# Supplementary material for: Crystal structures of 1-bromo-3,5-bis­(4,4-dimethyl-1,3-oxazolin-2-yl)benzene 0.15-hydrate and 3,5-bis­(4,4-dimethyl-1,3-oxazolin-2-yl)-1-iodo­benzene
Source: Acta Crystallogr E Crystallogr Commun. 2015 Sep 12;71(Pt 10):1125–31. doi: 10.1107/S2056989015016059 (PMC4647399; doi:10.1107/S2056989015016059)
Supplement: Supplementary file 1 [file e-71-01125-sup1.cif]

##############################################################################
#                                                                            #
# This CIF contains the data in a paper accepted for publication in          #
# Acta Crystallographica Section E. It conforms to the requirements of       #
# Notes for Authors for Acta Crystallographica Section E, and has been       #
# peer reviewed under the auspices of the IUCr Commission on Journals.       #
#                                                                            #
# Full details of the Crystallographic Information File format               #
# are given in the paper "The Crystallographic Information File (CIF):       #
# a New Standard Archive File for Crystallography" by S. R. Hall, F. H.      #
# Allen and I. D. Brown [Acta Cryst. (1991), A47, 655-685].                  #
#                                                                            #
# The current version of the core CIF dictionary is obtainable from          #
# ftp://ftp.iucr.org/pub/cif_core.dic.                                       #
#                                                                            #
# Software is freely available for graphical display of the structure(s)     #
# in this CIF. For information consult the CIF software page                 #
# http://www.iucr.org/resources/cif/software.                                #
#                                                                            #
# This file may be used for bona fide research purposes within the           #
# scientific community so long as proper attribution is given to the journal # 
# article from which it was obtained.                                        #
#                                                                            #
##############################################################################
data_1
_audit_creation_method     'SHELXL-2014/7'
_database_code_depnum_ccdc_archive     'CCDC 1420838'
_chemical_name_systematic
;
1-Bromo-3,5-bis(4,4-dimethyl-1,3-oxazolin-2-yl)benzene
0.15-hydrate
;
_chemical_name_common     ?
_chemical_formula_moiety     'C16 H19 Br N2 O2, 0.15(H2 O)'
_chemical_formula_sum     'C16 H19.30 Br N2 O2.15'
_chemical_formula_iupac     'C16 H19 Br N2 O2, 0.15H2 O'
_chemical_formula_weight     353.94
_chemical_melting_point     ?
_shelx_space_group_comment
;
The symmetry employed for this shelxl refinement is uniquely defined
by the following loop, which should always be used as a source of
symmetry information in preference to the above space-group names.
They are only intended as comments.
;
_space_group_crystal_system     monoclinic
_space_group_name_H-M_alt     'P 21/n'
_space_group_name_Hall     '-P 2yn'
loop_
    _space_group_symop_operation_xyz
    'x, y, z'
    '-x+1/2, y+1/2, -z+1/2'
    '-x, -y, -z'
    'x-1/2, -y-1/2, z-1/2'
_cell_length_a     10.06610(10)
_cell_length_b     16.2960(2)
_cell_length_c     11.04000(10)
_cell_angle_alpha     90
_cell_angle_beta     114.496(2)
_cell_angle_gamma     90
_cell_volume     1647.96(4)
_cell_formula_units_Z     4
_cell_measurement_reflns_used     11733
_cell_measurement_theta_min     3.2150
_cell_measurement_theta_max     31.7760
_cell_measurement_temperature     100(2)
_exptl_crystal_description     plate
_exptl_crystal_colour     colorless
_exptl_crystal_size_max     0.34
_exptl_crystal_size_mid     0.26
_exptl_crystal_size_min     0.08
_exptl_crystal_density_diffrn     1.427
_exptl_crystal_density_meas     ?
_exptl_crystal_density_method     'not measured'
_exptl_crystal_F_000     726
_exptl_absorpt_coefficient_mu     2.501
_exptl_absorpt_correction_type     multi-scan
_exptl_absorpt_process_details
;
(CrysAlisPRO; Agilent, 2013)
;
_shelx_estimated_absorpt_T_min     0.483
_shelx_estimated_absorpt_T_max     0.825
_exptl_absorpt_correction_T_min     0.67007
_exptl_absorpt_correction_T_max     1.00000
_diffrn_ambient_temperature     100(2)
_diffrn_radiation_type     MoK\a
_diffrn_radiation_wavelength     0.71073
_diffrn_radiation_source     'SuperNova (Mo) X-ray Source'
_diffrn_radiation_monochromator     'mirror'
_diffrn_measurement_device_type
           'Agilent SuperNova Dual Source diffractometer with an Atlas detector'
_diffrn_measurement_method     '\w scans'
_diffrn_detector_area_resol_mean     10.4127
_diffrn_reflns_number     29541
_diffrn_reflns_av_R_equivalents     0.0354
_diffrn_reflns_theta_min     3.219
_diffrn_reflns_theta_max     31.496
_diffrn_reflns_theta_full     25.242
_diffrn_measured_fraction_theta_max     0.993
_diffrn_measured_fraction_theta_full     0.998
_diffrn_reflns_limit_h_min     -14
_diffrn_reflns_limit_h_max     14
_diffrn_reflns_limit_k_min     -23
_diffrn_reflns_limit_k_max     23
_diffrn_reflns_limit_l_min     -16
_diffrn_reflns_limit_l_max     16
_refine_special_details
;
Refinement of <i>F</i>^2^ against ALL reflections. The weighted <i>R</i>-factor
<i>wR</i> and goodness of fit <i>S</i> are based on <i>F</i>^2^, conventional
<i>R</i>-factors <i>R</i> are based on <i>F</i>, with <i>F</i> set to zero for
negative <i>F</i>^2^. The threshold expression of <i>F</i>^2^ >
\s(<i>F</i>^2^) is used only for calculating <i>R</i>-factors(gt) <i>etc</i>.
and is not relevant to the choice of reflections for refinement.
<i>R</i>-factors based on <i>F</i>^2^ are statistically about twice as large
as those based on <i>F</i>, and <i>R</i>-factors based on ALL data will be
even larger. All non-hydrogen atoms were refined with anisotropic displacement
parameters. Carbon-bound hydrogen atoms were positioned geometrically and
refined riding on their respective carbon atom. Bond lengths were fixed at
0.95 \%A (aromatic H), 0.98 \%A (methyl H), and 0.99 \%A (methylene H).
<i>U</i>~iso~(H) was fixed at 1.5 <i>U</i>~eq~(O) and <i>U</i>~eq~(C) for
hydroxyl and methyl H atoms or 1.2 <i>U</i>~eq~(C) for the remaining H atoms.
Methyl H atoms were fitted to the experimental electron density by allowing
them to rotate around the C--C bond with a fixed angle (HFIX 137). Occupancy
refinement of O3 gave an occupancy of 0.15543(611) which was subsequently
fixed at 0.15. The H atoms H3A and H3B were located with help of
<i>CALC</i>-OH which is the <i>WinGX</i> (Farrugia, 2012) implementation of
Nardelli's method (Nardelli, 1999) of OH atom positioning. The coordinates of
those H atoms were refined freely while applying restraints to the overall
water geometry (O--H = 0.84 \%A and H...H = 1.328 \%A).
;
_reflns_number_total     5438
_reflns_number_gt     4598
_reflns_threshold_expression     'I > 2\s(I)'
_refine_ls_structure_factor_coef     Fsqd
_refine_ls_matrix_type     full
_refine_ls_R_factor_all     0.0456
_refine_ls_R_factor_gt     0.0351
_refine_ls_wR_factor_gt     0.0757
_refine_ls_wR_factor_ref     0.0803
_refine_ls_goodness_of_fit_ref     1.046
_refine_ls_restrained_S_all     1.046
_refine_ls_number_reflns     5438
_refine_ls_number_parameters     209
_refine_ls_number_restraints     3
_refine_ls_hydrogen_treatment     mixed
_refine_ls_weighting_scheme     calc
_refine_ls_weighting_details
              'w=1/[\s^2^(Fo^2^)+(0.0278P)^2^+1.5569P] where P=(Fo^2^+2Fc^2^)/3'
_atom_sites_solution_hydrogens     mixed
_atom_sites_solution_primary     iterative
_atom_sites_solution_secondary     difmap
_refine_ls_shift/su_max     0.001
_refine_ls_shift/su_mean     0.000
_refine_diff_density_max     0.846
_refine_diff_density_min     -0.743
_refine_ls_extinction_method     none
_refine_ls_extinction_coef     .
loop_
    _atom_type_symbol
    _atom_type_description
    _atom_type_scat_dispersion_real
    _atom_type_scat_dispersion_imag
    _atom_type_scat_source
    'C' 'C' 0.0033 0.0016
                         'International Tables Vol C Tables 4.2.6.8 and 6.1.1.4'
    'H' 'H' 0.0000 0.0000
                         'International Tables Vol C Tables 4.2.6.8 and 6.1.1.4'
    'N' 'N' 0.0061 0.0033
                         'International Tables Vol C Tables 4.2.6.8 and 6.1.1.4'
    'O' 'O' 0.0106 0.0060
                         'International Tables Vol C Tables 4.2.6.8 and 6.1.1.4'
    'Br' 'Br' -0.2901 2.4595
                         'International Tables Vol C Tables 4.2.6.8 and 6.1.1.4'
_computing_data_collection
;
CrysAlis PRO (Agilent, 2013)
;
_computing_cell_refinement
;
CrysAlis PRO (Agilent, 2013)
;
_computing_data_reduction
;
CrysAlis PRO (Agilent, 2013)
;
_computing_structure_solution
;
SUPERFLIP (Palatinus & Chapuis, 2007)
;
_computing_structure_refinement
;
SHELXL2014 (Sheldrick, 2015)
;
_computing_molecular_graphics
;
XP in SHELXTL (Sheldrick, 2008)
;
_computing_publication_material
;
WinGX (Farrugia, 2012), OLEX2 (Dolomanov <i>et al.</i>,  2009),
publCIF (Westrip, 2010) and PLATON (Spek, 2009)
;
loop_
    _atom_site_type_symbol
    _atom_site_label
    _atom_site_fract_x
    _atom_site_fract_y
    _atom_site_fract_z
    _atom_site_U_iso_or_equiv
    _atom_site_adp_type
    _atom_site_calc_flag
    _atom_site_occupancy
    _atom_site_disorder_assembly
    _atom_site_disorder_group
    C C1 0.26376(17) 0.48374(9) 0.34172(15) 0.0162(3) Uani d 1 . .
    C C3 0.44468(17) 0.38604(9) 0.47611(15) 0.0161(3) Uani d 1 . .
    C C5 0.45798(18) 0.44445(10) 0.28229(15) 0.0180(3) Uani d 1 . .
    C C4 0.51639(17) 0.39301(10) 0.39218(15) 0.0176(3) Uani d 1 . .
    H H4 0.6035 0.3631 0.4099 0.021 Uiso calc 1 . .
    C C12 0.49957(17) 0.32940(10) 0.59022(16) 0.0184(3) Uani d 1 . .
    C C7 0.13236(18) 0.53354(9) 0.31540(15) 0.0172(3) Uani d 1 . .
    C C6 0.33230(18) 0.48959(10) 0.25469(15) 0.0179(3) Uani d 1 . .
    H H6 0.2934 0.5238 0.1783 0.022 Uiso calc 1 . .
    C C9 -0.0526(2) 0.62058(12) 0.23624(19) 0.0268(4) Uani d 1 . .
    C C14 0.53332(19) 0.25360(11) 0.76730(17) 0.0226(3) Uani d 1 . .
    C C16 0.4386(3) 0.18050(16) 0.7561(4) 0.0682(10) Uani d 1 . .
    H H16A 0.4962 0.1380 0.8186 0.102 Uiso calc 1 . .
    H H16B 0.4009 0.1589 0.6651 0.102 Uiso calc 1 . .
    H H16C 0.3568 0.1968 0.7771 0.102 Uiso calc 1 . .
    C C15 0.5965(4) 0.28651(17) 0.9079(2) 0.0632(9) Uani d 1 . .
    H H15A 0.6590 0.2447 0.9687 0.095 Uiso calc 1 . .
    H H15B 0.5170 0.3004 0.9336 0.095 Uiso calc 1 . .
    H H15C 0.6544 0.3357 0.9127 0.095 Uiso calc 1 . .
    C C2 0.31925(17) 0.43183(9) 0.45143(15) 0.0159(3) Uani d 1 . .
    H H2 0.2716 0.4276 0.5096 0.019 Uiso calc 1 . .
    C C13 0.6535(3) 0.2366(2) 0.7218(3) 0.0757(12) Uani d 1 . .
    H H13A 0.7495 0.2531 0.7914 0.091 Uiso calc 1 . .
    H H13B 0.6568 0.1775 0.7028 0.091 Uiso calc 1 . .
    C C8 -0.0606(2) 0.57193(12) 0.35229(19) 0.0257(4) Uani d 1 . .
    H H8A -0.0676 0.6094 0.4201 0.031 Uiso calc 1 . .
    H H8B -0.1460 0.5347 0.3203 0.031 Uiso calc 1 . .
    C C10 -0.0128(3) 0.70964(14) 0.2754(3) 0.0525(7) Uani d 1 . .
    H H10A -0.0925 0.7364 0.2894 0.079 Uiso calc 1 . .
    H H10B 0.0031 0.7380 0.2043 0.079 Uiso calc 1 . .
    H H10C 0.0766 0.7120 0.3578 0.079 Uiso calc 1 . .
    C C11 -0.1925(3) 0.6130(2) 0.1101(2) 0.0564(8) Uani d 1 . .
    H H11A -0.2755 0.6304 0.1283 0.085 Uiso calc 1 . .
    H H11C -0.2061 0.5558 0.0801 0.085 Uiso calc 1 . .
    H H11B -0.1859 0.6479 0.0405 0.085 Uiso calc 1 . .
    N N2 0.44454(16) 0.31821(9) 0.67357(14) 0.0217(3) Uani d 1 . .
    N N1 0.07115(17) 0.58157(10) 0.21786(15) 0.0248(3) Uani d 1 . .
    O O2 0.61878(15) 0.28455(9) 0.60266(13) 0.0309(3) Uani d 1 . .
    O O1 0.07500(14) 0.52563(8) 0.40654(13) 0.0257(3) Uani d 1 . .
    Br Br1 0.55330(2) 0.45321(2) 0.16706(2) 0.02642(6) Uani d 1 . .
    O O3 0.0751(12) 0.5663(7) -0.0328(10) 0.035(2) Uani d 0.15 . .
    H H3A 0.076(18) 0.572(11) 0.043(8) 0.050 Uiso d 0.15 . .
    H H3B 0.010(15) 0.532(9) -0.071(14) 0.050 Uiso d 0.15 . .
loop_
    _atom_site_aniso_label
    _atom_site_aniso_U_11
    _atom_site_aniso_U_22
    _atom_site_aniso_U_33
    _atom_site_aniso_U_12
    _atom_site_aniso_U_13
    _atom_site_aniso_U_23
    C1 0.0199(7) 0.0131(6) 0.0129(6) -0.0033(5) 0.0042(5) -0.0015(5)
    C3 0.0180(7) 0.0150(7) 0.0121(6) -0.0028(5) 0.0030(5) -0.0007(5)
    C5 0.0211(7) 0.0192(7) 0.0136(6) -0.0068(6) 0.0072(6) -0.0031(6)
    C4 0.0180(7) 0.0174(7) 0.0148(7) -0.0036(5) 0.0042(6) -0.0034(5)
    C12 0.0174(7) 0.0176(7) 0.0172(7) 0.0005(6) 0.0041(6) 0.0016(6)
    C7 0.0211(7) 0.0143(7) 0.0148(6) -0.0027(5) 0.0060(6) -0.0007(5)
    C6 0.0227(7) 0.0157(7) 0.0123(6) -0.0040(6) 0.0042(6) -0.0002(5)
    C9 0.0225(8) 0.0287(9) 0.0283(9) 0.0055(7) 0.0098(7) 0.0115(7)
    C14 0.0214(8) 0.0232(8) 0.0218(8) 0.0059(6) 0.0075(6) 0.0091(6)
    C16 0.0363(13) 0.0327(12) 0.097(2) -0.0059(10) -0.0107(13) 0.0361(14)
    C15 0.091(2) 0.0425(14) 0.0272(11) 0.0238(14) -0.0041(13) 0.0066(10)
    C2 0.0195(7) 0.0135(6) 0.0131(6) -0.0025(5) 0.0054(5) -0.0011(5)
    C13 0.0707(19) 0.115(3) 0.0664(18) 0.071(2) 0.0532(16) 0.0711(19)
    C8 0.0246(8) 0.0265(8) 0.0263(9) 0.0063(7) 0.0108(7) 0.0070(7)
    C10 0.0556(15) 0.0216(10) 0.097(2) 0.0112(10) 0.0485(16) 0.0155(12)
    C11 0.0293(11) 0.099(2) 0.0326(12) 0.0073(13) 0.0045(9) 0.0261(14)
    N2 0.0229(7) 0.0216(7) 0.0193(6) 0.0065(5) 0.0075(5) 0.0086(5)
    N1 0.0263(7) 0.0266(8) 0.0202(7) 0.0060(6) 0.0084(6) 0.0076(6)
    O2 0.0269(7) 0.0420(8) 0.0269(7) 0.0164(6) 0.0143(5) 0.0178(6)
    O1 0.0260(6) 0.0299(7) 0.0245(6) 0.0090(5) 0.0138(5) 0.0126(5)
    Br1 0.02744(9) 0.03482(10) 0.02055(9) -0.00288(7) 0.01352(7) 0.00215(7)
    O3 0.039(5) 0.040(6) 0.024(4) -0.002(4) 0.011(4) 0.003(4)
_geom_special_details
;
All e.s.d.'s (except the e.s.d. in the dihedral angle between two l.s. planes)
are estimated using the full covariance matrix. The cell e.s.d.'s are taken
into account individually in the estimation of e.s.d.'s in distances, angles
and torsion angles; correlations between e.s.d.'s in cell parameters are only
used when they are defined by crystal symmetry. An approximate (isotropic)
treatment of cell e.s.d.'s is used for estimating e.s.d.'s involving l.s.
planes.
;
loop_
    _geom_bond_atom_site_label_1
    _geom_bond_atom_site_label_2
    _geom_bond_site_symmetry_2
    _geom_bond_distance
    _geom_bond_publ_flag
    C1 C2 . 1.391(2) ?
    C1 C6 . 1.399(2) ?
    C1 C7 . 1.474(2) ?
    C3 C2 . 1.393(2) ?
    C3 C4 . 1.396(2) ?
    C3 C12 . 1.472(2) ?
    C5 C6 . 1.384(2) ?
    C5 C4 . 1.389(2) ?
    C5 Br1 . 1.8898(16) ?
    C4 H4 . 0.9500 ?
    C12 N2 . 1.269(2) ?
    C12 O2 . 1.362(2) ?
    C7 N1 . 1.266(2) ?
    C7 O1 . 1.358(2) ?
    C6 H6 . 0.9500 ?
    C9 N1 . 1.485(2) ?
    C9 C10 . 1.520(3) ?
    C9 C11 . 1.520(3) ?
    C9 C8 . 1.537(3) ?
    C14 N2 . 1.487(2) ?
    C14 C16 . 1.498(3) ?
    C14 C15 . 1.511(3) ?
    C14 C13 . 1.515(3) ?
    C16 H16A . 0.9800 ?
    C16 H16B . 0.9800 ?
    C16 H16C . 0.9800 ?
    C15 H15A . 0.9800 ?
    C15 H15B . 0.9800 ?
    C15 H15C . 0.9800 ?
    C2 H2 . 0.9500 ?
    C13 O2 . 1.443(3) ?
    C13 H13A . 0.9900 ?
    C13 H13B . 0.9900 ?
    C8 O1 . 1.454(2) ?
    C8 H8A . 0.9900 ?
    C8 H8B . 0.9900 ?
    C10 H10A . 0.9800 ?
    C10 H10B . 0.9800 ?
    C10 H10C . 0.9800 ?
    C11 H11A . 0.9800 ?
    C11 H11C . 0.9800 ?
    C11 H11B . 0.9800 ?
    O3 H3A . 0.84(2) ?
    O3 H3B . 0.84(2) ?
loop_
    _geom_angle_atom_site_label_1
    _geom_angle_atom_site_label_2
    _geom_angle_atom_site_label_3
    _geom_angle_site_symmetry_1
    _geom_angle_site_symmetry_3
    _geom_angle
    _geom_angle_publ_flag
    C2 C1 C6 . . 120.34(15) ?
    C2 C1 C7 . . 120.67(14) ?
    C6 C1 C7 . . 118.99(14) ?
    C2 C3 C4 . . 120.20(14) ?
    C2 C3 C12 . . 119.44(14) ?
    C4 C3 C12 . . 120.35(14) ?
    C6 C5 C4 . . 122.04(15) ?
    C6 C5 Br1 . . 118.98(12) ?
    C4 C5 Br1 . . 118.98(13) ?
    C5 C4 C3 . . 118.75(15) ?
    C5 C4 H4 . . 120.6 ?
    C3 C4 H4 . . 120.6 ?
    N2 C12 O2 . . 118.75(15) ?
    N2 C12 C3 . . 126.08(15) ?
    O2 C12 C3 . . 115.16(14) ?
    N1 C7 O1 . . 118.85(15) ?
    N1 C7 C1 . . 126.06(15) ?
    O1 C7 C1 . . 115.09(13) ?
    C5 C6 C1 . . 118.59(14) ?
    C5 C6 H6 . . 120.7 ?
    C1 C6 H6 . . 120.7 ?
    N1 C9 C10 . . 108.11(16) ?
    N1 C9 C11 . . 110.53(19) ?
    C10 C9 C11 . . 111.9(2) ?
    N1 C9 C8 . . 103.30(14) ?
    C10 C9 C8 . . 110.73(19) ?
    C11 C9 C8 . . 111.89(17) ?
    N2 C14 C16 . . 109.10(15) ?
    N2 C14 C15 . . 109.82(16) ?
    C16 C14 C15 . . 110.5(2) ?
    N2 C14 C13 . . 103.34(15) ?
    C16 C14 C13 . . 113.3(3) ?
    C15 C14 C13 . . 110.6(2) ?
    C14 C16 H16A . . 109.5 ?
    C14 C16 H16B . . 109.5 ?
    H16A C16 H16B . . 109.5 ?
    C14 C16 H16C . . 109.5 ?
    H16A C16 H16C . . 109.5 ?
    H16B C16 H16C . . 109.5 ?
    C14 C15 H15A . . 109.5 ?
    C14 C15 H15B . . 109.5 ?
    H15A C15 H15B . . 109.5 ?
    C14 C15 H15C . . 109.5 ?
    H15A C15 H15C . . 109.5 ?
    H15B C15 H15C . . 109.5 ?
    C1 C2 C3 . . 120.03(15) ?
    C1 C2 H2 . . 120.0 ?
    C3 C2 H2 . . 120.0 ?
    O2 C13 C14 . . 106.17(16) ?
    O2 C13 H13A . . 110.5 ?
    C14 C13 H13A . . 110.5 ?
    O2 C13 H13B . . 110.5 ?
    C14 C13 H13B . . 110.5 ?
    H13A C13 H13B . . 108.7 ?
    O1 C8 C9 . . 104.25(14) ?
    O1 C8 H8A . . 110.9 ?
    C9 C8 H8A . . 110.9 ?
    O1 C8 H8B . . 110.9 ?
    C9 C8 H8B . . 110.9 ?
    H8A C8 H8B . . 108.9 ?
    C9 C10 H10A . . 109.5 ?
    C9 C10 H10B . . 109.5 ?
    H10A C10 H10B . . 109.5 ?
    C9 C10 H10C . . 109.5 ?
    H10A C10 H10C . . 109.5 ?
    H10B C10 H10C . . 109.5 ?
    C9 C11 H11A . . 109.5 ?
    C9 C11 H11C . . 109.5 ?
    H11A C11 H11C . . 109.5 ?
    C9 C11 H11B . . 109.5 ?
    H11A C11 H11B . . 109.5 ?
    H11C C11 H11B . . 109.5 ?
    C12 N2 C14 . . 106.82(14) ?
    C7 N1 C9 . . 106.76(15) ?
    C12 O2 C13 . . 104.63(15) ?
    C7 O1 C8 . . 105.11(13) ?
    H3A O3 H3B . . 105(5) ?
loop_
    _geom_hbond_atom_site_label_d
    _geom_hbond_atom_site_label_h
    _geom_hbond_atom_site_label_a
    _geom_hbond_site_symmetry_d
    _geom_hbond_site_symmetry_h
    _geom_hbond_site_symmetry_a
    _geom_hbond_distance_dh
    _geom_hbond_distance_ha
    _geom_hbond_distance_da
    _geom_hbond_angle_dha
    _geom_hbond_publ_flag
    C6 H6 O3 1_555 1_555 1_555 0.95 2.548(10) 3.395(10) 148.6(3) yes
    O3 H3A N1 1_555 1_555 1_555 0.84(2) 1.96(2) 2.796(10) 178(15) yes
    C16 H16B O3 1_555 1_555 2_545 0.98 2.181(10) 3.045(11) 146.2(3) yes
    C13 H13B O3 1_555 1_555 2_545 0.99 2.940(10)
                                               3.656(12) 130.4(3) yes
    C8 H8B Br1 1_555 1_555 1_455 0.99 3.08869(19) 4.054(2) 165.38(10) yes
    C11 H11C O3 1_555 1_555 3_565 0.98 2.557(11) 3.391(12) 142.9(3) yes
    O3 H3B N1 1_555 1_555 3_565 0.84(2) 2.37(9) 3.107(11) 148(15) yes
    O3 H3B O3 1_555 1_555 3_565 0.84(2) 2.32(13) 2.90(2) 126(13) yes
_shelx_hkl_file
;
   0   0   2 3983.64   62.66
   0   0  -2 3847.91   62.37
   0   0   3   -0.22    0.31
   0   0  -3    0.40    0.44
   0   0  -3    0.45    0.36
   0   0   3    0.78    0.42
   0   0   4  269.34    7.23
   0   0  -4  264.49    6.87
   0   0  -4  282.49    6.31
   0   0   4  280.57    6.49
   0   0  -5    1.54    0.90
   0   0   5    1.64    0.85
   0   0  -5    1.89    0.76
   0   0   6  115.70    5.28
   0   0  -6  111.69    4.18
   0   0  -6  114.94    4.91
   0   0   7   16.64    2.53
   0   0  -7   12.37    2.07
   0   0  -7   10.43    1.55
   0   0  -8   64.14    4.21
   0   0   8   65.43    4.60
   0   0  -8   58.33    3.47
   0   0  -9   -0.56    1.41
   0   0   9   -1.09    1.47
   0   0  -9    1.27    1.08
   0   0 -10   29.75    3.39
   0   0 -10   23.62    2.56
   0   0  10   33.87    4.00
   0   0 -11   -0.47    1.32
   0   0  11   -1.45    2.07
   0   0 -11    1.88    1.99
   0   0  12  263.74   12.47
   0   0 -12  270.16   11.16
   0   0 -13   -1.72    2.07
   0   0  13   -2.02    2.74
   0   0  14   99.07    8.52
   0   0 -14   89.52    6.96
   0   1   2  256.45    4.45
   0   1   2  242.04    5.43
   0   1  -2  229.75    4.87
   0  -1  -2  230.09    5.27
   0  -1   2  235.31    5.38
   0   1  -2  233.51    5.15
   0  -1  -2  245.24    4.41
   0   1   3  616.17   12.11
   0   1   3  651.79   10.81
   0   1  -3  614.67   11.58
   0  -1  -3  585.39   11.89
   0  -1   3  654.78   11.55
   0  -1   3  601.17   12.08
   0  -1  -3  635.99   10.68
   0  -1   3  643.45   11.80
   0   1  -3  593.32   11.43
   0  -1  -4  299.36    6.11
   0  -1   4  273.14    7.37
   0   1  -4  273.98    6.79
   0  -1  -4  263.11    7.17
   0   1   4  283.82    6.19
   0   1   4  282.39    7.46
   0   1  -4  290.52    6.89
   0  -1  -5  276.95    7.84
   0   1  -5  284.79    7.26
   0   1   5  281.00    8.10
   0  -1  -5  285.14    6.59
   0  -1   5  284.02    8.14
   0   1  -5  279.57    7.44
   0  -1   6   28.85    2.60
   0  -1  -6   31.68    2.01
   0   1  -6   25.28    2.04
   0  -1  -6   29.45    2.56
   0   1  -6   32.54    2.45
   0   1   6   26.88    2.46
   0  -1   7  103.74    5.46
   0  -1  -7  118.12    5.46
   0   1   7  109.93    5.52
   0   1  -7  115.33    5.10
   0  -1  -7  106.50    4.17
   0   1  -7  108.90    4.63
   0  -1  -8   52.70    3.16
   0   1  -8   58.19    3.57
   0  -1  -8   53.71    4.01
   0  -1   8   57.01    4.33
   0   1  -8   60.97    3.92
   0   1   8   56.68    4.30
   0  -1  -9  252.52    9.39
   0   1  -9  255.01    8.93
   0  -1   9  246.73    9.96
   0   1   9  249.30    9.98
   0  -1  -9  246.52    7.87
   0   1  -9  224.38    8.03
   0  -1 -10  122.50    6.75
   0  -1 -10  119.50    5.59
   0  -1  10  121.95    7.36
   0   1 -10  115.70    6.24
   0   1  10  123.96    7.28
   0   1 -10  109.46    5.66
   0  -1 -11   25.04    2.82
   0   1  11   23.22    3.61
   0  -1  11   21.18    3.57
   0  -1 -11   34.50    3.95
   0   1 -11   31.78    3.63
   0   1 -11   19.60    2.68
   0   1 -12    3.65    2.02
   0  -1 -12    2.18    2.16
   0   1  12    6.68    2.70
   0  -1  12    2.68    1.98
   0   1  13   25.05    4.30
   0  -1 -13   22.06    3.78
   0   1 -13   31.73    4.16
   0  -1  13   31.02    4.78
   0  -1 -14    1.37    2.51
   0   1 -14    3.72    2.47
   0  -1  14    4.46    3.02
   0   1  14   -5.62    3.55
   0  -1 -15   16.77    4.04
   0  -2  -1   17.56    1.05
   0   2   1   15.24    0.92
   0  -2   1   16.82    0.80
   0   2  -1   15.12    0.91
   0  -2   2  143.95    4.07
   0  -2  -2  146.68    2.86
   0   2  -2  132.96    3.85
   0   2   2  139.49    3.88
   0   2   2  143.48    2.76
   0  -2   2  142.98    3.03
   0   2  -2  137.58    3.13
   0  -2  -2  136.86    3.84
   0   2   3   27.78    1.10
   0  -2  -3   25.96    1.76
   0   2   3   27.22    1.81
   0   2  -3   27.81    1.72
   0  -2  -3   25.81    1.14
   0  -2   3   27.78    1.40
   0  -2   3   26.94    1.83
   0  -2   3   28.44    1.17
   0   2  -3   26.57    1.43
   0  -2   4  259.75    7.38
   0   2  -4  278.06    6.55
   0   2   4  270.39    7.40
   0  -2  -4  273.84    5.72
   0  -2  -4  263.12    7.31
   0   2   4  287.96    5.75
   0   2  -4  277.75    7.02
   0   2   5   72.64    2.68
   0   2   5   71.40    3.69
   0  -2   5   68.64    3.73
   0   2  -5   72.24    3.43
   0   2  -5   70.32    3.16
   0  -2  -5   66.96    3.64
   0  -2  -5   71.25    2.63
   0   2  -6  934.35   19.05
   0  -2  -6  995.42   17.65
   0   2   6  979.46   20.44
   0  -2   6  979.63   20.55
   0  -2  -6  962.09   20.23
   0   2  -7  381.58    9.91
   0   2  -7  339.93    9.58
   0  -2   7  355.99   11.05
   0  -2  -7  361.89   10.82
   0   2   7  365.10   10.95
   0  -2  -7  356.60    8.54
   0   2  -8  131.03    5.73
   0  -2   8  139.76    6.96
   0  -2  -8  147.61    5.18
   0   2   8  144.99    6.86
   0   2  -8  149.67    6.09
   0  -2  -8  150.08    6.92
   0  -2  -9   29.62    2.49
   0  -2   9   30.60    3.49
   0  -2  -9   25.81    3.06
   0   2  -9   26.55    2.74
   0   2  -9   28.12    2.84
   0   2   9   29.55    3.35
   0  -2   9   30.44    1.95
   0  -2  10  110.69    7.07
   0  -2 -10  105.84    5.05
   0   2  10  112.56    6.98
   0  -2 -10  119.12    6.79
   0   2 -10  116.29    6.03
   0   2 -10   99.45    5.57
   0   2 -11   20.47    2.79
   0  -2  11   28.23    4.01
   0   2 -11   24.52    3.13
   0  -2 -11   25.27    3.74
   0   2  11   23.15    3.57
   0  -2  12   95.10    7.39
   0   2 -12   78.54    5.47
   0  -2 -12   89.12    6.67
   0   2 -12   91.48    6.08
   0   2  12   91.30    7.13
   0  -2  13    7.81    3.06
   0   2  13   11.00    3.31
   0  -2 -13    9.95    2.96
   0   2 -13   12.60    2.84
   0  -2 -14   18.15    3.98
   0  -2  14   13.99    4.39
   0   2  14   10.41    3.32
   0   3   0    0.21    0.20
   0  -3   0    0.29    0.33
   0  -3   0   -0.05    0.27
   0   3   0   -0.01    0.15
   0  -3  -1  102.24    2.97
   0   3   1  101.97    3.02
   0  -3   1  101.80    3.05
   0  -3  -1  106.86    2.88
   0  -3   1  103.43    2.81
   0   3  -1  108.25    3.05
   0  -3  -1  104.94    3.21
   0   3  -2   98.85    3.37
   0   3  -2  104.66    2.36
   0   3  -2   99.64    2.69
   0  -3   2  100.62    3.57
   0  -3   2  102.72    2.73
   0   3   2  100.76    3.35
   0  -3   2  101.15    3.46
   0  -3  -2  101.74    3.29
   0   3   2  104.38    2.28
   0   3  -3  260.46    5.49
   0  -3  -3  245.86    6.63
   0   3   3  262.26    6.74
   0   3  -3  261.45    6.67
   0  -3   3  244.28    6.87
   0   3   3  269.41    4.80
   0  -3   3  252.20    5.27
   0  -3  -3  268.89    5.05
   0  -3  -4  491.76   11.69
   0  -3   4  523.53    9.52
   0   3   4  568.61    9.34
   0   3  -4  509.52   11.39
   0  -3   4  514.32   11.94
   0   3  -4  530.04   10.31
   0  -3  -4  529.47    9.52
   0   3   4  531.23   11.81
   0  -3  -5   68.42    3.79
   0   3  -5   68.71    3.48
   0   3  -5   72.22    3.08
   0  -3  -5   70.49    2.53
   0  -3   5   69.83    2.35
   0   3   5   65.00    3.68
   0  -3   5   68.70    3.83
   0   3   5   76.33    2.51
   0   3   6   47.78    2.24
   0   3  -6   49.59    2.80
   0  -3   6   48.57    3.48
   0   3  -6   55.03    3.31
   0   3   6   53.43    3.58
   0  -3  -6   51.54    2.35
   0  -3   6   49.61    2.08
   0  -3  -6   48.51    3.48
   0  -3  -7   93.16    3.53
   0  -3   7   82.22    4.91
   0  -3   7   90.16    3.03
   0   3  -7   80.03    4.32
   0   3  -7   94.80    4.28
   0  -3  -7   86.36    4.97
   0   3   7   92.65    5.07
   0   3  -8  415.44   10.92
   0  -3  -8  410.64    9.60
   0  -3   8  391.88   12.67
   0  -3   8  408.97    8.55
   0   3   8  398.74   12.46
   0  -3  -8  406.59   12.57
   0   3  -8  388.35   11.17
   0   3  -9  129.83    6.18
   0   3   9  141.81    7.36
   0  -3   9  139.91    7.51
   0   3  -9  146.27    6.23
   0  -3  -9  139.05    5.27
   0  -3  -9  144.35    7.38
   0  -3   9  136.01    4.21
   0   3  10  334.35   12.45
   0  -3 -10  325.80    9.19
   0   3 -10  305.21   10.53
   0  -3  10  322.73   12.62
   0  -3 -10  333.14   12.25
   0   3 -10  331.16   10.51
   0   3 -11   50.11    4.28
   0  -3 -11   57.87    5.37
   0   3 -11   56.49    4.37
   0  -3  11   52.81    5.39
   0   3  11   58.02    5.39
   0   3 -12   -0.38    1.77
   0   3  12   -2.36    1.89
   0  -3  12    0.22    2.58
   0  -3 -12    4.01    2.49
   0   3 -12    3.65    1.83
   0   3  13    3.33    2.58
   0   3 -13    1.41    1.83
   0  -3  13    1.14    2.75
   0  -3 -13    0.69    2.41
   0  -3 -14   28.41    4.43
   0   3  14   26.34    4.61
   0  -3  14   24.70    4.49
   0  -4   0 1027.74   16.37
   0  -4   0 1010.58   17.40
   0   4   0 1014.51   16.67
   0   4   0 1029.98   16.32
   0  -4   0  994.40   17.51
   0  -4  -1 1529.01   25.40
   0   4   1 1523.40   25.08
   0   4  -1 1523.29   24.83
   0   4  -1 1514.49   23.40
   0  -4  -1 1527.51   25.01
   0  -4   1 1483.04   24.69
   0  -4   1 1522.22   25.07
   0  -4  -1 1542.63   24.51
   0   4  -1 1531.96   23.19
   0   4   1 1485.37   24.41
   0  -4   1 1543.82   23.21
   0  -4  -2  794.62   14.39
   0  -4   2  775.31   13.00
   0   4   2  759.10   14.50
   0  -4   2  786.30   13.61
   0   4  -2  752.91   14.50
   0  -4   2  753.51   14.58
   0   4   2  794.09   12.73
   0   4  -2  793.34   13.60
   0   4   3  279.66    5.07
   0  -4  -3  263.22    7.03
   0  -4   3  259.13    7.15
   0   4  -3  271.87    5.41
   0   4   3  263.09    6.98
   0   4  -3  265.97    5.77
   0  -4   3  263.30    5.74
   0  -4   3  262.92    7.40
   0   4  -3  265.16    7.07
   0   4  -4   26.12    2.11
   0   4   4   25.52    2.12
   0   4  -4   26.80    1.52
   0  -4   4   24.81    2.24
   0   4   4   26.31    1.10
   0  -4   4   24.66    1.18
   0  -4  -4   26.86    1.24
   0  -4  -4   25.59    2.13
   0  -4   4   24.60    2.09
   0  -4   4   24.24    1.35
   0  -4  -5  357.23   10.10
   0   4   5  363.89    9.98
   0  -4   5  363.85    7.55
   0  -4   5  363.85   10.32
   0   4  -5  370.15    9.69
   0  -4   5  383.87    7.67
   0   4   5  392.34    7.23
   0  -4  -5  378.06    7.49
   0   4  -5  386.23    8.37
   0  -4   6   36.18    1.77
   0   4  -6   35.09    2.79
   0  -4  -6   32.89    2.96
   0   4   6   34.13    1.74
   0  -4  -6   34.44    1.83
   0  -4   6   32.12    2.90
   0   4   6   31.58    2.78
   0   4  -6   36.67    2.31
   0  -4  -7  329.31   10.86
   0   4  -7  350.31   10.17
   0  -4   7  339.09   11.03
   0   4   7  321.57   10.45
   0  -4  -7  342.32    7.84
   0  -4   7  352.52    7.38
   0   4  -7  359.47    9.08
   0   4  -8   38.79    3.27
   0  -4  -8   33.83    3.50
   0  -4  -8   36.34    2.28
   0   4   8   37.57    3.58
   0   4  -8   35.38    2.73
   0  -4   8   36.82    1.94
   0  -4   8   37.85    3.66
   0  -4   9    1.74    1.68
   0   4  -9    0.06    1.09
   0   4  -9    0.88    1.27
   0  -4  -9   -1.04    1.89
   0   4   9   -1.02    1.63
   0  -4  -9    0.01    0.69
   0   4 -10   14.86    2.18
   0   4 -10   21.76    2.91
   0  -4  10   19.69    3.32
   0   4  10   24.00    3.34
   0  -4 -10   18.68    3.23
   0  -4 -11  120.64    7.67
   0   4 -11  116.71    6.12
   0   4 -11  110.02    6.40
   0   4  11  115.83    7.58
   0  -4  11  116.01    7.81
   0   4 -12   77.77    5.75
   0  -4  12   89.86    7.50
   0  -4 -12  103.13    7.49
   0   4 -12   90.81    5.68
   0   4  12   87.43    7.06
   0  -4  13  111.87    8.60
   0   4 -13   96.29    6.70
   0   4  13  106.70    8.21
   0  -4 -13  109.12    8.08
   0  -4 -14    2.72    2.89
   0   4  14    6.73    2.68
   0  -4  14    2.19    3.23
   0  -5   0    0.90    0.56
   0  -5   0    1.15    0.37
   0  -5   0    0.85    0.56
   0   5   0    1.05    0.41
   0   5   0    0.63    0.32
   0  -5   1   13.53    0.71
   0   5   1   11.97    1.19
   0  -5  -1   13.19    1.33
   0   5  -1   11.52    1.12
   0  -5   1   11.54    1.20
   0   5  -1   12.37    0.69
   0   5  -1   12.33    0.73
   0   5   1   13.43    1.08
   0  -5  -1   13.87    1.24
   0  -5   1   10.76    1.07
   0  -5  -1   11.94    1.01
   0   5  -2 1213.76   21.71
   0  -5  -2 1243.80   21.43
   0  -5   2 1224.91   19.54
   0  -5  -2 1238.09   22.26
   0  -5   2 1223.44   20.86
   0   5  -2 1229.13   19.09
   0   5  -2 1230.91   20.87
   0  -5   2 1237.60   21.86
   0   5   2 1243.96   21.83
   0  -5   3  291.35    7.90
   0  -5   3  279.81    8.15
   0   5   3  298.74    7.90
   0   5  -3  296.20    6.61
   0   5  -3  287.47    7.83
   0   5  -3  306.48    5.72
   0  -5   3  299.42    6.65
   0   5   3  308.98    5.76
   0  -5  -3  302.43    7.86
   0  -5   4  506.77   12.47
   0   5  -4  534.50   11.99
   0  -5   4  523.50   12.16
   0  -5  -4  510.96   12.09
   0   5   4  501.09   11.93
   0  -5   4  510.87    9.92
   0  -5   4  496.12    8.53
   0   5  -4  540.22    9.63
   0   5   4  518.60    8.80
   0   5   5    2.01    0.42
   0   5   5    3.00    1.13
   0   5  -5    1.47    0.62
   0  -5   5    2.08    1.17
   0  -5   5    1.41    0.42
   0  -5   5    1.73    1.05
   0  -5   5    1.21    0.46
   0  -5  -5    1.45    0.42
   0  -5  -5    0.54    0.85
   0   5  -5    1.10    0.77
   0   5  -6   41.43    3.07
   0   5  -6   46.36    2.45
   0  -5  -6   42.78    3.47
   0   5   6   41.55    1.77
   0  -5  -6   42.03    1.95
   0  -5   6   41.58    3.29
   0  -5   6   40.25    3.39
   0  -5   6   41.53    1.96
   0  -5   6   42.34    1.97
   0   5   6   40.20    3.25
   0  -5  -7   23.81    2.89
   0   5  -7   23.50    2.54
   0  -5   7   22.63    1.51
   0  -5  -7   22.85    1.56
   0   5   7   27.16    2.88
   0   5  -7   25.34    2.04
   0  -5   7   22.58    2.79
   0  -5  -8  346.40   11.96
   0   5  -8  363.24    9.44
   0  -5  -8  342.41    8.02
   0  -5   8  329.88   11.78
   0   5   8  357.44   11.69
   0   5  -8  354.49   10.89
   0  -5   8  351.92    7.55
   0  -5   9   18.45    3.09
   0   5  -9   15.43    1.90
   0  -5  -9   22.34    3.36
   0   5  -9   17.81    2.55
   0   5   9   14.23    2.63
   0   5  10  204.52    9.66
   0   5 -10  202.06    8.61
   0  -5 -10  222.83   10.24
   0   5 -10  214.76    7.75
   0  -5  10  209.06   10.16
   0  -5 -11    7.24    2.70
   0   5 -11    4.26    1.98
   0   5  11   -0.59    2.01
   0  -5  11    1.82    2.07
   0   5 -11    2.67    1.58
   0  -5 -12   21.23    4.25
   0   5  12   19.98    3.88
   0   5 -12   20.15    3.40
   0  -5  12   20.38    4.03
   0  -5  13   11.03    3.41
   0   5  13    6.10    2.55
   0  -5 -13   15.39    3.85
   0  -5  13    5.40    2.91
   0   5 -13    7.26    2.43
   0  -5  14   40.83    5.31
   0  -5 -14   49.07    5.95
   0  -5  14   47.52    6.41
   0   5  14   36.41    5.31
   0   6   0  251.76    5.82
   0  -6   0  247.92    6.75
   0  -6   0  254.28    5.45
   0   6   0  245.34    5.35
   0  -6   0  241.40    6.55
   0   6   1  410.42    7.96
   0   6   1  409.24    9.46
   0  -6  -1  411.65    9.67
   0  -6   1  406.56    9.49
   0   6  -1  413.24    8.99
   0   6   1  407.17    8.49
   0  -6  -1  404.75    9.40
   0   6  -1  408.96    7.37
   0  -6   1  416.19    9.22
   0   6  -1  430.91    7.62
   0  -6   1  430.69    7.49
   0  -6  -1  424.43    8.64
   0   6  -2   -0.09    0.52
   0   6   2    0.81    0.59
   0  -6   2    0.93    0.51
   0  -6   2    1.27    0.72
   0  -6  -2    0.36    0.48
   0   6  -2    0.87    0.24
   0  -6  -2    0.89    0.68
   0   6  -3  503.45   11.46
   0   6   3  515.50    9.02
   0   6  -3  507.30    8.48
   0  -6  -3  506.42   11.31
   0  -6   3  466.34    9.28
   0   6   3  483.79   11.45
   0  -6   3  501.05   10.23
   0  -6   3  484.46   11.53
   0   6  -4   49.31    1.82
   0  -6  -4   41.71    2.92
   0   6   4   43.98    2.97
   0   6   4   45.78    1.62
   0  -6   4   43.56    3.02
   0  -6   4   45.35    3.23
   0   6  -4   42.56    2.18
   0   6  -4   44.76    2.96
   0  -6   4   46.10    2.26
   0  -6  -5  246.41    8.24
   0  -6   5  255.45    6.14
   0   6  -5  263.76    5.87
   0   6  -5  249.58    7.94
   0  -6   5  248.51    8.22
   0   6   5  259.58    8.27
   0   6   5  258.15    4.91
   0  -6   5  234.21    4.71
   0  -6   5  247.92    8.54
   0   6  -6    4.69    1.42
   0  -6   6    1.88    0.61
   0  -6   6    2.97    0.54
   0   6   6    2.10    0.45
   0  -6   6    1.24    1.15
   0  -6  -6    1.77    1.31
   0   6   6    0.79    1.03
   0   6  -6    2.63    0.75
   0  -6   6    1.62    1.00
   0   6  -7  389.48   11.38
   0  -6   7  374.50   12.11
   0  -6   7  389.19    8.31
   0  -6  -7  369.67   12.15
   0  -6   7  362.29   11.53
   0   6   7  391.05   11.95
   0   6  -7  397.11    9.23
   0  -6  -7  358.34    7.83
   0   6  -8   -0.29    0.99
   0  -6   8    1.06    0.46
   0   6  -8    0.00    1.23
   0  -6  -8    1.14    0.61
   0  -6   8    3.38    1.86
   0  -6   8    0.89    1.40
   0   6   8    1.59    1.51
   0  -6  -8    0.39    1.51
   0   6  -9   36.36    3.57
   0   6  -9   36.76    2.76
   0  -6   9   35.71    4.02
   0  -6   9   32.55    3.63
   0  -6  -9   50.01    4.76
   0   6   9   35.93    3.87
   0   6  10    1.62    1.59
   0   6 -10    4.29    1.89
   0  -6  10   -0.64    1.75
   0  -6  10    1.96    1.88
   0   6 -10    2.54    1.17
   0  -6 -10    6.55    2.77
   0  -6  11  213.48   10.86
   0   6  11  212.70   10.45
   0  -6 -11  230.33   11.16
   0   6 -11  195.98    8.98
   0  -6  11  189.92    9.69
   0  -6  12   17.34    3.33
   0  -6  12   24.04    4.41
   0   6  12   31.51    4.55
   0  -6 -12   21.44    3.95
   0   6 -12   19.34    3.08
   0  -6  13    3.95    2.51
   0  -6 -13   16.40    3.74
   0   6 -13    8.37    2.65
   0   6  13   10.60    3.42
   0  -6  13    8.52    3.31
   0  -6  14    3.69    2.87
   0  -6 -14    9.31    4.06
   0  -7   0    4.71    1.11
   0   7   0    1.89    0.54
   0   7   0    3.71    0.80
   0  -7   0    6.56    0.84
   0   7  -1   27.24    1.24
   0   7   1   23.48    2.00
   0  -7  -1   29.36    2.21
   0  -7  -1   26.88    1.72
   0   7  -1   26.28    1.87
   0  -7  -1   28.40    2.24
   0  -7   1   26.81    2.02
   0  -7   1   29.89    1.34
   0  -7   1   28.25    2.17
   0   7   1   28.69    1.57
   0  -7   2 2077.10   34.32
   0   7  -2 2056.67   30.16
   0   7   2 2109.94   34.22
   0  -7   2 2105.74   33.29
   0   7  -2 2015.31   33.62
   0  -7  -2 2083.79   33.17
   0   7  -2 2012.89   30.01
   0  -7  -2 2082.09   34.61
   0  -7   3  178.88    4.28
   0  -7   3  187.58    5.48
   0   7   3  194.59    4.57
   0   7  -3  181.61    3.77
   0   7  -3  178.18    6.16
   0  -7  -3  187.29    6.13
   0   7   3  186.97    6.35
   0   7  -3  183.15    3.59
   0  -7   3  179.88    6.32
   0   7   4  412.02   10.88
   0   7   4  419.91    7.71
   0  -7   4  386.48   10.76
   0   7  -4  419.62    7.51
   0  -7  -4  405.14   10.72
   0   7  -4  409.81   10.72
   0  -7   4  377.72    8.48
   0  -7   4  417.31    9.17
   0  -7   5   49.30    2.47
   0   7   5   46.66    1.60
   0  -7   5   44.82    3.51
   0  -7   5   43.19    3.32
   0   7  -5   50.59    3.46
   0   7   5   51.49    3.61
   0   7  -5   54.65    2.09
   0  -7  -5   47.74    3.46
   0   7  -6    1.99    0.62
   0   7   6    0.18    1.08
   0  -7   6    0.70    0.26
   0   7   6    0.55    0.28
   0  -7   6   -0.31    0.59
   0  -7  -6   -0.38    1.24
   0  -7   6    0.25    0.94
   0  -7   6    0.74    0.20
   0  -7   6    0.76    1.10
   0   7  -6    2.46    1.37
   0   7   7   10.63    2.07
   0   7  -7    8.65    1.16
   0  -7   7    8.35    1.89
   0  -7  -7    8.34    2.11
   0  -7   7    8.98    0.88
   0  -7   7    6.24    1.72
   0  -7   7    9.54    1.13
   0   7  -7   11.01    2.11
   0   7   8  105.44    6.15
   0  -7   8   94.01    3.37
   0   7  -8   94.45    5.51
   0   7  -8   96.40    4.04
   0  -7  -8   91.94    6.09
   0  -7   8   89.46    5.89
   0  -7   8   85.80    5.56
   0   7  -9   45.81    4.06
   0  -7  -9   50.83    4.95
   0   7  -9   46.89    3.03
   0  -7   9   39.89    4.32
   0   7   9   48.80    4.54
   0  -7   9   43.85    4.21
   0  -7 -10  132.68    8.35
   0  -7  10  118.30    7.19
   0  -7  10  119.71    7.71
   0   7 -10  116.34    6.65
   0   7  10  124.00    7.60
   0  -7 -11   49.84    5.44
   0   7  11   38.99    4.65
   0  -7  11   35.14    4.30
   0   7 -11   43.10    4.31
   0  -7  11   35.43    4.63
   0   7 -12   49.04    4.90
   0  -7 -12   50.97    5.69
   0   7  12   45.74    5.35
   0  -7  12   38.37    5.13
   0  -7  12   46.98    5.06
   0  -7 -13   17.41    3.90
   0  -7  13   15.43    3.69
   0  -7  13   18.37    4.24
   0   7  13   15.65    3.90
   0   7 -13   14.12    3.14
   0   7 -14   66.38    6.10
   0  -7  14   54.32    6.08
   0  -8   0  602.03   13.17
   0  -8   0  581.10   13.27
   0  -8   0  586.90   11.25
   0   8   0  590.41   11.84
   0   8   0  582.73   11.06
   0  -8  -1  807.48   15.29
   0  -8   1  828.10   16.52
   0   8   1  824.93   16.75
   0   8   1  821.90   14.78
   0  -8   1  840.01   14.03
   0  -8  -1  815.31   16.77
   0  -8   1  777.50   16.71
   0   8  -1  809.79   13.76
   0  -8  -1  797.70   16.98
   0   8  -1  801.69   15.83
   0  -8  -2  105.19    4.74
   0  -8   2   96.22    4.08
   0   8  -2   93.78    2.23
   0   8  -2   98.21    4.19
   0   8  -2  100.61    2.81
   0   8   2   93.20    4.39
   0   8   2   91.87    3.01
   0  -8  -2   93.36    3.90
   0   8  -2  100.33    2.52
   0  -8   2   92.24    4.42
   0   8  -2   92.55    2.37
   0  -8  -3   94.20    4.27
   0   8   3   90.29    4.51
   0  -8   3   95.69    3.89
   0   8  -3   88.53    4.26
   0  -8  -3   86.05    4.55
   0   8  -3   85.43    2.13
   0  -8   3   91.54    4.57
   0   8   4  164.73    4.10
   0   8  -4  158.64    3.44
   0  -8   4  156.41    4.29
   0  -8  -4  159.20    6.23
   0   8  -4  160.03    6.25
   0   8  -4  158.15    3.63
   0  -8   4  153.50    6.31
   0  -8   4  171.24    5.34
   0   8   4  172.17    6.60
   0   8  -5  158.31    3.78
   0  -8   5  154.91    6.59
   0  -8   5  147.20    4.65
   0   8   5  153.10    3.54
   0   8   5  150.82    6.50
   0   8  -5  155.48    6.36
   0  -8  -5  151.33    6.57
   0  -8   5  154.42    5.01
   0  -8   6  394.14   11.67
   0  -8   6  391.29    8.89
   0   8  -6  400.69    7.96
   0   8   6  392.87   11.88
   0   8   6  362.42    6.74
   0   8  -6  401.22   11.42
   0  -8  -6  374.42   11.89
   0  -8  -7   37.26    3.77
   0   8   7   34.78    3.55
   0   8  -7   32.15    1.97
   0  -8   7   37.35    3.46
   0  -8   7   36.16    2.16
   0   8  -7   34.64    3.32
   0  -8   7   36.57    3.81
   0  -8  -8  210.80    9.62
   0   8  -8  220.69    6.26
   0  -8   8  204.14    9.42
   0   8  -8  223.62    8.85
   0  -8   8  208.88    8.85
   0   8   8  218.16    9.31
   0   8   9   10.03    2.30
   0  -8  -9    9.36    2.79
   0   8  -9   10.23    2.35
   0  -8   9    9.49    2.24
   0  -8   9    6.84    2.22
   0  -8  10    9.86    2.54
   0   8  10    7.18    2.51
   0  -8 -10   14.94    3.51
   0  -8  10   11.99    2.79
   0   8 -10   10.37    2.46
   0   8  11   83.07    6.83
   0   8 -11   79.26    5.90
   0  -8 -11   88.75    7.38
   0  -8  11   78.42    6.22
   0  -8  11   79.12    6.80
   0  -8  12   24.78    4.62
   0  -8 -12   18.48    4.11
   0  -8  12   12.56    3.02
   0   8 -12   25.42    3.80
   0   8  12   20.25    3.78
   0   8 -13   14.78    3.25
   0  -8 -13   11.34    3.62
   0   8  13   14.87    3.54
   0  -8  13    6.40    2.50
   0  -8  13    8.18    3.09
   0  -8  14    1.33    2.45
   0   8 -14    3.74    2.89
   0  -9   0    1.07    0.66
   0  -9   0    0.79    0.86
   0   9   0    0.46    0.64
   0  -9   0    1.02    0.88
   0  -9  -1  143.43    5.94
   0   9   1  153.31    4.68
   0  -9  -1  154.11    4.91
   0   9  -1  149.82    3.85
   0   9  -1  153.89    5.33
   0   9   1  154.97    5.88
   0  -9  -1  162.46    6.03
   0  -9   1  162.06    5.88
   0  -9   1  152.36    6.03
   0  -9   1  162.65    4.12
   0   9   2   89.37    4.55
   0   9  -2   91.61    4.29
   0   9  -2   94.78    2.86
   0   9  -2   92.46    2.38
   0  -9   2  101.37    4.83
   0   9   2   98.69    3.27
   0   9  -2   91.75    2.44
   0  -9  -2   97.34    4.81
   0  -9   2   97.74    4.35
   0  -9  -2   91.12    3.98
   0  -9  -3  288.90    9.22
   0  -9   3  297.33    9.17
   0   9   3  295.80    6.16
   0   9  -3  296.95    8.63
   0   9   3  307.36    9.16
   0  -9  -3  298.95    8.39
   0  -9   3  301.99    8.08
   0   9  -4   16.86    2.11
   0  -9  -4   20.61    2.35
   0   9   4   18.84    1.14
   0   9  -4   15.29    0.73
   0   9   4   19.93    1.34
   0  -9   4   21.15    1.95
   0   9  -4   15.61    0.79
   0   9   4   19.92    2.41
   0  -9   4   19.75    2.35
   0   9  -5   37.87    3.20
   0   9  -5   40.42    1.50
   0   9  -5   40.50    1.66
   0  -9   5   38.00    2.05
   0  -9   5   41.24    2.58
   0   9   5   47.92    3.71
   0  -9   5   38.97    3.45
   0   9   5   43.78    1.74
   0  -9  -5   42.72    3.48
   0  -9  -6   26.51    3.12
   0  -9   6   26.89    2.94
   0   9  -6   26.53    1.43
   0   9   6   26.39    3.00
   0   9  -6   24.75    2.71
   0  -9   6   31.37    2.18
   0  -9  -7  169.33    8.24
   0   9   7  175.76    8.04
   0   9  -7  175.21    4.79
   0  -9   7  187.29    5.60
   0  -9   7  171.56    7.77
   0   9  -7  182.27    7.70
   0  -9  -8    2.20    2.00
   0  -9   8    2.11    1.62
   0   9   8    4.15    1.97
   0   9  -8    1.61    1.44
   0   9   9  132.93    7.70
   0  -9   9  131.78    7.94
   0  -9  -9  137.93    8.28
   0  -9   9  131.95    7.42
   0   9  -9  140.15    7.33
   0  -9 -10   45.79    5.28
   0  -9  10   37.45    4.62
   0  -9  10   35.07    4.07
   0   9 -10   43.64    4.45
   0   9  10   44.24    4.83
   0  -9 -11   34.14    5.07
   0   9 -11   36.48    4.24
   0  -9  11   32.70    4.22
   0  -9  11   33.74    4.84
   0   9  11   27.63    4.10
   0  -9 -12    9.62    3.37
   0   9 -12   10.82    3.13
   0   9  12    3.35    2.46
   0  -9  12   10.27    3.23
   0  -9  12   11.58    3.38
   0  -9  13   -0.73    2.35
   0  -9  13    1.63    2.01
   0   9 -13    1.83    2.08
   0  -9 -13    2.41    3.36
   0   9  13    1.20    3.10
   0   9 -14   -1.16    2.57
   0 -10   0  279.46    8.49
   0 -10   0  257.01    8.50
   0 -10   0  253.71    6.56
   0  10   0  254.98    7.16
   0  10  -1    2.14    0.54
   0 -10   1    2.16    0.55
   0 -10   1    2.04    1.26
   0 -10   1    3.66    1.21
   0 -10  -1    2.17    0.83
   0 -10  -1    2.93    1.32
   0  10   1    2.79    1.09
   0  10  -1    1.11    0.70
   0 -10  -1    4.40    1.39
   0  10   1    2.95    0.80
   0  10  -2  150.16    5.77
   0 -10  -2  150.89    5.44
   0 -10  -2  145.68    6.35
   0  10  -2  141.96    3.43
   0  10   2  157.02    4.62
   0  10  -2  147.19    3.47
   0  10  -2  153.15    3.99
   0 -10   2  137.71    6.10
   0  10   2  155.45    6.31
   0 -10   2  158.67    6.00
   0  10   3   10.04    1.76
   0 -10  -3    9.16    1.68
   0  10  -3    7.15    0.48
   0  10  -3    6.66    1.35
   0 -10   3    8.78    1.45
   0 -10   3    8.70    1.76
   0 -10  -3    7.21    1.42
   0  10   3   10.97    1.08
   0  10   4   31.20    1.63
   0 -10   4   34.50    2.54
   0 -10   4   25.94    2.78
   0  10  -4   30.54    2.86
   0 -10  -4   32.08    2.94
   0  10   4   35.72    1.90
   0  10   4   35.43    3.24
   0  10   5   90.96    2.58
   0 -10   5   99.40    4.28
   0  10   5   89.22    5.27
   0 -10   5   89.38    5.34
   0  10   5  111.52    3.06
   0  10  -5   78.29    1.97
   0 -10  -5   93.30    5.23
   0  10  -5   98.61    5.29
   0 -10   6  382.10    9.43
   0 -10   6  377.34   12.09
   0  10   6  363.15   12.00
   0  10  -6  359.89    6.83
   0 -10  -6  356.21   11.94
   0  10  -6  381.64   11.58
   0  10   7   71.81    5.25
   0 -10   7   70.02    3.42
   0  10  -7   64.36    4.66
   0 -10   7   56.54    4.59
   0 -10  -7   60.12    4.97
   0  10  -8  144.00    7.24
   0 -10   8  119.48    6.89
   0  10   8  132.52    7.56
   0 -10  -8  130.26    7.77
   0  10   9    2.37    1.72
   0 -10   9    5.98    2.22
   0  10  -9    6.18    2.13
   0 -10  -9    4.69    2.44
   0  10  10   58.75    5.64
   0 -10  10   49.22    4.93
   0  10 -10   53.89    4.89
   0 -10 -10   63.45    6.19
   0  10 -11   10.48    2.80
   0 -10  11    8.68    2.80
   0  10  11   12.26    2.95
   0 -10 -11    3.69    3.12
   0 -10 -12   61.14    6.66
   0 -10  12   50.32    5.61
   0  10  12   48.28    5.60
   0  10 -12   55.51    5.43
   0 -10  13    3.84    2.35
   0  10 -13    3.78    2.55
   0  10  13    8.06    3.22
   0 -11   0    0.27    0.96
   0 -11   0    2.05    1.27
   0  11   0    0.07    0.87
   0 -11   0    2.51    0.83
   0  11   1  175.51    7.00
   0  11  -1  159.13    4.41
   0  11   1  179.37    5.63
   0 -11   1  172.17    7.13
   0 -11   1  185.60    6.96
   0  11  -1  191.94    5.04
   0 -11  -1  156.04    6.85
   0 -11  -1  175.28    5.69
   0  11  -1  166.73    6.14
   0 -11   1  176.78    4.84
   0  11   2   12.72    1.44
   0  11  -2   11.03    1.00
   0 -11   2   13.78    2.00
   0  11  -2    9.86    1.61
   0 -11  -2   10.78    1.86
   0  11  -2   11.89    0.89
   0  11   2   10.36    1.88
   0 -11  -2    9.81    1.50
   0  11  -2   10.15    0.80
   0 -11   2   11.50    1.91
   0  11  -3  537.89   13.74
   0 -11   3  535.01   14.65
   0  11   3  562.88   14.69
   0 -11   3  586.74   13.60
   0 -11  -3  532.39   13.31
   0  11   3  556.74   11.17
   0 -11  -3  541.86   14.77
   0 -11   4    0.35    1.25
   0 -11   4    1.58    1.10
   0  11  -4   -0.37    1.24
   0 -11  -4    0.02    1.04
   0  11   4    0.64    0.53
   0  11   4    0.09    1.00
   0  11   5   59.59    2.20
   0  11  -5   57.85    4.15
   0  11   5   60.11    4.50
   0 -11   5   61.55    4.59
   0 -11   5   59.83    3.50
   0 -11  -5   59.03    4.35
   0 -11   6   29.95    3.39
   0 -11   6   32.22    2.52
   0  11  -6   33.05    3.41
   0  11   6   33.91    3.61
   0 -11  -6   30.63    3.43
   0 -11  -7  133.02    7.51
   0  11  -7  123.75    6.65
   0 -11   7  122.24    6.97
   0  11   7  135.32    7.40
   0 -11   7  133.24    5.10
   0  11  -8   29.20    3.59
   0  11   8   30.36    3.88
   0 -11  -8   22.54    3.56
   0 -11   8   24.11    3.40
   0  11   9  208.25   10.17
   0 -11  -9  192.97   10.36
   0  11  -9  189.50    8.92
   0 -11   9  180.70    9.08
   0  11  10    2.20    1.94
   0 -11 -10    1.87    2.65
   0  11 -10    5.58    2.47
   0 -11  10    3.01    2.29
   0  11  11   28.59    4.50
   0 -11  11   30.40    4.24
   0 -11 -11   28.51    4.81
   0  11 -11   30.36    3.93
   0 -11 -12    1.17    3.23
   0  11 -12    6.02    2.88
   0 -11  12    0.08    2.29
   0  11  12   -2.58    2.98
   0  11 -13   16.82    3.86
   0 -11  13   12.86    3.33
   0  12   0  400.22   10.37
   0 -12   0  403.87    9.51
   0 -12   0  374.14   11.86
   0  12   1   34.49    3.16
   0 -12   1   34.53    3.33
   0 -12  -1   34.67    3.31
   0 -12   1   39.85    2.12
   0 -12  -1   38.79    2.63
   0 -12   1   43.99    3.43
   0  12  -1   35.29    2.80
   0  12  -1   39.05    2.22
   0  12   1   38.46    2.61
   0  12  -2   28.21    1.48
   0  12   2   31.18    3.11
   0  12  -2   25.70    1.64
   0 -12  -2   27.41    2.39
   0 -12  -2   28.89    3.10
   0  12   2   30.00    2.17
   0 -12   2   31.29    3.20
   0 -12   2   31.75    2.93
   0  12  -2   29.73    1.67
   0  12  -2   24.89    1.31
   0  12  -2   22.89    2.39
   0 -12   3    3.90    1.58
   0  12  -3    3.68    1.40
   0  12   3    4.05    0.95
   0 -12  -3    8.64    2.08
   0  12   3    7.46    1.93
   0 -12   3    5.94    1.63
   0 -12  -3    6.62    1.46
   0  12  -4  131.64    6.35
   0  12   4  146.44    7.15
   0 -12  -4  131.18    6.21
   0  12   4  142.24    4.36
   0 -12   4  138.38    7.13
   0 -12   4  156.46    6.21
   0  12   5   20.35    1.38
   0 -12   5   21.33    3.06
   0 -12   5   23.76    2.48
   0  12  -5   23.62    2.81
   0  12   5   21.34    2.98
   0 -12  -5   21.49    2.80
   0 -12   6  237.18    7.66
   0  12  -6  235.24    9.21
   0 -12  -6  221.93    9.53
   0 -12   6  228.96    9.83
   0  12   6  255.66   10.33
   0  12   7   67.81    5.34
   0  12  -7   52.34    4.45
   0 -12  -7   61.49    5.31
   0 -12   7   57.90    4.95
   0 -12   7   57.05    3.45
   0 -12  -8   54.60    5.33
   0 -12   8   52.45    4.90
   0  12   8   57.62    5.29
   0  12  -8   62.47    5.00
   0 -12  -9   17.34    3.67
   0 -12   9   18.75    3.21
   0  12  -9   16.34    3.13
   0  12   9   26.63    3.82
   0  12  10    7.06    3.03
   0 -12  10    2.65    2.29
   0  12 -10    1.11    1.91
   0 -12 -10    1.50    2.65
   0  12  11    5.76    2.81
   0 -12  11    0.20    1.69
   0 -12 -11    8.96    3.94
   0  12 -11    9.63    2.98
   0 -12  12   38.10    4.86
   0  12  12   33.16    4.93
   0 -12 -12   37.37    5.78
   0  12 -12   39.31    4.75
   0 -13   0    1.86    1.31
   0 -13   0    5.40    1.15
   0 -13   0    3.42    1.63
   0  13   1   13.92    2.16
   0 -13   1   15.75    2.51
   0 -13   1   15.90    2.36
   0 -13  -1   17.71    1.90
   0  13   1   12.36    1.68
   0  13  -1   12.81    1.90
   0 -13   1   15.42    1.40
   0  13  -1   16.81    1.55
   0 -13  -1   13.18    2.22
   0  13  -2   65.45    2.69
   0  13   2   67.11    4.68
   0  13   2   67.74    3.47
   0 -13  -2   64.58    3.79
   0  13  -2   65.31    2.80
   0 -13   2   71.14    5.08
   0  13  -2   64.19    4.15
   0 -13  -2   64.70    4.74
   0 -13   2   77.85    4.74
   0 -13   3  125.46    5.83
   0 -13  -3  120.21    6.61
   0  13  -3  122.31    5.97
   0 -13  -3  112.43    5.45
   0 -13   3  107.56    6.36
   0  13   3  111.13    4.29
   0  13   3  116.16    6.37
   0 -13   4  166.43    6.74
   0 -13   4  154.18    7.87
   0  13   4  167.34    7.90
   0 -13  -4  148.11    6.79
   0  13   4  157.10    4.88
   0  13  -4  153.56    7.04
   0  13  -5    6.35    1.98
   0 -13   5    6.72    2.06
   0  13   5    4.15    1.60
   0 -13   5    1.75    1.06
   0 -13  -5    1.58    1.32
   0  13  -6    5.42    1.97
   0 -13  -6    8.61    2.35
   0  13   6    8.84    2.41
   0 -13   6    4.97    1.87
   0 -13   6    3.62    1.30
   0  13  -7   48.16    4.43
   0 -13  -7   44.99    4.59
   0  13   7   48.71    4.87
   0 -13   7   52.46    4.97
   0 -13  -8   84.38    6.67
   0 -13   8   79.20    6.11
   0  13  -8   87.42    6.05
   0  13   8   79.50    6.40
   0  13   9  110.05    7.86
   0 -13   9  112.59    7.49
   0 -13  -9  108.81    8.01
   0  13  -9  115.23    7.26
   0 -13 -10    0.01    2.35
   0  13  10    4.42    2.42
   0  13 -10    4.19    2.58
   0 -13  10    6.53    2.55
   0 -13 -11    3.41    2.89
   0 -13  11    1.10    1.94
   0  13 -11    7.91    3.12
   0  13  11    1.53    2.67
   0 -13  12    4.66    2.68
   0  13  12    0.03    2.38
   0  14   0  155.92    6.30
   0 -14   0  154.71    7.73
   0 -14   0  168.16    5.65
   0 -14   1  161.42    5.02
   0  14   1  151.77    5.94
   0  14  -1  164.66    5.25
   0 -14  -1  139.71    7.35
   0 -14   1  175.71    7.64
   0 -14   1  154.54    7.78
   0  14  -1  162.39    6.67
   0  14   1  157.62    7.43
   0 -14  -1  155.51    5.93
   0 -14  -2   37.31    3.78
   0 -14   2   42.03    4.20
   0 -14  -2   39.79    3.18
   0  14  -2   34.94    3.23
   0  14  -2   40.88    2.29
   0  14  -2   40.73    2.10
   0  14   2   39.04    3.80
   0 -14   2   45.38    3.80
   0  14   2   45.34    2.95
   0  14   3   13.49    1.55
   0  14  -3   12.56    2.18
   0 -14   3   12.52    2.08
   0 -14   3   11.43    2.40
   0  14   3   13.46    2.40
   0 -14  -3   12.66    2.54
   0 -14  -3   11.54    1.92
   0 -14   4    9.00    1.88
   0  14   4    8.55    1.20
   0 -14   4    4.57    1.78
   0 -14  -4    7.90    1.77
   0  14  -4    4.61    1.73
   0  14   4    8.15    2.06
   0 -14  -5   47.81    4.21
   0  14  -5   47.72    4.10
   0 -14   5   47.76    4.71
   0  14   5   51.11    4.75
   0 -14   5   53.07    3.80
   0 -14  -6   45.67    4.45
   0 -14   6   48.83    3.51
   0 -14   6   40.08    4.45
   0  14   6   47.84    4.73
   0  14  -6   46.99    4.37
   0 -14  -7   80.16    6.17
   0 -14   7   67.53    5.79
   0  14   7   75.36    6.10
   0  14  -7   79.20    5.69
   0  14  -8   13.28    2.79
   0  14   8   13.69    3.11
   0 -14  -8    8.62    2.91
   0 -14   8    7.53    2.44
   0  14   9   15.88    3.55
   0  14  -9   15.12    3.15
   0 -14  -9   21.80    4.13
   0 -14   9   15.02    3.21
   0 -14  10    2.16    2.28
   0  14 -10    1.32    2.27
   0  14  10    1.58    2.43
   0  14  11    4.87    3.38
   0 -14  11    1.89    2.44
   0  14 -11    2.98    2.53
   0 -14  12   45.36    5.56
   0  15   0    1.50    1.12
   0 -15   0    2.74    1.83
   0 -15   0    0.52    0.78
   0 -15   1   -0.09    0.62
   0  15   1   -0.07    1.38
   0  15  -1   -0.09    0.64
   0  15   1   -0.48    1.02
   0 -15  -1    0.69    1.24
   0  15  -1   -1.15    1.41
   0 -15  -1    1.79    1.04
   0 -15   1    0.22    1.69
   0  15  -2  113.14    5.86
   0 -15  -2   92.54    6.25
   0 -15  -2  108.23    5.32
   0 -15   2  110.31    6.90
   0 -15   2  117.28    6.37
   0  15   2  103.43    4.80
   0  15   2   97.34    6.13
   0 -15   3   14.67    2.51
   0  15   3   14.47    2.63
   0  15  -3   13.85    2.31
   0 -15  -3   13.67    2.09
   0 -15   3   14.57    3.09
   0  15   3   14.21    1.67
   0 -15  -3   12.23    2.79
   0  15  -4  180.76    8.06
   0 -15  -4  168.46    7.59
   0 -15   4  181.03    9.27
   0 -15   4  199.23    8.00
   0  15   4  185.41    9.05
   0  15  -5   31.10    3.60
   0 -15   5   42.69    3.56
   0  15   5   35.22    3.94
   0 -15   5   32.96    4.11
   0 -15  -5   32.56    3.55
   0  15  -6    2.08    1.74
   0 -15   6    3.04    1.51
   0 -15   6    3.93    1.97
   0 -15  -6   -0.35    1.67
   0  15   6    5.50    2.47
   0  15  -7    4.21    2.33
   0  15   7    4.40    2.11
   0 -15  -7    2.14    2.15
   0 -15   7    5.94    2.33
   0 -15   8  124.91    8.23
   0 -15  -8  141.48    8.86
   0  15  -8  136.39    7.92
   0  15   8  132.85    8.66
   0  15  -9    6.48    2.59
   0  15   9    3.18    2.68
   0 -15   9    9.04    2.88
   0 -15  -9    4.54    3.25
   0  15 -10  137.13    8.54
   0  15  10  143.52    9.74
   0 -15 -10  141.05   10.03
   0 -15  10  139.74    9.08
   0  15 -11   27.67    4.32
   0 -15 -11   23.70    4.86
   0 -15  11   29.86    4.58
   0  15  11   30.96    5.17
   0 -16   0   11.02    1.63
   0 -16   0    9.09    2.53
   0  16   0   11.29    2.08
   0  16   1  154.32    7.88
   0 -16   1  153.45    8.46
   0 -16  -1  162.52    6.31
   0  16   1  150.59    6.35
   0 -16  -1  149.06    8.18
   0  16  -1  159.19    7.02
   0 -16  -2   10.03    2.67
   0 -16   2   13.06    2.83
   0  16   2   11.26    1.70
   0  16  -2   10.47    2.07
   0  16   2    7.41    2.19
   0 -16  -2   11.54    1.99
   0 -16   3   -0.04    1.74
   0  16  -3   -0.74    1.58
   0 -16  -3   -1.59    1.77
   0 -16  -3   -0.29    1.19
   0  16   3   -1.88    1.90
   0  16   3   -2.34    1.32
   0 -16   3    1.72    1.43
   0 -16  -4   46.34    4.03
   0 -16   4   58.99    4.47
   0  16   4   48.50    4.84
   0  16  -4   47.44    4.23
   0 -16   4   48.33    5.08
   0 -16   5   91.07    5.37
   0  16   5   78.04    6.25
   0 -16  -5   60.72    4.84
   0 -16   5   69.80    6.06
   0  16  -5   79.03    5.55
   0 -16   6   -0.53    1.97
   0  16   6   -0.82    1.94
   0  16  -6   -0.77    1.68
   0 -16  -6   -1.88    1.85
   0 -16   6    3.50    1.72
   0  16  -7   32.52    4.06
   0  16   7   33.43    4.38
   0 -16  -7   26.45    3.84
   0 -16   7   28.32    4.15
   0 -16  -8    9.19    2.95
   0 -16   8   11.61    3.18
   0  16   8   14.73    3.56
   0  16  -8    9.55    2.97
   0 -16  -9    2.21    2.72
   0  16  -9    6.14    2.81
   0 -16   9   -2.88    2.62
   0  16   9    2.84    2.61
   0  16  10   52.02    6.33
   0  16 -10   48.06    5.21
   0 -16 -10   39.73    5.44
   0 -16  10   42.67    5.34
   0 -16  11    0.12    2.45
   0  17   0   -2.44    1.51
   0  17   0    0.82    1.78
   0 -17   0    2.35    1.78
   0  17  -1    0.84    1.35
   0 -17  -1   -1.95    2.00
   0  17   1   -1.76    1.53
   0 -17  -1    0.08    1.19
   0  17   1    0.51    1.71
   0 -17   1   -1.78    1.92
   0 -17   2  110.39    7.55
   0  17   2  105.23    6.87
   0 -17  -2  108.05    5.58
   0  17   2  114.89    5.42
   0 -17  -2  102.36    7.15
   0  17  -2  108.18    6.14
   0 -17  -3   27.50    3.10
   0  17  -3   24.67    3.20
   0  17   3   25.50    3.69
   0 -17   3   26.63    4.02
   0 -17  -3   24.38    3.80
   0  17   4  115.78    7.54
   0 -17   4  115.24    7.97
   0 -17  -4  109.75    6.37
   0  17  -4  129.14    7.02
   0  17   5   -1.97    2.05
   0 -17   5   -2.13    2.47
   0  17  -5    1.70    1.88
   0 -17  -5    1.54    1.80
   0 -17   6   19.20    3.71
   0 -17  -6   18.14    3.28
   0  17  -6   26.92    3.73
   0  17   6   24.35    3.87
   0  17  -7    1.70    1.96
   0  17   7    8.46    3.14
   0 -17   7    5.44    2.44
   0 -17  -7    3.35    2.10
   0  17   8   20.86    4.06
   0 -17   8   31.72    4.69
   0  17  -8   25.20    3.98
   0 -17  -8   21.34    3.93
   0 -17   9    3.57    2.69
   0  17  -9    4.00    2.68
   0  17   9    0.59    2.87
   0 -17  -9    0.77    2.72
   0  17  10   36.92    5.51
   0 -17 -10   30.31    5.15
   0 -17  10   27.16    4.36
   0  18   0   63.39    5.42
   0 -18   0   60.54    5.78
   0  18   0   70.57    4.70
   0  18   1   31.57    3.92
   0  18   1   33.43    3.20
   0  18  -1   18.94    2.70
   0 -18   1   24.02    3.92
   0 -18  -1   17.23    3.21
   0 -18  -2    2.95    1.96
   0  18  -2    0.63    1.60
   0  18   2   -1.85    1.30
   0  18   2   -2.49    2.25
   0 -18  -2    2.03    1.30
   0 -18   2    1.86    1.92
   0 -18   3    2.38    1.98
   0  18  -3    2.01    1.80
   0 -18  -3    0.69    1.19
   0 -18  -3    1.07    1.59
   0  18   3    2.53    2.26
   0  18   4    7.60    2.45
   0 -18   4    3.24    2.39
   0 -18  -4   10.77    2.39
   0  18  -4    8.06    2.30
   0 -18  -5   91.45    6.22
   0  18   5   86.45    6.99
   0  18  -5  104.98    6.83
   0 -18   5   99.30    7.73
   0 -18  -6    3.89    2.16
   0  18  -6    9.27    2.90
   0 -18   6    4.89    2.62
   0  18   6   10.76    3.13
   0  18   7   21.22    4.02
   0 -18  -7   21.42    3.50
   0 -18   7   20.89    4.23
   0  18  -7   22.37    3.50
   0  18  -8    0.37    2.09
   0  18   8    2.37    2.56
   0 -18   8   -3.05    2.83
   0 -18  -8   -4.43    2.87
   0  18  -9   12.07    3.68
   0  18   9    4.17    2.94
   0 -18   9    3.47    2.29
   0 -18  -9    9.30    3.36
   0 -19   0    2.59    2.54
   0  19   0    0.49    1.44
   0  19   0    2.45    2.25
   0  19   1   19.12    2.57
   0 -19   1   21.22    3.95
   0  19   1   17.16    3.18
   0 -19  -1   12.89    3.19
   0  19  -1   18.83    2.86
   0  19  -2   34.65    3.80
   0 -19   2   37.16    4.95
   0  19   2   29.48    4.19
   0 -19  -2   27.97    4.11
   0  19   3   57.39    5.56
   0 -19  -3   54.06    5.81
   0  19  -3   68.13    5.30
   0 -19   3   57.83    6.10
   0  19  -4   25.36    3.49
   0 -19   4   24.15    4.49
   0  19   4   21.62    3.87
   0 -19  -4   20.37    3.15
   0  19  -5    2.36    2.07
   0  19   5    2.21    2.53
   0 -19  -5    7.56    2.39
   0 -19   5    5.47    3.01
   0 -19  -6    6.86    2.33
   0 -19   6    8.26    3.42
   0  19  -6   10.63    3.24
   0  19   6    7.92    2.86
   0 -19   7   24.42    4.71
   0  19  -7   23.92    4.17
   0  19   7   20.26    3.99
   0 -19  -7   23.73    4.05
   0 -19  -8   38.36    5.18
   0  19  -8   34.02    4.67
   0 -19   8   42.11    5.80
   0  19   8   45.59    5.76
   0 -19   9   86.47    8.17
   0 -19  -9   82.96    7.74
   0 -20   0    3.06    2.17
   0  20   0    5.64    2.69
   0  20   0    4.94    1.84
   0 -20  -1    2.66    2.25
   0  20  -1    6.06    2.88
   0 -20   1    0.16    2.08
   0  20   1    0.21    2.07
   0  20  -1    8.49    2.51
   0 -20   2   21.68    4.01
   0  20  -2   26.65    3.45
   0  20   2   19.35    3.55
   0 -20  -2   21.51    3.93
   0 -20  -3    0.73    2.29
   0  20   3   -2.91    2.69
   0  20  -3    0.84    1.87
   0 -20   3    2.24    2.36
   0  20  -4    5.95    2.50
   0  20   4    1.58    2.47
   0 -20   4    0.05    2.61
   0  20   5    7.55    2.95
   0 -20   5    5.07    2.98
   0 -20  -5    9.21    2.48
   0  20  -5    8.67    2.59
   0 -20   6   24.95    4.70
   0 -20  -6   20.02    3.51
   0  20  -6   25.70    4.13
   0  20   6   15.83    3.78
   0 -20  -7    2.76    1.92
   0 -20   7    7.10    3.04
   0  20   7   -1.33    2.70
   0  20  -7    8.69    3.19
   0 -20  -8   -2.50    2.26
   0  20   8    0.93    3.22
   0  21   0   -0.12    2.08
   0 -21   0    3.82    2.95
   0  21   0    1.45    1.82
   0  21  -1   56.03    4.75
   0  21  -1   50.07    5.54
   0  21   1   56.89    5.94
   0 -21   1   33.78    4.96
   0 -21  -1   52.94    6.28
   0 -21  -2   24.59    4.40
   0 -21   2   38.68    5.51
   0  21  -2   37.81    4.20
   0  21   2   23.51    4.11
   0  21   3   37.49    5.12
   0 -21  -3   38.29    5.28
   0 -21   3   44.48    5.89
   0  21  -3   38.01    4.45
   0  21   4   -2.44    2.97
   0  21  -4    2.60    2.05
   0 -21   4   -0.20    2.30
   0 -21   5   -0.67    2.46
   0  21   5   -2.14    2.70
   0  21  -5    2.15    2.13
   0  21  -6    8.84    3.06
   0 -21   6   10.00    4.19
   0  21   6    9.94    3.90
   0  21   7    8.37    3.11
   0 -21  -7    3.88    2.77
   0 -22   0    0.91    2.51
   0  22   0   -2.54    2.86
   0  22  -1   65.68    6.50
   0  22  -1   73.25    5.52
   0 -22  -1   61.37    6.85
   0  22   1   59.67    6.13
   0 -22   1   62.26    6.95
   0 -22   2   19.81    4.55
   0  22   2   13.32    3.69
   0 -22  -2   19.35    4.37
   0  22  -2   22.03    3.46
   0  22  -3    1.46    1.87
   0 -22  -3   -0.76    2.29
   0  22   3   -2.62    2.95
   0 -22   3   -1.10    2.53
   0  22   4    0.83    2.51
   0 -22   4    3.55    2.88
   0  22  -4    8.39    3.00
   0  22  -5    0.79    2.42
   0  22   5   -2.43    2.65
   0 -22   5    2.59    3.14
   0 -23   0   -3.21    2.96
   0  23   0    1.36    2.21
   0 -23   1   21.96    4.76
   0  23  -1   19.59    4.16
   0 -23  -1   22.86    4.71
   0  23   1   16.36    3.66
   0  23  -2   -1.37    2.10
   0 -23  -2    1.54    2.42
   0  23  -2    8.27    3.69
   0  23   2    0.85    2.70
   0 -23   2   -0.24    3.13
   0  23  -3   18.11    3.67
   0  23   3   18.72    4.26
   0 -23   3   15.02    4.33
   0  23   4   -3.62    3.18
   0  23  -4    2.98    2.65
   1   0 -15   17.85    3.58
  -1   0  14   -3.04    2.96
   1   0 -14   -1.41    2.23
  -1   0  13   67.71    6.45
   1   0 -13   76.46    6.03
   1   0 -12    1.77    1.93
  -1   0  12   -0.05    1.70
   1   0 -12    1.72    2.14
  -1   0  11   38.78    4.38
   1   0 -11   48.77    4.34
   1   0 -11   37.49    3.51
   1   0 -10   -1.35    1.24
   1   0 -10    1.98    1.41
  -1   0  10   -0.74    1.56
   1   0  -9  680.44   16.58
   1   0  -9  628.84   15.18
  -1   0   9  636.41   17.15
  -1   0   8    1.01    1.40
   1   0  -8    0.97    1.17
   1   0  -8   -1.89    1.10
   1   0  -7  592.43   13.66
  -1   0   7  592.81   14.20
   1   0  -7  607.59   12.84
   1   0  -6   -0.79    0.72
  -1   0   6    0.72    0.77
  -1   0   6    0.31    0.34
   1   0  -6   -0.84    0.89
  -1   0   5   65.04    2.13
  -1   0   5   63.50    3.29
   1   0  -5   72.85    3.01
   1   0  -5   71.74    3.30
   1   0  -4   -0.21    0.49
  -1   0   4    0.06    0.37
   1   0  -4    0.00    0.41
  -1   0   4    0.17    0.45
  -1   0   4    0.30    0.25
  -1   0   3 1440.82   23.97
  -1   0   3 1443.03   22.29
   1   0  -3 1457.31   23.48
   1   0  -3 1465.58   23.76
   1   0  -2    0.20    0.23
  -1   0   2   -0.12    0.20
   1   0  -2    0.02    0.24
  -1   0  -1  262.94    5.25
   1   0   1  259.88    5.27
   1   0   2   -0.09    0.29
  -1   0  -2    0.22    0.24
  -1   0  -2    0.28    0.50
   1   0   3 1196.75   21.29
  -1   0  -3 1194.10   21.12
  -1   0  -3 1186.54   20.10
   1   0   3 1225.12   19.83
   1   0   4   -0.23    0.58
   1   0   4    0.67    0.50
  -1   0  -4    0.15    0.55
  -1   0  -4    0.31    0.46
   1   0   5  646.96   14.69
  -1   0  -5  638.12   12.87
  -1   0  -5  680.81   14.36
   1   0   6    0.53    1.12
  -1   0  -6    0.97    0.68
  -1   0  -6    0.72    1.04
   1   0   7   61.34    4.32
  -1   0  -7   53.26    3.08
  -1   0  -7   65.48    4.06
  -1   0  -8    1.29    1.26
   1   0   8    0.88    1.43
  -1   0  -8    1.73    1.09
  -1   0  -9  494.70   14.08
  -1   0  -9  467.99   12.14
   1   0   9  496.51   15.24
   1   0  10    1.05    1.60
  -1   0 -10   -0.68    1.47
  -1   0 -10    0.64    1.09
   1   0  11  110.82    7.76
  -1   0 -11  108.07    6.60
  -1   0 -12   -0.48    1.77
   1   0  12   -2.62    2.82
   1   0  13   27.80    4.70
  -1   0 -13   21.28    3.69
  -1   0 -14    1.97    2.54
   1  -1 -15   -1.45    2.60
   1   1 -14   10.64    3.11
  -1   1  14    7.37    2.95
   1  -1 -14    4.05    2.42
  -1  -1  14   12.55    3.51
   1  -1 -13    3.76    2.28
   1   1 -13    1.33    1.71
  -1   1  13    1.23    2.64
  -1  -1  13    5.86    2.57
   1   1 -12  147.60    7.57
   1  -1 -12  175.97    8.96
  -1   1  12  155.21    9.13
  -1  -1  12  177.65    9.84
   1   1 -12  165.74    8.25
   1  -1 -11    0.72    1.51
   1   1 -11   -1.30    1.52
   1   1 -11    3.84    1.94
  -1  -1  11   -0.13    1.73
   1  -1 -11    2.70    1.37
  -1   1  11    5.30    2.18
  -1   1  10  171.07    8.44
   1  -1 -10  185.52    8.32
   1   1 -10  188.28    7.84
  -1  -1  10  174.35    8.63
   1  -1 -10  172.99    6.99
   1   1 -10  161.57    7.11
   1  -1  -9  105.16    4.99
   1   1  -9  100.63    5.23
   1   1  -9  115.75    5.76
   1  -1  -9  109.54    5.93
  -1   1   9  120.42    6.46
  -1  -1   9   92.86    5.81
   1  -1  -8   10.29    1.93
   1   1  -8    8.45    1.51
   1   1  -8    9.92    1.72
  -1   1   8    6.25    1.69
   1  -1  -8    9.11    1.46
  -1  -1   8   10.35    0.98
  -1  -1   8    7.40    1.63
  -1  -1   7   56.91    3.80
   1  -1  -7   59.67    3.15
   1   1  -7   57.94    3.43
  -1  -1   7   53.78    2.07
   1   1  -7   56.92    3.31
  -1   1   7   61.60    3.87
   1  -1  -7   57.29    3.70
   1   1  -6  821.20   16.21
  -1  -1   6  845.81   17.34
   1  -1  -6  864.01   15.59
  -1   1   6  870.41   17.24
   1   1  -6  851.30   16.10
   1  -1  -6  843.83   17.01
  -1   1   5  222.75    6.58
   1  -1  -5  227.29    5.78
  -1  -1   5  224.02    6.74
  -1   1   5  192.75    4.96
   1  -1  -5  230.10    6.62
   1   1  -5  215.99    6.05
   1   1  -5  223.66    6.10
   1   1  -4  402.87    8.64
  -1   1   4  422.67    9.28
  -1   1   4  388.84    7.80
   1  -1  -4  422.43    8.48
   1  -1  -4  416.28    9.27
  -1  -1   4  414.89    9.40
  -1   1   4  430.71    8.22
  -1  -1   4  445.24    8.48
   1   1  -4  418.18    8.84
   1   1  -3   71.90    2.41
   1  -1  -3   71.70    2.42
  -1   1   3   69.91    2.17
  -1  -1   3   76.29    2.33
   1   1  -3   73.52    2.57
  -1  -1   3   70.39    2.80
  -1   1   3   73.37    2.30
  -1   1   3   70.55    2.63
   1  -1  -3   71.53    2.74
  -1   1   2  715.53   11.85
   1   1  -2  702.03   12.01
   1  -1  -2  702.11   11.96
   1   1  -2  706.73   11.60
   1  -1  -2  714.19   12.26
   1  -1  -2  703.66   11.59
  -1   1   2  675.69   11.62
  -1  -1   2  676.31   12.30
  -1  -1   2  716.73   11.99
  -1   1  -1   24.90    1.07
  -1  -1  -1   23.92    1.26
   1  -1   1   24.39    1.18
  -1  -1  -1   23.05    1.23
   1   1   1   26.25    1.29
  -1  -1  -2 1188.89   18.19
  -1   1  -2 1160.90   19.22
  -1   1  -2 1165.80   18.90
   1  -1   2 1123.51   19.52
  -1  -1  -2 1105.07   19.70
   1   1   2 1136.98   19.81
   1  -1   3   29.76    1.70
   1  -1   3   30.24    1.95
  -1  -1  -3   26.00    1.87
  -1   1  -3   30.99    1.86
   1   1   3   29.57    2.00
  -1   1  -3   27.89    1.67
   1  -1   3   29.97    1.66
  -1  -1  -3   25.22    1.29
  -1   1  -4   67.27    3.12
   1   1   4   65.08    3.35
   1  -1   4   64.95    3.27
  -1  -1  -4   58.97    3.18
   1   1   4   64.03    2.38
  -1   1  -4   61.72    2.85
  -1  -1  -4   62.00    2.39
   1   1   5    1.56    0.80
  -1  -1  -5    1.65    0.58
  -1   1  -5    1.26    0.66
   1  -1   5    0.29    0.69
  -1  -1  -5    1.14    0.94
  -1   1  -5    0.26    0.72
  -1  -1  -6  517.52   12.81
   1   1   6  503.03   13.07
  -1   1  -6  525.01   12.35
   1  -1   6  492.33   12.98
  -1   1  -6  506.44   11.55
  -1  -1  -6  496.59   10.59
  -1  -1  -7  121.48    5.76
   1  -1   7  111.55    5.81
  -1   1  -7   98.27    4.49
  -1  -1  -7  108.72    4.22
  -1   1  -7  124.23    5.48
   1   1   7  104.47    5.69
   1  -1   8  241.36    9.51
  -1  -1  -8  260.77    9.27
  -1   1  -8  224.09    7.53
   1   1   8  244.15    9.46
  -1  -1  -8  236.26    7.12
  -1   1  -8  257.34    8.75
  -1  -1  -9    1.09    1.08
  -1   1  -9    1.55    1.26
   1  -1   9    3.12    1.97
  -1   1  -9    1.35    1.24
  -1  -1  -9    0.12    1.41
   1   1   9    1.17    1.48
   1  -1  10    3.19    2.22
  -1  -1 -10    4.83    1.44
  -1   1 -10    2.01    1.20
  -1   1 -10    1.69    1.50
  -1  -1 -10    0.69    1.62
   1   1  10    4.79    2.06
  -1   1 -11   -1.19    1.96
   1  -1  11   -2.57    2.45
  -1   1 -11    2.11    1.46
   1   1  11   -3.28    2.77
  -1  -1 -11    1.41    1.78
   1  -1  12   78.83    6.93
  -1   1 -12   77.97    5.78
  -1  -1 -12   73.81    6.03
   1   1  12   82.31    7.05
  -1  -1 -13    5.27    2.42
   1  -1  13   -2.09    3.24
  -1   1 -13    2.71    2.23
   1   1  13    4.26    3.06
  -1  -1 -14   67.86    6.37
  -1   1 -14   66.39    6.05
   1  -2 -15   33.98    5.09
  -1  -2  14   28.98    5.03
   1  -2 -14   26.56    4.26
   1   2 -14   31.90    4.08
  -1   2  14   26.32    4.53
   1   2 -13   18.45    2.90
  -1  -2  13   18.09    3.90
   1  -2 -13   22.98    3.83
  -1   2  13   17.09    3.47
   1   2 -13   27.68    3.65
  -1   2  12   23.50    3.83
   1   2 -12   24.12    3.19
   1  -2 -12   26.96    3.77
  -1  -2  12   17.82    3.32
   1   2 -12   19.34    2.90
   1  -2 -11  173.40    7.23
  -1  -2  11  203.51    9.88
  -1   2  11  207.48    9.85
   1  -2 -11  187.99    9.09
   1   2 -11  167.51    7.90
   1   2 -11  190.13    8.19
  -1   2  10  159.36    7.97
  -1  -2  10  156.08    8.21
   1   2 -10  136.75    6.69
   1  -2 -10  166.19    8.00
   1   2 -10  159.50    7.03
   1  -2 -10  146.68    6.19
   1   2  -9  517.29   13.27
  -1   2   9  507.47   14.64
  -1  -2   9  501.61    9.14
   1   2  -9  474.05   13.13
  -1  -2   9  487.06   14.77
   1  -2  -9  490.39   12.26
   1  -2  -9  518.21   14.66
   1  -2  -8   97.61    4.29
  -1   2   8   97.62    5.36
  -1  -2   8  100.90    5.62
   1   2  -8   89.72    4.69
   1   2  -8  102.80    4.84
  -1  -2   8   93.82    2.64
   1  -2  -8   98.67    5.45
  -1  -2   8   85.45    2.65
   1  -2  -7  239.02    6.77
   1   2  -7  234.74    7.50
  -1   2   7  246.02    8.25
  -1  -2   7  230.46    8.25
   1  -2  -7  239.31    8.23
  -1  -2   7  232.91    4.78
   1   2  -7  245.28    7.35
   1   2  -6    5.88    1.20
   1  -2  -6    5.24    1.29
  -1  -2   6    4.82    1.17
   1   2  -6    5.69    1.00
  -1  -2   6    5.68    0.49
   1  -2  -6    8.52    1.14
  -1   2   6    4.43    1.18
   1  -2  -5   36.10    2.51
  -1  -2   5   31.73    2.43
   1   2  -5   32.58    2.20
  -1   2   5   25.99    1.67
   1  -2  -5   33.92    1.92
  -1  -2   5   30.98    0.98
  -1   2   5   34.19    2.36
   1   2  -5   29.68    1.90
   1   2  -4  424.58    9.27
   1   2  -4  412.56    8.47
   1  -2  -4  441.80    8.63
  -1   2   4  390.89    8.38
   1  -2  -4  401.18    9.50
  -1   2   4  444.37    8.29
  -1  -2   4  442.73    8.35
  -1   2   4  416.53    9.39
  -1  -2   4  429.89    9.90
   1   2  -3 1020.74   16.97
   1  -2  -3 1036.62   17.20
  -1   2   3 1106.43   17.31
  -1   2   3  990.30   17.37
  -1   2   3 1049.53   18.04
   1  -2  -3 1048.94   17.38
   1  -2  -3  987.56   18.20
  -1  -2   3 1007.03   18.56
  -1  -2   3 1065.71   16.79
   1   2  -3 1044.27   18.03
   1  -2  -2  460.56    8.91
   1  -2  -2  462.42    8.43
  -1  -2   2  470.55    8.07
   1  -2  -2  447.31    8.51
  -1   2   2  461.61    8.40
  -1  -2   2  450.20    9.11
   1   2  -2  461.03    8.70
  -1   2   2  457.50    8.50
   1   2  -2  471.50    8.09
   1   2  -2  462.96    7.75
  -1  -2   2  462.63    7.62
  -1   2   1  616.04   10.00
  -1  -2   1  597.49   10.60
   1   2  -1  616.76   10.36
   1   2   0   17.99    0.72
  -1  -2   0   17.24    0.94
   1  -2   0   18.20    1.05
  -1   2   0   18.48    0.95
   1  -2   1  681.30   11.88
  -1  -2  -1  697.04   12.00
   1  -2   1  672.14   12.05
   1   2   1  676.86   12.19
  -1  -2  -1  661.13   12.16
  -1   2  -1  707.33   11.26
   1  -2   1  688.90   11.72
   1   2   2    8.19    0.99
   1  -2   2   10.56    1.03
   1  -2   2   10.58    0.87
  -1   2  -2    9.95    0.91
  -1   2  -2   10.12    0.72
   1  -2   2    8.65    0.72
  -1  -2  -2    7.87    0.94
  -1   2  -3 1979.99   31.30
   1  -2   3 1887.70   32.16
   1  -2   3 1907.58   30.75
  -1  -2  -3 2052.43   29.58
   1   2   3 1936.49   32.47
  -1   2  -3 1973.79   31.57
  -1  -2  -3 1824.34   32.20
  -1   2  -4  658.83   13.57
   1   2   4  688.01   11.66
  -1  -2  -4  690.88   11.67
  -1  -2  -4  637.21   14.22
  -1   2  -4  682.71   13.49
   1   2   4  669.04   14.42
   1  -2   4  673.07   14.30
  -1   2  -5   79.86    3.64
  -1   2  -5   76.58    3.57
   1  -2   5   75.35    4.03
  -1  -2  -5   75.69    2.64
   1   2   5   74.69    2.66
   1   2   5   77.91    4.09
  -1  -2  -5   81.01    4.15
  -1   2  -6    5.03    1.18
   1   2   6    6.83    1.53
  -1  -2  -6    8.21    1.69
  -1   2  -6    5.13    1.18
   1  -2   6    6.23    1.42
  -1  -2  -6    7.65    0.98
   1  -2   7  163.39    7.32
  -1  -2  -7  176.21    5.26
   1   2   7  171.27    7.33
  -1   2  -7  176.25    6.52
  -1  -2  -7  177.81    7.32
  -1   2  -7  180.96    6.49
   1  -2   8   11.02    2.26
  -1   2  -8   11.16    1.98
  -1  -2  -8   10.93    1.37
  -1   2  -8    9.45    1.66
   1   2   8   10.37    2.20
  -1  -2  -8   13.29    2.31
  -1  -2  -9  277.64   10.36
  -1   2  -9  250.86    8.68
   1  -2   9  251.32   10.65
   1   2   9  282.27   10.92
  -1  -2  -9  265.17    7.81
  -1   2  -9  275.04    9.40
  -1   2 -10   65.33    4.63
  -1  -2 -10   61.96    5.07
   1  -2  10   55.36    5.34
   1   2  10   62.95    5.43
  -1   2 -10   60.36    4.28
  -1  -2 -11  140.51    7.93
   1   2  11  146.27    8.76
  -1   2 -11  144.27    7.31
   1  -2  11  134.74    8.59
  -1   2 -11  131.57    6.69
   1   2  12    3.09    2.67
  -1   2 -12    1.28    1.75
   1  -2  12   -0.51    2.15
  -1  -2 -12    5.21    2.80
   1   2  13   -0.39    2.67
  -1  -2 -13    3.29    2.83
  -1   2 -13    0.24    1.80
   1  -2  13    1.16    2.70
  -1  -2 -14   15.80    3.96
   1  -3 -15   21.26    4.16
   1  -3 -14    9.87    3.48
  -1   3  14   16.13    4.01
  -1  -3  14    6.16    2.60
  -1  -3  13   49.57    5.80
  -1   3  13   51.59    5.66
   1  -3 -13   47.86    5.25
   1   3 -13   54.23    4.70
   1   3 -13   48.90    4.81
  -1  -3  12   17.24    3.58
   1  -3 -12   26.42    3.99
   1   3 -12   19.02    3.03
   1   3 -12   18.35    2.85
  -1   3  12   22.41    3.66
   1  -3 -11   26.16    3.76
   1   3 -11   26.31    3.08
  -1   3  11   26.43    3.74
  -1  -3  11   20.23    3.56
   1   3 -11   22.83    3.04
   1  -3 -10  325.18    9.68
   1   3 -10  355.81   10.80
   1   3 -10  329.28   11.13
   1  -3 -10  374.16   12.85
  -1  -3  10  347.67   12.83
  -1   3  10  341.21   12.35
   1   3  -9   40.18    3.17
  -1   3   9   36.00    3.60
  -1  -3   9   36.46    3.79
   1   3  -9   40.18    3.48
   1  -3  -9   38.55    3.86
   1  -3  -9   37.54    2.74
   1  -3  -8    4.30    1.05
  -1  -3   8    3.93    0.49
   1  -3  -8    3.34    1.53
  -1   3   8    3.27    1.29
  -1  -3   8    2.97    0.39
  -1  -3   8    7.61    1.91
   1   3  -8    7.32    1.60
   1   3  -8    2.97    1.19
  -1  -3   7   42.98    3.45
  -1  -3   7   42.23    1.37
   1   3  -7   42.24    2.70
   1   3  -7   43.87    3.15
  -1   3   7   46.73    3.43
   1  -3  -7   45.78    2.61
   1  -3  -7   43.83    3.53
   1  -3  -6  379.51   10.69
  -1   3   6  386.81   10.47
   1  -3  -6  404.26    8.94
  -1  -3   6  409.47   11.01
   1   3  -6  401.00   10.18
  -1  -3   6  392.60    6.76
   1   3  -6  407.11    9.24
   1  -3  -5  459.19    9.52
  -1   3   5  474.49    9.07
  -1   3   5  464.67   10.95
  -1  -3   5  461.05   11.41
   1  -3  -5  462.52   11.27
   1   3  -5  454.62    9.47
   1   3  -5  452.60   10.71
  -1  -3   4    8.83    0.77
   1  -3  -4    9.48    1.25
  -1  -3   4    7.41    1.22
   1   3  -4    8.51    1.20
  -1   3   4    9.31    1.19
  -1   3   4    9.35    0.87
   1  -3  -4    7.22    0.82
   1   3  -4    9.31    0.85
  -1   3   3  200.21    4.57
  -1   3   3  195.59    5.16
   1   3  -3  194.32    5.38
  -1  -3   3  187.75    3.65
   1  -3  -3  194.51    4.88
  -1  -3   3  196.22    3.88
  -1  -3   3  185.57    5.62
   1   3  -3  193.12    3.98
   1  -3  -3  193.15    4.59
  -1  -3   3  199.86    4.18
   1   3  -3  190.12    3.68
   1  -3  -3  187.83    5.37
  -1   3   3  177.06    4.91
  -1  -3   2  447.45    7.62
  -1  -3   2  440.01    8.80
  -1   3   2  447.60    8.42
   1   3  -2  442.88    7.73
   1  -3  -2  447.83    8.86
   1  -3  -2  450.85    9.03
  -1   3   2  449.25    8.62
   1   3  -2  450.72    9.02
   1   3  -2  472.65    7.70
  -1  -3   2  433.17    9.20
   1  -3  -1 4029.14   64.79
   1  -3  -1 4306.20   64.59
   1   3  -1 4211.68   64.36
  -1  -3   1 3995.38   63.59
  -1   3   1 4355.45   64.11
  -1  -3   1 4147.77   64.67
   1   3  -1 4418.75   64.45
   1  -3  -1 4375.33   64.82
   1   3  -1 4385.58   63.65
   1  -3   0  131.04    3.23
  -1  -3   0  129.46    3.12
  -1  -3   0  129.84    3.48
  -1   3   0  129.12    3.22
   1   3   0  121.66    3.03
   1  -3   0  126.46    3.28
   1  -3   0  125.45    3.57
   1   3   0  133.38    2.87
   1   3   1 6841.59  104.90
  -1   3  -1 6992.88  103.33
   1  -3   1 6895.69  104.79
   1  -3   1 7060.61  103.58
   1  -3   1 6922.85  104.50
   1  -3   1 6913.95  104.28
  -1  -3  -1 6561.52  104.53
  -1   3  -1 7053.55  104.29
  -1  -3  -1 7074.50  104.85
   1  -3   2 2774.99   41.47
  -1   3  -2 2740.41   42.64
   1  -3   2 2647.37   42.89
  -1   3  -2 2756.93   41.19
  -1  -3  -2 2667.71   43.29
   1  -3   2 2743.01   42.31
   1  -3   2 2724.89   43.40
   1   3   2 2700.01   43.37
   1   3   3    9.65    1.32
   1  -3   3   11.13    0.89
   1  -3   3    9.67    0.95
  -1   3  -3   11.09    1.19
   1  -3   3   11.95    1.39
  -1   3  -3   10.02    1.03
  -1  -3  -3   10.94    1.35
  -1  -3  -4  571.81    9.66
   1   3   4  575.63   13.05
  -1   3  -4  555.29   12.21
   1  -3   4  570.09   12.90
  -1  -3  -4  538.83   12.72
   1  -3   4  587.03   10.97
   1  -3   4  566.53   11.04
  -1   3  -4  604.22   11.73
  -1  -3  -5    2.05    1.08
   1   3   5    2.20    1.05
  -1  -3  -5    2.52    0.45
   1  -3   5    1.97    0.98
  -1   3  -5    3.22    1.01
  -1   3  -5    2.42    0.76
   1  -3   5    3.08    0.68
   1   3   5    2.98    0.50
   1  -3   6  103.91    5.30
   1   3   6  100.12    3.20
  -1  -3  -6  109.93    3.37
   1   3   6  106.86    5.33
  -1   3  -6  112.01    4.81
   1  -3   6  105.95    3.83
  -1   3  -6  111.57    4.59
  -1  -3  -6  106.34    5.35
  -1  -3  -7   98.28    5.44
  -1   3  -7   97.23    4.56
   1  -3   7   94.92    3.78
   1  -3   7   92.80    5.38
  -1   3  -7  101.54    4.85
  -1  -3  -7   94.22    3.48
   1   3   7  100.52    5.50
   1  -3   8   44.80    4.17
   1  -3   8   43.96    2.59
  -1   3  -8   40.68    3.23
  -1  -3  -8   42.79    3.89
  -1  -3  -8   43.68    2.51
   1   3   8   34.57    3.57
  -1   3  -8   45.19    3.32
  -1  -3  -9   28.66    2.21
  -1   3  -9   28.11    2.91
   1  -3   9   24.76    3.41
   1   3   9   31.02    3.72
  -1  -3  -9   31.35    3.60
   1  -3   9   26.43    2.14
  -1   3  -9   26.50    2.76
  -1  -3 -10   18.47    3.10
  -1   3 -10   21.74    2.84
   1   3  10   20.77    3.30
   1  -3  10   17.70    3.27
  -1   3 -10   21.24    2.77
  -1  -3 -11   55.67    5.27
  -1   3 -11   60.27    4.61
   1   3  11   64.90    5.87
   1  -3  11   60.61    5.90
  -1   3 -11   65.47    4.84
  -1   3 -12   22.06    3.12
   1   3  12   21.95    3.91
   1  -3  12   18.93    3.76
  -1  -3 -12   19.74    3.72
  -1   3 -13   94.70    6.46
   1  -3  13   92.96    8.13
   1   3  13   73.16    7.03
  -1  -3 -13   92.15    7.37
  -1  -3 -14    7.32    3.29
   1  -4 -15   33.36    5.00
  -1  -4  14   41.75    5.64
  -1   4  14   49.91    5.93
   1  -4 -14   56.27    6.21
   1  -4 -13   -0.04    2.33
  -1  -4  13   -2.01    2.30
  -1   4  13    2.71    2.49
   1   4 -13   -0.54    2.26
   1   4 -12   39.31    4.12
   1   4 -12   50.49    4.19
  -1   4  12   49.54    5.25
  -1  -4  12   42.85    5.18
   1  -4 -12   47.45    5.24
   1   4 -11   26.55    3.39
  -1   4  11   24.61    3.69
   1  -4 -11   20.82    3.63
   1   4 -11   28.14    3.00
  -1  -4  11   21.93    3.55
   1  -4 -10  126.18    7.41
   1   4 -10  131.00    5.93
  -1  -4  10  133.67    7.74
   1  -4 -10  116.70    5.13
   1   4 -10  124.85    6.58
  -1   4  10  119.30    7.04
   1   4  -9    5.61    1.72
   1   4  -9    7.17    1.61
  -1   4   9    5.64    1.91
   1  -4  -9    4.28    1.12
  -1  -4   9    3.31    1.74
   1  -4  -9    7.17    2.22
   1   4  -8  481.62   11.40
  -1  -4   8  461.35   13.72
   1  -4  -8  468.74   13.76
   1  -4  -8  466.94   10.72
  -1   4   8  463.50   13.25
   1   4  -8  429.20   12.36
  -1  -4   7   78.59    1.96
   1  -4  -7   80.94    3.47
   1  -4  -7   71.96    4.64
   1   4  -7   79.47    4.36
   1   4  -7   82.42    3.65
  -1  -4   7   79.42    4.81
  -1   4   7   89.35    4.81
   1   4  -6  108.98    3.88
   1   4  -6  109.02    4.91
  -1  -4   6  107.01    2.49
  -1   4   6  108.72    4.99
   1  -4  -6  106.51    5.23
   1  -4  -6  109.80    3.88
  -1  -4   6  109.61    5.32
   1   4  -5   10.58    1.47
   1  -4  -5   11.86    1.61
  -1  -4   5   11.61    1.67
   1   4  -5   12.55    1.11
  -1   4   5   11.25    1.54
   1  -4  -5   11.40    1.10
  -1  -4   5   11.17    0.69
  -1   4   5   12.46    1.04
  -1  -4   5   11.82    1.01
   1  -4  -4  694.95   12.66
   1   4  -4  695.90   11.53
   1   4  -4  673.03   11.94
  -1  -4   4  673.24   14.83
  -1  -4   4  728.69   11.91
  -1   4   4  684.90   14.05
  -1  -4   4  694.09   14.76
  -1  -4   4  700.16   12.02
  -1   4   4  716.19   12.56
  -1  -4   4  690.92   11.59
   1  -4  -4  697.44   14.52
   1   4  -4  672.68   14.25
   1   4  -3  431.62    7.33
   1   4  -3  410.26    9.59
  -1  -4   3  442.83    7.28
   1  -4  -3  432.76    9.71
   1  -4  -3  449.55    9.29
  -1   4   3  453.37    8.53
  -1   4   3  435.41    9.35
  -1  -4   3  446.23    7.50
  -1  -4   3  430.77    7.91
  -1  -4   3  428.61    9.97
  -1  -4   3  419.82    9.15
   1   4  -3  438.71    7.92
  -1  -4   2  413.83    6.96
  -1  -4   2  387.33    8.21
  -1   4   2  427.08    8.20
   1   4  -2  416.27    7.09
   1   4  -2  394.34    8.69
   1   4  -2  421.63    7.73
   1  -4  -2  406.36    8.75
   1   4  -2  411.71    8.26
  -1  -4   2  412.04    8.98
  -1   4   2  408.64    8.43
   1  -4  -2  417.22    8.78
   1   4  -1   12.19    0.96
  -1  -4   1   14.85    0.64
   1  -4  -1   13.98    1.11
   1  -4  -1   12.60    1.14
  -1   4   1   11.44    0.96
   1  -4  -1   11.93    1.11
  -1  -4   1   10.62    1.06
   1   4  -1   11.30    0.99
   1   4  -1   12.28    0.77
  -1   4   0    5.49    0.65
   1  -4   0    4.39    0.67
   1   4   0    5.66    0.65
  -1   4   0    4.69    0.61
  -1  -4   0    4.89    0.57
   1  -4   0    4.48    0.74
   1  -4   0    5.10    0.60
   1   4   0    4.89    0.55
  -1  -4   0    5.65    0.61
   1   4   0    6.06    0.59
  -1  -4   0    4.82    0.72
   1  -4   1 2765.19   43.43
   1   4   1 2779.34   43.86
  -1   4  -1 2781.26   43.57
  -1   4  -1 2743.62   42.47
  -1  -4  -1 2805.50   43.79
   1   4   1 3010.73   41.48
   1  -4   1 2716.81   43.23
  -1  -4  -1 2803.85   43.29
  -1   4  -1 2764.11   41.87
  -1   4  -1 2762.34   43.10
  -1   4  -1 2708.00   43.00
   1  -4   1 2825.58   42.13
   1   4   1 2531.11   43.11
  -1   4  -2   62.83    2.66
  -1  -4  -2   61.20    2.81
   1  -4   2   64.70    1.92
   1  -4   2   63.09    2.53
   1  -4   2   61.22    2.93
   1  -4   2   59.00    2.65
  -1   4  -2   61.62    2.55
  -1   4  -2   60.73    1.70
   1   4   2   54.46    2.77
  -1  -4  -3  206.11    6.29
   1   4   3  214.08    6.42
  -1   4  -3  212.03    5.98
   1  -4   3  208.85    5.36
   1  -4   3  212.60    6.18
   1  -4   3  206.56    4.60
   1  -4   3  216.03    6.54
  -1   4  -4  696.46   14.87
  -1  -4  -4  689.33   15.43
   1  -4   4  725.70   15.23
  -1   4  -4  743.75   13.78
   1   4   4  722.67   15.56
   1  -4   4  724.18   13.56
   1  -4   4  711.15   15.57
   1  -4   4  749.34   12.97
  -1   4  -5   66.64    3.68
  -1  -4  -5   71.74    2.09
  -1  -4  -5   71.99    4.15
   1   4   5   68.19    3.99
   1  -4   5   69.45    4.09
   1  -4   5   66.85    2.87
  -1   4  -5   67.27    3.14
   1   4   6  193.67    7.53
  -1  -4  -6  199.52    4.69
  -1   4  -6  200.85    7.00
  -1   4  -6  199.79    6.27
  -1  -4  -6  205.29    7.85
   1  -4   6  187.90    7.60
   1  -4   6  206.57    5.69
  -1  -4  -7   79.15    5.04
   1  -4   7   80.93    5.12
  -1  -4  -7   83.60    2.96
   1  -4   7   80.94    3.42
  -1   4  -7   81.06    4.02
   1   4   7   85.29    5.21
  -1   4  -7   84.05    4.54
  -1   4  -8   60.92    4.07
  -1  -4  -8   60.02    2.70
   1  -4   8   58.20    2.98
  -1  -4  -8   56.69    4.59
   1   4   8   57.72    4.62
  -1   4  -8   61.72    3.73
   1  -4   8   53.87    4.55
  -1   4  -9    2.36    1.22
  -1  -4  -9   -1.71    2.07
   1  -4   9    2.58    2.06
   1   4   9    3.58    2.15
  -1   4  -9    1.09    1.29
  -1   4 -10   89.62    5.22
  -1  -4 -10   95.03    6.60
   1   4  10   85.57    6.37
   1  -4  10   80.43    6.36
  -1   4 -10  101.50    5.75
  -1   4 -11   10.57    2.25
   1  -4  11    7.60    2.80
  -1   4 -11   11.99    2.51
   1   4  11    9.59    2.88
  -1  -4 -11    4.61    2.08
   1  -4  12    3.01    2.16
  -1   4 -12   -1.61    1.51
   1   4  12    4.16    2.60
  -1   4 -12    4.59    2.00
   1   4  13    6.13    2.96
   1  -4  13    1.05    2.75
  -1  -4 -14   16.22    4.20
   1  -4  14   13.40    3.70
  -1   5  14    6.17    3.04
   1   5 -14    1.44    2.32
  -1  -5  14    5.79    3.58
  -1  -5  14    6.31    3.11
   1  -5 -14    4.82    2.81
  -1   5  13   19.96    3.72
  -1  -5  13   17.16    3.84
  -1  -5  13   23.64    4.02
   1   5 -13   17.40    3.09
  -1  -5  12   12.27    3.20
   1   5 -12    8.44    2.39
  -1   5  12   10.81    2.81
   1  -5 -11  108.87    7.44
   1   5 -11  109.76    6.62
  -1  -5  11  100.16    7.20
   1   5 -11  110.31    5.66
  -1   5  11  114.02    7.29
   1  -5 -10   10.30    2.88
   1   5 -10   11.33    2.25
  -1   5  10   12.50    2.58
  -1  -5  10   12.07    2.76
   1   5 -10   14.97    2.03
  -1   5   9    5.18    1.85
   1   5  -9    5.15    1.90
   1  -5  -9    2.88    1.01
   1   5  -9    5.41    1.35
  -1  -5   9    5.36    2.17
   1  -5  -9    4.97    1.97
   1   5  -8    1.62    1.03
   1  -5  -8    0.50    1.55
   1  -5  -8    2.11    0.85
   1   5  -8    1.53    1.47
  -1  -5   8    1.64    1.42
  -1   5   8    2.33    1.42
  -1  -5   7  346.03   11.09
  -1  -5   7  353.72    6.34
   1   5  -7  355.27    8.51
  -1   5   7  355.38   10.64
   1   5  -7  319.00   10.07
   1  -5  -7  333.87   10.94
   1  -5  -7  347.50    8.28
   1  -5  -6   12.78    2.13
  -1  -5   6   12.65    1.94
   1   5  -6   14.93    1.35
  -1  -5   6   12.38    1.93
  -1  -5   6   13.48    0.86
  -1   5   6   13.96    1.98
   1   5  -6   14.06    1.92
  -1  -5   6   13.73    1.18
   1  -5  -6    9.45    1.13
   1  -5  -5 1272.41   25.01
  -1  -5   5 1299.51   21.28
   1   5  -5 1260.69   24.61
  -1  -5   5 1276.84   25.12
   1  -5  -5 1315.18   22.21
   1   5  -5 1267.91   21.49
  -1   5   5 1286.55   24.56
  -1  -5   5 1284.84   25.43
  -1   5   5 1339.01   21.86
  -1  -5   5 1379.10   21.10
  -1  -5   4  147.34    3.68
   1  -5  -4  148.81    5.43
  -1  -5   4  138.54    3.07
   1   5  -4  136.90    3.56
  -1  -5   4  144.04    5.62
   1   5  -4  138.36    5.16
  -1   5   4  138.12    4.97
  -1   5   4  147.56    4.02
  -1  -5   4  147.10    5.51
   1   5  -4  140.54    3.24
  -1   5   3  106.34    3.28
  -1   5   3  100.63    3.82
   1  -5  -3  104.10    3.85
   1   5  -3  102.40    3.05
  -1  -5   3  104.40    3.08
  -1  -5   3   96.15    4.13
   1  -5  -3  102.89    4.05
   1   5  -3   97.22    3.94
  -1  -5   3   97.52    3.46
  -1  -5   2   13.62    1.10
  -1   5   2   16.52    1.34
   1   5  -2   14.59    1.12
   1  -5  -2   14.87    1.32
  -1  -5   2   15.50    1.17
   1   5  -2   14.37    1.09
   1   5  -2   14.18    0.74
   1  -5  -2   14.54    1.44
   1   5  -2   14.63    1.39
   1  -5  -2   14.91    1.42
  -1  -5   2   13.95    1.43
   1   5  -1 1489.90   23.01
  -1  -5   1 1424.40   24.71
  -1  -5   1 1464.56   22.34
  -1   5   1 1452.42   24.06
   1   5  -1 1407.33   24.14
   1  -5  -1 1435.26   24.74
   1   5  -1 1437.22   23.75
   1  -5  -1 1456.31   24.14
   1  -5  -1 1417.95   24.88
   1   5   0   77.93    2.53
   1  -5   0   79.76    3.22
  -1   5   0   81.63    2.71
   1   5   0   80.79    2.73
   1  -5   0   80.68    3.07
   1  -5   0   80.06    2.65
  -1  -5   0   78.59    3.17
  -1  -5   0   80.31    2.63
  -1  -5   0   79.10    2.48
   1   5   0   73.97    2.55
   1  -5   1 3209.40   50.91
   1  -5   1 3236.45   50.80
   1   5   1 3159.58   50.42
  -1   5  -1 3237.65   49.01
  -1  -5  -1 3228.98   51.34
   1   5   1 3284.68   48.88
  -1   5  -1 3159.81   50.33
  -1   5  -1 3215.92   49.57
   1   5   1 3264.61   51.42
  -1  -5  -1 3303.01   50.40
  -1   5  -2  118.64    4.07
   1  -5   2  121.97    2.89
   1  -5   2  122.74    4.25
   1  -5   2  126.86    4.07
  -1  -5  -2  121.71    4.52
  -1  -5  -2  126.38    4.33
  -1   5  -2  121.43    2.64
   1   5   2  112.55    4.39
   1  -5   3  112.41    2.83
   1   5   3  101.74    4.35
   1  -5   3  109.49    3.77
   1  -5   3  101.72    4.46
  -1   5  -3  105.35    4.15
   1  -5   3  108.28    4.33
  -1  -5  -3  110.04    4.42
   1  -5   4    4.17    1.20
   1   5   4    4.55    1.16
   1  -5   4    3.94    0.80
  -1  -5  -4    2.59    1.03
   1  -5   4    4.89    1.07
  -1   5  -4    3.88    0.76
   1  -5   4    4.43    0.63
  -1   5  -4    1.56    0.70
  -1   5  -5  381.60    8.69
   1  -5   5  377.29   10.86
  -1   5  -5  372.93   10.10
   1  -5   5  373.83   10.37
   1  -5   5  400.16    7.92
  -1  -5  -5  348.51   10.52
   1   5   5  367.91   10.67
   1  -5   5  370.12    8.53
   1  -5   6   11.18    1.24
  -1   5  -6    8.77    1.58
   1   5   6   11.69    1.94
   1  -5   6    9.06    1.84
  -1  -5  -6   13.89    2.23
  -1  -5  -6    9.15    0.68
   1  -5   6    9.56    1.72
  -1   5  -6   10.84    1.40
  -1  -5  -7  618.44   11.40
  -1   5  -7  673.79   14.16
  -1   5  -7  653.37   15.55
  -1  -5  -7  667.72   17.12
   1  -5   7  641.34   16.98
   1  -5   7  654.85   13.12
   1   5   7  644.07   16.72
  -1   5  -8    2.02    1.30
   1  -5   8    1.52    0.64
  -1   5  -8    1.44    1.23
   1  -5   8    1.61    1.74
  -1  -5  -8    1.23    1.56
   1   5   8    0.95    1.64
  -1  -5  -9  114.62    7.05
  -1   5  -9  118.03    6.13
   1   5   9  115.56    6.96
  -1   5  -9  127.74    5.66
   1  -5   9  106.80    6.97
  -1   5 -10   -2.14    1.47
   1   5  10    1.88    2.15
  -1   5 -10   -1.59    1.50
  -1  -5 -10   -1.94    2.05
   1  -5  10   -1.97    2.15
   1   5  11  146.46    8.83
  -1   5 -11  150.76    7.01
  -1  -5 -11  150.21    8.92
   1  -5  11  135.69    8.89
  -1   5 -11  146.16    7.53
   1  -5  11  124.53    7.80
   1   5  12   24.48    4.32
   1  -5  12   19.56    3.75
   1  -5  12   20.56    3.91
  -1   5 -12   20.95    3.25
  -1  -5 -12   34.01    4.81
   1   5  13   67.34    6.79
   1  -5  13   59.94    6.63
   1  -5  13   47.25    5.52
  -1  -5 -13   73.47    6.98
   1  -5  14   -1.99    2.65
   1   6 -14   86.28    7.00
  -1  -6  14   82.94    7.46
  -1  -6  14   95.00    8.53
  -1   6  14   92.47    8.01
   1  -6 -14  110.88    8.86
  -1  -6  13   52.22    6.17
   1  -6 -13   54.88    6.07
   1   6 -13   44.67    4.86
  -1  -6  13   34.40    4.77
  -1   6  13   37.05    4.85
  -1  -6  12   -3.06    2.35
  -1  -6  12    3.22    2.43
  -1   6  12    2.04    2.12
   1  -6 -12    1.80    2.55
   1   6 -12    1.54    1.70
  -1  -6  11   -3.32    2.43
   1   6 -11    2.21    1.82
  -1  -6  11   -4.55    2.48
  -1   6  11   -1.41    1.82
   1  -6 -11   -3.81    2.57
   1   6 -10  252.59    9.99
   1   6 -10  261.08    8.24
  -1   6  10  248.96   10.52
  -1  -6  10  259.59   11.23
  -1  -6  10  234.14   10.25
   1  -6 -10  256.35   11.31
  -1   6   9   56.15    4.57
   1   6  -9   51.12    3.15
  -1  -6   9   44.29    4.15
   1  -6  -9   45.56    2.72
  -1  -6   9   54.69    4.80
   1  -6  -9   46.31    4.44
   1   6  -9   48.97    4.10
  -1  -6   9   53.35    3.00
   1   6  -8  527.23   14.22
  -1  -6   8  559.42   11.18
   1   6  -8  546.88   11.69
  -1  -6   8  488.72    8.63
  -1  -6   8  537.89   15.39
  -1  -6   8  500.39   14.65
  -1   6   8  543.31   14.75
   1  -6  -8  519.60   15.31
   1  -6  -8  543.92   11.27
  -1   6   7   40.42    3.40
  -1  -6   7   41.41    2.11
  -1  -6   7   40.95    3.52
  -1  -6   7   47.05    3.89
   1  -6  -7   46.63    3.89
   1   6  -7   46.63    2.44
   1  -6  -7   41.77    2.39
  -1  -6   7   44.39    1.70
   1   6  -7   39.95    3.30
  -1  -6   6   97.04    5.32
  -1   6   6   94.48    3.08
  -1  -6   6   93.82    2.80
  -1  -6   6   88.99    4.89
   1  -6  -6   86.29    3.34
  -1  -6   6   84.14    2.76
   1   6  -6   96.39    4.89
   1  -6  -6   87.87    4.92
   1   6  -6   90.26    3.10
  -1   6   6   90.78    4.73
  -1  -6   5   66.44    2.42
   1  -6  -5   66.17    3.93
   1   6  -5   63.21    2.34
  -1  -6   5   58.49    1.75
  -1   6   5   68.63    2.58
   1   6  -5   65.26    3.81
  -1   6   5   66.71    3.76
  -1  -6   5   61.68    3.81
   1   6  -5   62.75    2.14
  -1  -6   5   63.51    4.06
  -1  -6   4   40.55    2.86
  -1   6   4   36.66    2.59
   1  -6  -4   35.85    2.64
  -1   6   4   40.53    1.96
   1   6  -4   39.93    2.80
  -1  -6   4   34.55    2.15
   1   6  -4   36.65    1.17
  -1  -6   4   39.37    1.93
   1   6  -4   38.86    1.87
   1   6  -3   65.70    2.56
  -1  -6   3   62.17    2.66
   1   6  -3   64.39    3.31
  -1   6   3   66.82    3.23
   1  -6  -3   64.46    3.25
  -1  -6   3   62.32    3.35
   1  -6  -3   67.94    3.29
  -1  -6   3   64.44    2.63
  -1   6   3   62.74    2.57
   1  -6  -2  548.70   11.76
  -1   6   2  535.29   11.28
  -1  -6   2  532.75   10.71
   1  -6  -2  520.35   11.14
   1   6  -2  511.12   11.29
   1   6  -2  545.35    9.09
   1  -6  -2  542.24   11.99
   1   6  -2  536.39   10.41
  -1  -6   2  540.26   11.83
   1  -6  -1    6.55    1.12
   1  -6  -1    7.13    0.91
  -1  -6   1    6.60    0.56
   1  -6  -1    6.29    1.01
  -1  -6   1    6.86    1.08
  -1   6   1    5.32    0.74
   1   6  -1    5.82    0.65
   1   6  -1    4.62    0.79
   1   6  -1    6.46    0.56
  -1  -6   0  441.14    9.97
  -1  -6   0  440.28    8.44
  -1  -6   0  471.67    8.82
   1   6   0  441.93    8.89
   1  -6   0  427.15    8.69
   1   6   0  431.20    8.53
  -1   6   0  445.04    8.73
   1   6   0  420.59    8.75
   1  -6   0  421.00    9.84
   1  -6   0  426.93    9.73
  -1   6  -1    4.21    0.82
  -1   6  -1    4.27    0.55
  -1   6  -1    3.30    0.58
   1   6   1    3.03    0.89
   1  -6   1    2.70    0.76
  -1  -6  -1    2.81    0.63
   1  -6   1    3.05    0.76
   1   6   1    3.37    0.50
  -1  -6  -1    4.06    0.92
  -1  -6  -2  381.46    9.77
  -1   6  -2  388.58    6.76
   1   6   2  401.51    9.81
  -1   6  -2  386.88    7.85
  -1   6  -2  378.15    8.95
   1  -6   2  374.39    9.27
   1   6   2  398.92    6.87
   1  -6   2  395.31    9.01
  -1  -6  -2  402.20    9.22
   1  -6   3  169.75    5.20
   1   6   3  172.97    6.11
  -1  -6  -3  176.25    6.00
   1  -6   3  172.62    3.61
   1  -6   3  175.34    5.89
   1  -6   3  167.94    6.20
  -1   6  -3  171.62    5.65
   1   6   4  683.92   15.60
   1  -6   4  684.59   15.22
   1  -6   4  695.98   13.70
  -1   6  -4  705.29   12.75
   1  -6   4  692.10   11.75
  -1   6  -4  663.43   14.91
  -1  -6  -4  686.23   15.55
   1  -6   4  681.91   15.86
   1  -6   5   84.44    3.52
   1  -6   5   86.83    4.83
  -1   6  -5   85.28    3.33
   1   6   5   82.13    4.62
  -1  -6  -5   80.06    4.61
   1  -6   5   81.53    4.47
   1  -6   5   83.69    2.69
  -1   6  -5   84.85    4.40
   1  -6   6    1.34    0.93
  -1  -6  -6    3.22    1.47
   1  -6   6    1.17    1.14
   1  -6   6    0.78    0.58
  -1   6  -6    1.94    0.73
   1   6   6    1.40    1.17
  -1   6  -6    1.24    1.01
  -1  -6  -7   41.22    3.76
   1  -6   7   44.40    2.58
  -1   6  -7   46.85    2.84
   1  -6   7   38.41    3.47
   1   6   7   45.50    3.96
   1  -6   7   46.23    3.95
  -1   6  -7   43.30    3.45
   1  -6   8  261.60   10.03
  -1   6  -8  296.66    9.93
   1  -6   8  273.95   10.82
  -1   6  -8  286.59    8.30
   1   6   8  289.80   10.77
   1  -6   8  277.31    7.42
  -1  -6  -8  270.19   10.81
   1  -6   9   51.18    4.55
   1  -6   9   50.61    4.85
  -1  -6  -9   49.57    4.85
  -1   6  -9   66.15    3.92
   1   6   9   61.73    5.13
  -1   6  -9   70.42    4.85
   1  -6  10   56.13    5.44
  -1  -6 -10   59.97    5.64
   1   6  10   62.51    5.51
  -1   6 -10   66.56    4.91
   1  -6  10   55.51    4.88
  -1   6 -10   59.80    4.03
   1  -6  11   25.35    4.10
  -1  -6 -11   28.12    4.47
   1   6  11   23.13    3.81
  -1   6 -11   33.97    3.82
   1  -6  11   23.77    3.63
   1   6  12   57.89    6.10
   1  -6  12   46.51    5.65
   1  -6  12   38.82    4.77
  -1   6 -12   45.91    4.61
  -1  -6 -12   54.61    6.19
   1  -6  13    0.83    2.46
   1   6  13    0.62    2.52
   1  -6  13   -4.56    2.94
  -1  -6 -13    6.22    3.01
   1  -6  14    9.16    3.00
  -1   7  14   18.37    4.24
   1   7 -14   15.92    3.34
  -1  -7  14   16.98    3.91
   1  -7 -14   18.51    4.68
  -1  -7  14   23.40    4.90
   1  -7 -13    8.85    3.87
  -1  -7  13    4.84    2.88
  -1  -7  13    8.32    3.60
   1   7 -13    1.79    2.14
  -1   7  13    3.52    2.31
  -1  -7  12   41.32    4.95
  -1   7  12   43.36    5.10
  -1  -7  12   34.04    4.74
   1   7 -12   41.59    4.58
   1  -7 -12   42.48    5.24
  -1  -7  11  154.37    9.21
  -1   7  11  147.52    8.50
   1   7 -11  151.90    8.03
   1  -7 -11  162.48    9.62
  -1  -7  11  137.72    8.27
   1   7 -10   13.91    2.64
  -1  -7  10    5.66    1.98
  -1   7  10   16.66    2.86
   1  -7 -10   12.90    2.95
  -1  -7  10   11.99    2.76
   1  -7  -9   15.09    3.02
  -1  -7   9    7.01    2.17
  -1  -7   9    9.89    2.25
  -1   7   9    7.59    2.01
   1   7  -9   12.52    1.61
   1   7  -9   11.70    2.41
  -1   7   8    2.21    1.34
  -1  -7   8    0.14    1.38
  -1  -7   8    2.32    1.47
   1   7  -8    2.61    1.36
  -1  -7   8    1.12    0.51
   1   7  -8    3.49    0.90
   1  -7  -8    3.11    1.78
   1   7  -7  126.53    6.10
  -1  -7   7  127.21    6.64
  -1  -7   7  128.51    3.49
  -1  -7   7  122.83    6.24
  -1  -7   7  118.13    3.19
   1   7  -7  127.38    3.97
   1  -7  -7  125.63    6.56
  -1   7   7  128.26    6.16
  -1   7   6   39.04    3.22
  -1   7   6   40.30    2.00
  -1  -7   6   37.23    3.41
  -1  -7   6   42.70    3.47
  -1  -7   6   46.57    2.10
   1   7  -6   42.08    1.88
   1  -7  -6   41.38    3.50
   1   7  -6   38.97    3.23
   1   7  -5  402.28    8.50
   1   7  -5  428.36   11.28
  -1  -7   5  400.44   11.37
  -1   7   5  430.07    8.69
   1  -7  -5  411.97   11.45
  -1   7   5  417.05   11.03
   1   7  -5  395.83    7.31
  -1  -7   5  434.83    8.81
   1   7  -4   63.49    3.63
  -1  -7   4   63.47    2.76
  -1   7   4   60.41    3.47
  -1  -7   4   63.86    3.78
  -1  -7   4   65.72    2.96
  -1   7   4   60.84    2.62
   1  -7  -4   61.64    3.62
   1  -7  -3   54.83    3.06
  -1  -7   3   53.96    2.44
  -1  -7   3   51.13    2.56
   1   7  -3   50.57    3.03
  -1  -7   3   52.92    3.26
   1  -7  -3   55.55    3.17
  -1   7   3   48.00    2.94
  -1   7   3   54.32    2.57
   1  -7  -2    2.91    0.74
  -1  -7   2    1.75    0.82
  -1   7   2    1.94    0.71
  -1  -7   2    1.77    0.64
   1  -7  -2    2.53    0.81
   1   7  -2    2.14    0.60
   1   7  -2    3.05    0.43
   1   7  -2    4.10    1.02
   1  -7  -2    3.81    0.98
  -1  -7   1  142.74    5.18
   1   7  -1  146.86    3.47
   1  -7  -1  146.90    5.22
   1   7  -1  145.72    4.78
  -1  -7   1  151.86    3.47
   1  -7  -1  147.75    5.32
   1  -7  -1  150.37    4.61
   1   7  -1  150.93    3.90
   1  -7   0  174.30    5.71
  -1  -7   0  178.98    4.52
   1  -7   0  177.66    4.78
  -1   7   0  181.65    4.77
   1   7   0  180.51    4.63
   1   7   0  179.90    4.98
  -1  -7   0  173.66    5.83
   1  -7   0  176.50    5.82
  -1   7  -1  544.58   10.23
   1  -7   1  523.32   11.77
   1   7   1  528.02   10.10
   1  -7   1  521.52   11.74
  -1  -7  -1  538.62   10.88
  -1   7  -1  547.09    9.97
  -1   7  -1  521.83   11.15
  -1  -7  -1  523.50   12.13
   1   7   1  524.01   12.10
  -1   7  -2    1.78    0.46
   1  -7   2    1.63    0.84
  -1   7  -2    1.34    0.68
   1   7   2    1.33    0.78
   1   7   2    1.39    0.36
  -1   7  -2    1.98    0.32
  -1  -7  -2    2.67    1.07
  -1  -7  -2    2.40    0.76
   1  -7   2    3.36    0.89
   1   7   3  308.79    5.47
   1  -7   3  329.66    8.97
   1   7   3  315.07    5.38
   1   7   3  307.36    9.07
   1  -7   3  328.13    8.17
  -1  -7  -3  327.24    8.86
  -1   7  -3  323.55    8.66
  -1  -7  -4  285.56    8.88
   1  -7   4  283.98    8.73
   1  -7   4  286.36    9.28
   1   7   4  287.69    9.10
   1  -7   4  286.38    7.54
  -1   7  -4  302.15    6.47
  -1   7  -4  269.47    8.42
   1  -7   5  171.38    6.71
   1   7   5  172.05    7.02
   1  -7   5  165.94    7.13
  -1   7  -5  175.81    4.92
  -1  -7  -5  158.23    6.86
  -1   7  -5  159.83    6.43
   1  -7   5  166.58    3.78
   1  -7   5  169.22    5.47
   1  -7   6   20.27    2.45
  -1   7  -6   23.89    1.83
  -1  -7  -6   20.42    2.68
  -1   7  -6   20.67    2.44
   1  -7   6   23.58    1.93
   1  -7   6   19.17    1.23
   1   7   6   20.92    2.54
   1  -7   6   19.53    2.58
   1   7   7  274.16   10.36
  -1  -7  -7  273.24   10.52
  -1   7  -7  296.74    7.77
   1  -7   7  279.46   10.59
  -1   7  -7  280.17    9.56
   1  -7   7  284.13    9.92
   1  -7   7  287.40    7.65
   1   7   8   39.58    4.08
   1  -7   8   39.35    4.08
  -1  -7  -8   44.50    4.45
  -1   7  -8   45.61    3.84
  -1   7  -8   42.64    2.83
   1  -7   8   37.84    2.53
   1  -7   8   38.72    3.69
  -1   7  -9   37.11    2.85
   1  -7   9   37.48    4.31
  -1   7  -9   37.23    3.65
   1   7   9   32.74    3.91
  -1  -7  -9   36.07    4.26
   1  -7   9   38.98    3.97
   1   7  10   -0.45    1.79
   1  -7  10    0.39    2.09
  -1  -7 -10   -2.07    2.37
  -1   7 -10    1.51    1.56
   1  -7  10    1.37    1.76
   1  -7  11   94.75    7.55
  -1  -7 -11  101.43    7.86
  -1   7 -11   96.05    6.31
   1   7  11   99.18    7.41
   1  -7  11   86.71    6.51
  -1   7 -12   17.35    3.15
   1  -7  12   14.71    3.85
   1  -7  12   10.23    2.99
  -1  -7 -12   18.88    4.55
   1   7  12   15.88    3.91
  -1   7 -13   40.36    4.55
   1   7  13   38.63    5.32
  -1  -7 -13   32.46    4.99
   1  -7  13   36.31    5.34
   1  -7  13   37.33    5.09
   1  -7  14    2.17    2.92
  -1  -8  14   23.50    4.39
  -1   8  14   37.97    5.51
   1   8 -14   26.87    4.22
   1  -8 -14   29.61    5.24
  -1  -8  13   68.35    7.06
   1   8 -13   70.71    6.19
   1  -8 -13   66.76    6.95
  -1   8  13   70.91    6.74
  -1  -8  13   62.69    6.25
  -1   8  12   -1.21    2.18
   1   8 -12    4.04    2.44
  -1  -8  12   -0.94    2.05
  -1  -8  12   -1.34    2.81
   1  -8 -12    1.18    2.95
  -1  -8  11    7.59    2.65
  -1   8  11   10.98    2.78
  -1  -8  11   10.67    3.11
   1   8 -11   11.28    2.81
   1  -8 -11    1.17    2.34
  -1  -8  10   64.43    5.71
  -1  -8  10   69.19    5.49
   1  -8 -10   73.17    6.26
  -1   8  10   74.62    5.77
   1   8 -10   70.36    5.30
  -1   8   9   62.94    5.01
  -1  -8   9   68.74    5.50
   1  -8  -9   60.20    5.38
  -1  -8   9   64.57    5.17
   1   8  -9   61.03    4.81
   1   8  -8  371.15   11.88
   1   8  -8  379.18    8.46
  -1   8   8  378.04   12.29
  -1  -8   8  347.99   11.97
   1  -8  -8  359.83   13.02
  -1  -8   8  344.97   12.53
  -1  -8   7  274.23    6.36
   1  -8  -7  256.82   10.01
  -1  -8   7  256.66    9.60
   1   8  -7  273.73    9.59
   1   8  -7  271.25    6.17
  -1   8   7  257.54    9.52
  -1  -8   6   52.59    3.99
  -1  -8   6   56.35    2.60
   1   8  -6   57.69    4.00
  -1   8   6   57.60    3.98
   1   8  -6   53.81    1.88
   1  -8  -6   50.72    4.00
  -1  -8   5    0.31    1.10
   1   8  -5    0.38    1.14
   1  -8  -5    1.01    1.01
  -1   8   5    0.84    0.91
  -1  -8   5    1.68    0.70
  -1  -8   4  125.45    4.29
   1   8  -4  143.35    5.76
  -1  -8   4  127.93    5.74
  -1   8   4  139.73    5.68
  -1  -8   4  147.33    4.74
   1  -8  -4  134.77    5.63
   1   8  -3  447.21   11.07
   1  -8  -3  439.25   11.60
   1  -8  -3  436.66   11.14
  -1  -8   3  458.06   10.19
  -1  -8   3  441.30   11.46
  -1   8   3  446.81   11.09
   1  -8  -3  433.74   10.81
   1   8  -2  290.77    7.01
   1  -8  -2  307.75    8.70
   1  -8  -2  296.82    8.70
   1   8  -2  302.29    5.96
  -1  -8   2  304.87    8.76
  -1   8   2  304.39    8.31
  -1  -8   2  307.50    7.99
   1   8  -2  303.44    8.21
   1  -8  -2  294.05    7.84
   1  -8  -1  411.04   10.54
   1   8  -1  417.66    9.73
   1   8  -1  432.37    7.92
   1   8  -1  416.65    8.35
   1  -8  -1  419.63    9.37
   1  -8  -1  398.72   10.36
  -1  -8   1  411.39    7.84
  -1  -8   1  399.43   10.34
   1  -8   0   29.57    2.40
  -1  -8   0   31.54    1.72
   1  -8   0   32.53    1.91
   1   8   0   30.84    1.79
   1   8   0   30.31    1.99
  -1  -8   0   27.97    2.33
  -1   8   0   32.33    1.84
   1  -8   0   31.13    2.42
  -1   8   0   30.47    2.00
  -1  -8  -1    5.22    0.90
   1   8   1    5.21    0.78
  -1   8  -1    6.14    0.77
   1  -8   1    4.83    0.99
  -1   8  -1    6.23    1.05
   1   8   1    3.12    1.00
   1  -8   1    5.26    1.05
  -1  -8  -1    6.77    1.28
  -1   8  -1    6.88    0.83
  -1  -8  -2  214.42    7.33
   1  -8   2  221.47    6.78
  -1   8  -2  212.27    6.58
  -1  -8  -2  219.21    6.55
  -1   8  -2  218.41    4.49
   1  -8   2  219.19    7.11
  -1   8  -2  227.30    5.32
   1   8   2  223.78    7.46
   1   8   2  216.70    5.03
   1   8   3   42.83    1.49
   1  -8   3   49.58    3.31
  -1  -8  -3   45.99    3.32
  -1   8  -3   47.41    2.11
  -1   8  -3   46.47    3.04
   1   8   3   40.82    1.52
  -1  -8  -3   46.59    3.07
   1  -8   3   45.59    2.81
   1   8   3   48.16    3.38
  -1   8  -4  148.52    5.99
   1   8   4  148.33    6.42
  -1   8  -4  164.41    4.15
   1  -8   4  157.16    6.41
   1  -8   4  158.67    5.45
   1  -8   4  145.08    3.62
  -1  -8  -4  159.04    6.42
   1  -8   5  101.64    5.25
   1  -8   5  102.01    4.27
  -1   8  -5  101.01    5.14
   1   8   5  106.17    5.60
  -1  -8  -5   97.05    5.35
  -1   8  -5  109.62    3.58
   1  -8   6   28.81    3.26
   1  -8   6   32.65    2.36
   1  -8   6   34.63    3.25
  -1   8  -6   35.57    2.13
   1   8   6   31.55    3.30
  -1   8  -6   29.43    2.90
  -1  -8  -6   27.39    3.07
  -1  -8  -7   47.77    4.37
   1  -8   7   41.39    3.69
   1  -8   7   48.36    2.87
  -1   8  -7   48.05    2.69
   1  -8   7   41.57    3.99
   1   8   7   50.95    4.34
  -1   8  -7   39.84    3.46
  -1   8  -8   58.45    4.46
   1  -8   8   50.74    4.78
  -1  -8  -8   54.62    4.98
  -1   8  -8   58.24    3.20
   1   8   8   50.01    4.58
   1  -8   8   56.14    3.08
   1  -8   8   53.12    4.44
   1  -8   9  141.09    7.52
   1   8   9  125.77    7.55
   1  -8   9  136.47    8.18
  -1  -8  -9  148.47    8.44
  -1   8  -9  148.24    7.42
   1  -8  10   58.29    5.72
  -1   8 -10   51.71    4.59
   1  -8  10   52.25    4.88
   1   8  10   59.88    5.61
  -1  -8 -10   52.33    5.66
   1  -8  11   68.16    6.43
   1   8  11   71.60    6.47
   1  -8  11   58.70    5.42
  -1   8 -11   66.55    5.37
  -1  -8 -11   79.13    7.22
   1  -8  12    6.36    3.22
   1   8  12   10.39    3.44
   1  -8  12    3.88    2.48
  -1  -8 -12    4.57    3.42
  -1   8 -12    8.45    2.78
  -1  -8 -13    5.04    3.43
  -1   8 -13    3.01    2.22
   1  -8  13    3.08    2.42
   1  -8  13    1.56    3.14
   1   8  13    0.29    2.90
   1   9 -14   -0.71    2.37
  -1  -9  14    0.72    2.62
  -1   9  13   49.93    5.98
  -1  -9  13   42.99    5.56
  -1  -9  13   40.90    5.34
   1   9 -13   48.32    5.25
   1  -9 -13   50.86    6.48
   1   9 -12   49.72    5.14
   1  -9 -12   56.22    6.25
  -1  -9  12   52.74    5.38
  -1   9  12   53.87    5.81
  -1  -9  12   56.71    6.09
  -1  -9  11   32.19    4.14
   1   9 -11   35.51    4.09
  -1  -9  11   33.84    4.79
  -1   9  11   35.51    4.50
   1  -9 -11   43.89    5.50
  -1  -9  10   83.96    6.21
  -1   9  10   91.68    6.53
   1   9 -10   88.44    6.03
   1  -9 -10   93.19    7.29
   1   9  -9    4.85    1.75
   1  -9  -9    5.39    2.13
  -1   9   9    2.45    1.58
  -1  -9   9    4.07    1.69
   1   9  -8   56.30    4.50
  -1  -9   8   59.90    4.73
   1  -9  -8   51.63    4.78
  -1   9   8   58.09    4.72
   1   9  -7   12.08    2.24
   1  -9  -7   13.77    2.67
  -1  -9   7   14.49    1.33
  -1   9   7   12.37    2.24
  -1  -9   7    9.57    2.09
   1   9  -7   12.27    0.92
  -1  -9   6  466.67   10.26
   1   9  -6  476.20   13.14
  -1   9   6  466.94   13.15
  -1  -9   6  450.34   13.24
   1  -9  -6  455.34   13.51
   1   9  -5  162.52    6.72
   1  -9  -5  154.60    6.71
  -1  -9   5  152.75    6.79
  -1  -9   5  167.01    5.27
  -1   9   5  150.66    6.55
  -1  -9   4  119.08    5.78
   1  -9  -4  123.48    5.48
   1   9  -4  123.85    5.52
  -1  -9   4  131.96    4.73
  -1   9   4  122.12    5.49
   1   9  -3  121.97    2.67
  -1  -9   3  124.99    5.67
   1  -9  -3  123.68    5.10
   1  -9  -3  106.03    5.33
  -1   9   3  118.32    5.23
   1   9  -3  127.38    5.27
   1  -9  -3  123.15    5.48
  -1  -9   3  132.37    4.86
   1   9  -2  299.42    7.04
   1  -9  -2  283.35    8.75
   1   9  -2  289.94    8.17
  -1   9   2  294.63    8.42
  -1  -9   2  279.62    8.79
   1   9  -2  289.61    5.86
  -1  -9   2  267.28    5.12
   1  -9  -2  269.69    7.70
   1  -9  -2  301.16    8.92
   1  -9  -1  230.87    7.65
   1   9  -1  237.73    6.92
   1  -9  -1  228.40    6.52
   1   9  -1  237.41    5.28
  -1   9   1  229.96    6.27
  -1  -9   1  235.18    5.30
  -1  -9   1  227.08    7.60
   1  -9  -1  240.99    7.81
  -1  -9   0  443.90   11.70
  -1   9   0  460.83   10.36
   1  -9   0  466.27   11.68
   1  -9   0  457.18   11.63
  -1  -9   0  464.48    9.50
   1   9   0  460.24   10.32
   1  -9   0  469.99    9.93
   1   9   1   95.76    4.74
   1  -9   1   96.60    4.63
  -1   9  -1   95.50    3.27
  -1   9  -1   95.02    4.08
   1   9   1   97.02    3.52
   1  -9   1  100.00    4.54
  -1   9  -1   98.34    3.32
  -1   9  -1   91.21    2.30
  -1  -9  -1   91.19    4.64
  -1  -9  -1   97.44    3.77
  -1   9  -2  448.61    8.98
  -1  -9  -2  443.72   11.95
  -1   9  -2  450.25    8.19
  -1  -9  -2  444.01   10.68
  -1   9  -2  444.30   10.97
   1  -9   2  447.00   11.69
   1   9   2  456.37   12.07
   1  -9   2  442.07   11.12
   1   9   2  459.07    9.07
   1   9   3    7.22    0.68
  -1   9  -3    6.96    1.37
  -1  -9  -3    7.25    1.53
   1   9   3    9.58    1.77
  -1  -9  -3    4.71    1.20
   1  -9   3    9.08    1.66
  -1   9  -3    7.30    0.84
   1  -9   3    6.51    1.30
   1  -9   4    1.55    1.11
  -1   9  -4    2.15    0.56
   1  -9   4    2.12    0.85
  -1   9  -4    0.80    1.17
   1   9   4    2.13    1.08
  -1  -9  -4    2.07    1.20
  -1   9  -4    1.12    0.54
  -1   9  -5   66.54    4.25
   1  -9   5   64.66    2.40
  -1  -9  -5   70.01    4.60
   1   9   5   71.00    4.74
   1  -9   5   69.68    3.57
   1  -9   5   78.70    4.73
  -1   9  -5   72.80    2.71
  -1  -9  -6  125.07    6.70
   1   9   6  132.76    6.82
  -1   9  -6  134.57    4.20
   1  -9   6  122.27    6.30
  -1   9  -6  125.76    6.13
   1  -9   6  136.22    5.12
  -1  -9  -7  102.59    6.49
   1  -9   7  116.38    4.66
  -1   9  -7  106.87    3.98
   1  -9   7  118.58    6.87
  -1   9  -7  111.65    6.03
   1  -9   7  108.93    6.15
   1   9   7  113.78    6.71
   1   9   8  168.54    8.58
  -1  -9  -8  145.77    8.17
   1  -9   8  148.74    8.22
  -1   9  -8  163.75    7.59
   1  -9   8  153.82    7.66
   1  -9   9   35.49    4.45
   1  -9   9   31.19    3.68
  -1   9  -9   34.50    3.77
   1   9   9   35.70    4.38
  -1  -9  -9   30.21    4.26
  -1  -9 -10    1.65    2.45
  -1   9 -10    0.33    1.78
   1  -9  10    3.63    1.99
   1  -9  10    2.76    1.72
   1   9  10    1.39    2.10
   1   9  11    7.55    2.56
  -1   9 -11   12.60    2.89
   1  -9  11   10.44    2.72
  -1  -9 -11   17.61    3.99
   1  -9  11   13.59    3.61
  -1   9 -12   52.61    5.10
   1  -9  12   43.01    4.94
   1   9  12   48.29    5.78
   1  -9  12   55.09    6.41
  -1  -9 -12   63.15    6.89
  -1   9 -13   68.81    6.01
   1  -9  13   64.50    6.37
   1  10 -14   -3.85    2.63
  -1 -10  13   42.38    5.42
   1  10 -13   44.97    5.26
  -1  10  13   58.62    6.33
   1 -10 -13   59.50    6.94
   1 -10 -12   15.79    3.71
   1  10 -12   21.01    3.66
  -1  10  12   18.96    3.77
  -1 -10  12   21.83    4.03
   1  10 -11   12.25    3.16
  -1  10  11    5.28    2.46
  -1 -10  11    5.98    2.62
   1 -10 -11    8.42    3.22
  -1 -10  10    6.13    2.20
   1 -10 -10    6.08    2.91
  -1  10  10    7.35    2.45
   1  10 -10   10.79    2.81
   1  10  -9  125.66    7.04
  -1 -10   9  125.32    7.34
  -1  10   9  128.48    7.51
   1 -10  -9  134.26    8.39
   1 -10  -8  129.31    7.62
  -1 -10   8  132.22    7.34
   1  10  -8  142.68    7.19
  -1  10   8  140.38    7.50
  -1 -10   7  233.03    6.41
  -1  10   7  218.82    9.10
   1  10  -7  232.47    9.05
   1 -10  -7  209.08    9.40
  -1 -10   7  215.18    9.07
   1  10  -6    8.27    1.90
  -1 -10   6    8.25    1.90
  -1  10   6    9.96    2.02
  -1 -10   6   12.08    1.43
   1 -10  -6    9.86    2.13
  -1 -10   5    5.92    1.79
   1 -10  -5    3.60    1.31
  -1 -10   5    5.99    1.17
  -1  10   5    3.33    1.38
   1  10  -5    2.03    1.09
   1 -10  -4   10.47    1.74
  -1 -10   4   12.77    1.64
   1  10  -4   10.76    1.84
  -1  10   4   10.74    1.90
  -1 -10   4   13.73    2.23
  -1 -10   3  511.65   13.73
   1 -10  -3  541.65   13.70
   1  10  -3  551.52   13.12
   1 -10  -3  519.41   12.66
  -1  10   3  557.16   13.49
  -1 -10   3  561.85   12.65
   1  10  -3  512.78    8.90
   1 -10  -3  502.83   13.71
  -1 -10   2  134.99    6.08
   1  10  -2  138.14    4.57
   1  10  -2  147.95    5.61
   1 -10  -2  149.03    6.20
   1 -10  -2  121.03    5.77
  -1  10   2  135.41    5.69
  -1 -10   2  138.27    3.16
   1  10  -2  134.24    3.66
   1 -10  -2  136.51    5.20
   1 -10  -1  515.51   13.28
   1 -10  -1  542.36   11.84
   1 -10  -1  547.74   13.62
  -1 -10   1  536.15   10.18
  -1  10   1  519.62   11.49
   1  10  -1  549.21   10.08
  -1 -10   1  518.66   13.47
   1  10  -1  536.11   12.26
   1  10   0   11.90    1.41
  -1 -10   0   13.09    1.27
  -1  10   0   12.67    1.53
  -1 -10   0   14.10    1.98
   1 -10   0   11.89    1.81
   1 -10   0   13.60    1.39
   1 -10   0   13.02    1.98
   1 -10   1   51.56    3.54
  -1  10  -1   59.04    2.63
  -1  10  -1   52.49    3.10
  -1 -10  -1   54.80    2.88
   1  10   1   51.39    2.68
  -1 -10  -1   55.04    3.73
   1  10   1   51.77    3.64
   1 -10   1   56.64    3.57
  -1  10  -1   53.76    1.76
  -1 -10  -2    0.59    1.06
  -1  10  -2    0.57    0.30
  -1 -10  -2    0.37    0.72
   1 -10   2    0.53    1.00
  -1  10  -2    1.03    0.83
  -1  10  -2    0.36    0.44
   1 -10   2    0.46    0.85
   1  10   2    0.88    1.27
   1  10   2    0.44    0.54
  -1  10  -3  551.03   13.82
  -1 -10  -3  555.96   13.54
   1 -10   3  594.66   13.64
   1 -10   3  567.67   14.69
  -1 -10  -3  580.52   15.07
  -1  10  -3  549.30   10.72
   1  10   3  598.71   15.14
   1  10   3  594.69   10.63
  -1 -10  -4   61.69    4.05
   1  10   4   58.35    1.81
   1 -10   4   62.80    3.61
   1 -10   4   70.58    4.53
   1  10   4   70.35    4.66
   1  10   4   63.21    1.73
  -1  10  -4   67.33    2.56
  -1  10  -4   59.95    3.98
  -1  10  -5  238.05    8.87
   1  10   5  260.71    9.77
   1 -10   5  263.67    9.55
  -1 -10  -5  264.15    9.43
   1 -10   5  255.86    7.88
  -1  10  -5  258.40    5.85
  -1  10  -6    2.91    0.70
   1  10   6    5.08    1.93
   1 -10   6    2.74    1.01
  -1  10  -6    2.18    1.53
  -1 -10  -6    3.83    1.72
   1 -10   6    5.75    1.83
  -1  10  -7   31.88    3.43
  -1 -10  -7   29.63    3.70
   1 -10   7   35.40    3.67
   1  10   7   41.26    4.30
   1 -10   7   32.11    2.46
  -1 -10  -8    4.99    2.46
  -1  10  -8    4.11    1.82
   1 -10   8    4.21    1.93
   1  10   8    0.71    1.87
   1 -10   9  147.82    8.02
  -1 -10  -9  147.82    8.94
   1  10   9  150.59    8.73
  -1  10  -9  172.69    8.33
  -1 -10 -10    6.58    3.24
   1 -10  10    6.88    2.60
  -1  10 -10    3.46    2.08
   1  10  10    2.27    2.06
   1  10  11   68.62    6.47
  -1  10 -11   66.00    5.69
  -1 -10 -11   69.17    6.85
   1 -10  11   65.87    5.88
  -1  10 -12   18.00    3.57
   1  10  12   13.01    3.82
   1 -10  12    8.60    3.11
  -1 -10 -12   12.45    3.70
  -1  10 -13   10.34    3.15
   1 -10  13    0.57    2.14
   1 -11 -13    2.11    3.42
   1  11 -13   11.98    3.35
  -1 -11  13    7.33    3.11
  -1  11  13    7.67    3.48
  -1 -11  12   36.20    4.97
   1 -11 -12   38.54    5.71
   1  11 -12   40.53    4.98
  -1  11  12   40.94    5.28
   1  11 -11    5.39    2.76
  -1 -11  11    4.48    2.61
   1 -11 -11    3.04    2.48
  -1  11  11    4.07    2.57
  -1 -11  10   71.09    5.93
   1 -11 -10   60.36    6.19
   1  11 -10   75.87    5.72
  -1  11  10   72.60    6.07
   1 -11  -9    1.52    2.12
  -1 -11   9    0.66    2.03
  -1  11   9    1.29    1.77
   1  11  -9    4.04    2.10
   1  11  -8    1.92    1.63
  -1  11   8    2.50    1.36
  -1 -11   8    2.77    1.68
   1 -11  -8    4.64    2.34
  -1  11   7   63.97    4.86
  -1 -11   7   63.31    5.04
   1  11  -7   66.96    4.93
   1 -11  -7   59.72    5.03
   1  11  -6  226.72    8.75
   1 -11  -6  205.09    8.84
  -1 -11   6  229.59    6.96
  -1 -11   6  215.34    9.10
  -1  11   6  213.22    8.87
  -1 -11   5   50.14    4.24
   1 -11  -5   47.10    3.78
   1  11  -5   50.64    3.90
  -1 -11   5   51.27    3.21
  -1  11   5   55.17    4.13
   1  11  -4  169.44    6.88
   1 -11  -4  161.17    6.75
  -1 -11   4  164.84    7.47
  -1 -11   4  178.08    6.33
  -1  11   4  163.03    7.06
   1 -11  -3    6.57    1.68
   1 -11  -3    5.44    1.31
   1  11  -3    7.02    1.53
   1  11  -3    9.14    1.16
  -1  11   3   10.30    1.79
   1 -11  -3   10.23    1.88
   1  11  -3    6.83    0.61
  -1 -11   3    9.86    1.99
  -1 -11   2    5.79    0.60
  -1  11   2    4.53    1.31
   1  11  -2    5.73    1.38
   1 -11  -2    7.71    1.33
   1  11  -2    6.09    0.81
   1  11  -2    6.92    1.13
   1 -11  -2    6.27    1.66
  -1  11   2    5.97    1.09
   1 -11  -2    4.08    1.46
  -1 -11   2    5.97    1.62
  -1 -11   1  139.20    6.38
   1  11  -1  143.36    3.96
  -1 -11   1  147.77    4.19
  -1  11   1  143.80    5.08
   1 -11  -1  137.71    6.30
   1 -11  -1  142.09    5.21
   1  11  -1  135.99    5.39
   1 -11  -1  142.01    6.34
   1 -11   0  361.49   11.04
   1  11   0  379.63    9.54
  -1 -11   0  370.04   11.30
  -1 -11   0  375.15    8.70
   1 -11   0  373.04    9.00
   1 -11   0  409.38   11.28
  -1  11   0  383.86    9.72
   1  11   1   -0.53    1.02
   1 -11   1    1.08    1.04
   1 -11   1    1.54    1.21
   1  11   1   -0.28    0.75
  -1  11  -1    0.27    0.27
  -1  11  -1    2.84    1.11
  -1 -11  -1    1.18    0.81
  -1 -11  -1    2.17    1.36
  -1  11  -1    1.21    0.59
  -1  11  -2  367.13    7.74
  -1  11  -2  362.81   10.23
  -1  11  -2  357.54    7.40
  -1 -11  -2  370.16    9.75
   1 -11   2  366.60   11.20
   1 -11   2  375.44   10.54
   1  11   2  364.37   11.25
  -1 -11  -2  338.47   11.01
   1  11   2  372.75    8.45
   1 -11   3    0.52    0.90
  -1  11  -3    1.74    0.53
  -1 -11  -3    2.60    1.18
   1 -11   3    0.86    1.13
  -1  11  -3    0.75    1.06
   1  11   3    1.15    0.50
   1  11   3    2.55    1.40
  -1 -11  -3    1.07    1.09
   1 -11   4   -0.73    1.30
   1 -11   4    0.43    0.90
   1  11   4    0.83    0.33
   1  11   4    0.46    1.34
  -1 -11  -4    0.39    1.09
  -1  11  -4   -2.87    1.69
   1  11   5   66.60    4.92
   1 -11   5   64.16    3.81
  -1 -11  -5   72.87    4.88
  -1  11  -5   67.27    4.54
   1 -11   5   67.48    4.88
  -1  11  -5   65.79    2.34
   1 -11   6  131.40    5.45
   1  11   6  125.56    7.15
  -1 -11  -6  138.14    7.26
  -1  11  -6  128.89    6.56
   1 -11   6  125.50    6.88
  -1 -11  -7   12.38    2.90
   1  11   7   12.40    2.71
   1 -11   7    5.98    1.28
  -1  11  -7    5.63    2.07
   1 -11   7    9.19    2.26
  -1 -11  -8   50.62    5.15
   1 -11   8   48.02    4.62
   1  11   8   50.69    4.99
  -1  11  -8   49.64    4.35
  -1  11  -9    2.00    2.11
   1 -11   9    2.82    2.14
   1  11   9   -1.29    2.05
  -1 -11  -9    2.88    2.47
   1 -11  10    1.79    1.72
  -1  11 -10    0.46    1.66
   1  11  10   -3.51    2.77
  -1 -11 -10    4.47    2.65
  -1  11 -11    4.41    2.42
   1 -11  11    1.44    2.23
   1  11  11    0.51    2.36
  -1 -11 -11    3.96    3.44
  -1  11 -12    8.19    2.89
   1 -11  12   11.03    3.24
  -1 -11 -12    4.71    3.63
   1  11  12    7.68    3.29
   1 -11  13   54.23    5.97
  -1 -12  13   16.10    3.92
   1  12 -13   17.51    3.78
  -1  12  13   18.86    4.31
  -1 -12  12    4.25    2.93
   1 -12 -12    1.00    2.60
  -1  12  12    0.03    2.23
   1  12 -12    3.02    2.54
   1  12 -11   19.17    3.65
   1 -12 -11   10.67    3.54
  -1 -12  11   14.43    3.10
  -1  12  11   13.78    3.05
   1  12 -10    4.03    2.21
  -1 -12  10    2.70    2.17
  -1  12  10    2.77    2.54
   1 -12 -10    3.63    2.88
  -1  12   9   86.20    6.53
  -1 -12   9   76.58    6.01
   1  12  -9   79.52    5.81
   1 -12  -9   90.18    7.01
   1  12  -8    5.49    2.12
   1 -12  -8    6.02    2.27
  -1 -12   8    6.12    2.36
  -1  12   8    5.67    2.03
  -1  12   7   20.04    3.09
   1 -12  -7   19.28    3.17
   1  12  -7   18.15    2.83
  -1 -12   7   15.74    2.70
   1 -12  -6   51.87    4.44
  -1 -12   6   61.23    4.94
   1  12  -6   60.48    4.53
  -1  12   6   57.66    4.61
   1  12  -5   61.31    4.37
  -1 -12   5   53.35    4.61
  -1  12   5   50.69    4.21
   1 -12  -5   54.48    4.20
  -1  12   4   11.47    1.33
  -1 -12   4   13.87    2.53
   1  12  -4   14.40    2.16
  -1  12   4   14.18    2.39
   1 -12  -4   11.83    1.94
   1  12  -3  617.31   12.47
  -1 -12   3  587.66   16.12
  -1  12   3  612.08   15.58
   1 -12  -3  560.68   15.69
  -1  12   3  615.89   12.66
   1 -12  -3  579.68   14.33
   1  12  -3  591.06   10.42
   1  12  -3  634.75   15.02
   1 -12  -2   97.44    5.48
  -1  12   2   99.62    4.12
  -1 -12   2   97.28    2.77
   1 -12  -2  102.22    5.64
   1  12  -2  102.76    4.94
   1  12  -2  103.31    4.07
  -1  12   2   92.75    5.17
   1 -12  -2   96.60    4.61
  -1 -12   2   92.34    5.50
   1 -12  -1  266.36    9.66
  -1 -12   1  296.29    6.94
   1 -12  -1  289.66    9.88
   1 -12  -1  273.25    8.06
   1  12  -1  296.44    8.74
  -1  12   1  298.02    8.21
   1  12  -1  308.18    8.12
  -1 -12   1  277.54    9.94
   1 -12   0   13.43    2.11
  -1 -12   0   12.25    1.40
  -1 -12   0   10.86    2.04
  -1  12   0   14.17    1.83
   1 -12   0   11.53    1.46
   1  12   0   12.36    1.66
   1 -12   0   15.83    2.36
  -1  12  -1   14.74    1.51
   1 -12   1   13.40    2.22
  -1 -12  -1   13.87    1.59
  -1 -12  -1   11.36    2.04
   1  12   1   14.77    1.66
  -1  12  -1   15.86    2.07
  -1  12  -1   15.56    1.03
   1  12   1   15.04    2.36
   1 -12   1   11.54    1.98
  -1 -12  -2   10.65    1.70
   1  12   2   10.88    1.30
  -1  12  -2   10.24    1.77
  -1  12  -2   11.16    1.02
   1 -12   2   14.83    2.15
   1  12   2   12.46    2.03
  -1 -12  -2   11.79    2.31
   1 -12   2    8.69    1.82
  -1 -12  -3  196.20    8.42
   1 -12   3  199.70    8.40
   1  12   3  190.15    8.31
   1 -12   3  206.80    7.61
  -1 -12  -3  188.68    7.13
   1  12   3  207.00    5.36
  -1  12  -3  188.21    7.56
   1  12   4    4.14    1.65
   1 -12   4    2.66    1.59
  -1 -12  -4    2.43    1.22
   1  12   4    3.68    0.63
  -1  12  -4    1.40    1.25
   1 -12   4    2.30    1.28
  -1  12  -4    3.00    0.53
  -1 -12  -5   75.95    5.09
  -1  12  -5   72.84    4.92
   1 -12   5   76.11    5.36
   1 -12   5   74.03    4.27
   1  12   5   72.19    5.41
  -1 -12  -6    2.00    1.62
   1  12   6    0.55    1.88
   1 -12   6    1.01    1.02
   1 -12   6    1.71    1.64
  -1  12  -6    0.29    1.48
   1  12   7   -0.60    1.76
   1 -12   7   -1.17    1.05
   1 -12   7    2.28    1.85
  -1 -12  -7    3.74    2.35
  -1  12  -7    1.92    1.60
  -1  12  -8   25.42    3.29
   1 -12   8   32.22    4.05
  -1 -12  -8   25.20    3.92
   1  12   8   22.89    3.70
   1  12   9  209.59   10.90
  -1 -12  -9  195.10   10.75
   1 -12   9  194.06    9.70
  -1  12  -9  216.71    9.87
  -1  12 -10   30.63    3.98
   1  12  10   19.89    3.85
   1 -12  10   17.12    3.36
  -1 -12 -10   18.53    4.07
  -1 -12 -11  132.76    9.82
   1  12  11  122.69    9.04
   1 -12  11  119.22    8.19
  -1  12 -11  121.29    7.80
   1 -12  12   58.19    6.06
  -1  12 -12   64.51    6.02
   1 -13 -12   27.51    5.23
  -1  13  12   22.88    4.17
  -1 -13  12   27.06    4.52
   1  13 -12   23.35    3.87
  -1  13  11   64.77    6.42
   1 -13 -11   59.92    6.60
  -1 -13  11   66.12    6.22
   1  13 -11   73.22    6.09
  -1  13  10   15.13    3.21
   1 -13 -10    8.87    2.97
   1  13 -10   19.33    3.67
  -1 -13  10   16.13    3.27
   1 -13  -9   17.37    3.60
   1  13  -9   16.84    3.08
  -1 -13   9   17.00    3.39
  -1  13   9   11.95    2.80
   1  13  -8   12.10    2.80
  -1  13   8    8.01    2.37
   1 -13  -8   13.95    3.15
  -1 -13   8    9.63    2.55
  -1  13   7   81.23    6.00
  -1 -13   7   87.88    6.31
   1  13  -7   88.57    5.87
   1 -13  -7   76.68    5.77
   1 -13  -6  248.76   10.16
  -1 -13   6  268.58   11.04
  -1  13   6  291.41   11.05
   1  13  -6  275.15   10.25
   1 -13  -5   26.96    3.06
   1  13  -5   35.44    3.55
  -1  13   5   33.39    2.13
  -1 -13   5   29.60    3.57
  -1  13   5   34.32    3.63
   1  13  -4  199.54    7.92
  -1  13   4  186.70    5.72
   1 -13  -4  172.05    7.34
  -1  13   4  198.03    8.36
  -1 -13   4  190.93    8.80
  -1  13   3   69.93    3.40
   1  13  -3   70.67    3.23
   1 -13  -3   60.78    4.71
   1 -13  -3   68.09    4.26
  -1 -13   3   63.03    4.92
  -1  13   3   64.15    4.56
   1  13  -3   71.02    4.39
   1  13  -2    1.05    1.09
  -1 -13   2    0.31    0.34
   1 -13  -2    0.94    1.07
  -1 -13   2    1.25    1.50
   1 -13  -2   -0.02    0.92
   1 -13  -2    1.52    1.23
   1  13  -2    0.21    0.58
  -1  13   2    1.19    0.85
  -1  13   2   -0.83    1.09
   1  13  -1  158.25    6.20
   1  13  -1  166.12    5.78
   1 -13  -1  154.70    5.79
   1 -13  -1  142.55    6.97
  -1 -13   1  154.20    7.37
  -1  13   1  152.06    5.79
  -1  13   1  154.98    6.86
   1 -13  -1  162.73    7.31
  -1 -13   1  148.25    4.67
  -1 -13   0  212.63    8.79
   1 -13   0  201.10    8.44
   1 -13   0  209.89    6.46
  -1 -13   0  203.89    6.13
   1 -13   0  213.36    8.42
   1  13   0  201.40    6.86
  -1  13   0  200.24    7.08
   1  13   1  269.13    7.74
  -1  13  -1  270.01    5.82
  -1  13  -1  255.65    8.57
  -1  13  -1  265.64    7.36
   1  13   1  263.46    9.79
  -1 -13  -1  267.26    7.86
   1 -13   1  261.77    9.85
   1 -13   1  284.35    9.71
  -1 -13  -1  264.94    9.98
   1 -13   2   97.47    5.92
  -1 -13  -2   91.03    4.57
  -1  13  -2   95.00    5.12
   1  13   2   97.10    3.98
   1 -13   2  106.52    5.58
  -1 -13  -2   97.80    5.87
   1  13   2   92.76    5.68
  -1  13  -2   98.21    3.29
  -1 -13  -3   70.96    4.30
  -1  13  -3   73.64    4.64
   1  13   3   67.42    5.05
   1 -13   3   62.68    4.81
   1 -13   3   72.24    4.58
  -1 -13  -3   70.90    5.08
   1  13   3   76.15    3.15
  -1  13  -4    0.04    1.40
   1 -13   4    1.56    1.20
   1 -13   4    1.24    1.59
   1  13   4    1.30    1.76
  -1 -13  -4    1.12    1.31
   1 -13   5   13.92    2.07
  -1 -13  -5   15.34    2.53
   1 -13   5   14.14    2.61
  -1  13  -5   14.34    2.47
   1  13   5   19.65    3.09
  -1 -13  -6  211.04    9.47
   1 -13   6  215.00    7.76
   1  13   6  212.06   10.01
   1 -13   6  220.38    9.84
  -1  13  -6  203.46    8.94
  -1  13  -7   39.68    4.08
   1  13   7   45.58    4.88
  -1 -13  -7   51.07    5.06
   1 -13   7   35.97    4.13
   1 -13   8   17.48    3.13
  -1  13  -8   18.84    3.32
   1  13   8   12.12    3.19
  -1 -13  -8   20.73    3.73
  -1  13  -9    1.86    2.25
   1  13   9   -1.74    2.31
   1 -13   9    7.04    2.69
  -1 -13  -9    3.27    2.52
   1  13  10    2.14    2.29
  -1 -13 -10   -0.66    2.65
  -1  13 -10    0.05    2.24
   1 -13  10    3.98    2.33
  -1 -13 -11   32.95    5.47
   1  13  11   32.84    5.28
  -1  13 -11   24.84    3.89
   1 -13  11   27.63    4.35
   1 -13  12    5.56    3.03
  -1 -14  12   18.10    4.19
  -1  14  12   13.05    3.66
   1  14 -12   22.56    4.12
   1  14 -11    1.31    2.07
   1 -14 -11   -0.09    2.49
  -1 -14  11    0.49    1.99
  -1  14  11   -0.82    2.60
   1 -14 -10    7.78    3.14
   1  14 -10   14.19    3.31
  -1 -14  10   11.78    3.22
  -1  14  10    9.59    2.88
   1  14  -9   33.36    4.06
  -1  14   9   39.69    4.73
   1 -14  -9   27.94    4.41
  -1 -14   9   35.43    4.55
  -1  14   8   88.02    6.59
  -1 -14   8   80.13    6.39
   1  14  -8   84.92    6.07
   1 -14  -8   83.46    6.64
   1  14  -7    0.09    1.72
   1 -14  -7   -0.78    1.81
  -1 -14   7   -0.85    1.85
  -1  14   7    1.69    1.99
  -1 -14   6   61.87    5.43
   1  14  -6   66.10    4.96
  -1  14   6   66.38    5.41
   1 -14  -6   54.73    4.71
   1  14  -5   34.57    3.55
  -1 -14   5   30.20    3.82
  -1  14   5   33.74    2.23
   1 -14  -5   28.03    3.06
  -1  14   5   34.17    3.78
  -1  14   4   79.88    5.46
   1 -14  -4   76.67    4.94
  -1 -14   4   84.53    5.96
   1  14  -4   91.77    5.37
  -1  14   4   84.35    3.81
   1  14  -3   27.77    3.00
   1 -14  -3   26.22    3.38
   1 -14  -3   29.57    3.00
  -1 -14   3   29.42    3.52
  -1  14   3   32.73    3.48
  -1  14   3   34.61    2.57
   1 -14  -2  228.78    9.54
   1  14  -2  246.59    7.21
   1 -14  -2  240.41    8.21
  -1  14   2  242.23    9.29
   1 -14  -2  267.00   10.14
  -1  14   2  255.62    7.75
  -1 -14   2  227.20    9.75
   1  14  -2  251.91    8.61
   1  14  -1   44.32    3.28
  -1 -14   1   32.58    3.69
   1 -14  -1   34.83    3.64
  -1  14   1   41.21    3.04
   1  14  -1   45.16    2.96
  -1  14   1   38.52    3.56
   1 -14  -1   46.36    4.12
   1 -14  -1   42.59    3.03
  -1 -14   1   41.58    2.33
   1 -14   0   12.64    2.24
   1 -14   0   15.02    1.71
  -1 -14   0   12.10    2.42
  -1  14   0   15.20    2.08
  -1 -14   0   13.91    1.64
   1  14   0   16.34    1.99
   1 -14   0   11.46    2.27
  -1  14  -1   10.60    1.46
   1 -14   1   11.25    2.34
  -1 -14  -1   17.04    2.81
  -1  14  -1   13.05    2.11
   1  14   1   13.80    1.78
  -1 -14  -1   12.15    1.62
   1  14   1   11.78    2.27
   1 -14   1   13.36    2.42
   1  14   2   61.53    4.88
   1 -14   2   66.73    5.06
   1  14   2   67.12    3.37
  -1 -14  -2   58.46    3.75
   1 -14   2   63.21    4.46
  -1  14  -2   62.50    4.29
  -1 -14  -2   58.16    4.83
  -1 -14  -3   62.64    5.01
  -1  14  -3   53.50    4.24
   1 -14   3   60.45    4.99
  -1 -14  -3   63.70    4.18
   1 -14   3   68.71    4.57
   1  14   3   68.32    3.09
   1  14   3   60.32    4.96
  -1  14  -4  184.53    8.19
   1  14   4  187.57    9.00
   1 -14   4  179.91    8.90
   1 -14   4  187.41    7.64
  -1 -14  -4  179.19    7.72
  -1  14  -5   33.32    3.56
  -1 -14  -5   34.23    3.74
   1 -14   5   35.04    3.17
   1  14   5   33.24    4.03
   1 -14   5   32.80    3.93
   1 -14   6    3.54    2.05
  -1 -14  -6    9.40    2.46
   1 -14   6    5.55    1.65
  -1  14  -6    2.32    1.74
   1  14   6    3.88    2.29
  -1 -14  -7    5.67    2.56
   1 -14   7    0.32    1.73
  -1  14  -7    0.54    1.78
   1  14   7    1.66    2.08
  -1  14  -8   42.52    4.44
   1  14   8   40.57    4.88
   1 -14   8   41.11    4.70
  -1 -14  -8   37.36    4.79
  -1  14  -9   23.16    3.70
   1 -14   9   21.61    3.80
  -1 -14  -9   21.28    4.05
   1  14   9   19.81    4.19
   1 -14  10   78.02    6.75
   1  14  10   73.01    7.15
  -1  14 -10   73.51    6.25
  -1 -14 -10   69.77    7.02
  -1  14 -11    2.45    2.33
   1  14  11    2.62    3.07
   1 -14  11    0.66    2.22
  -1 -14 -11    0.99    2.58
  -1 -15  11   25.83    4.23
   1  15 -11   27.95    4.20
   1 -15 -11   26.20    5.02
  -1  15  11   30.63    4.84
   1 -15 -10    1.05    2.95
   1  15 -10    9.56    3.14
  -1  15  10    4.02    2.52
  -1 -15  10   13.41    3.44
   1 -15  -9    1.59    2.19
   1  15  -9    3.40    2.14
  -1 -15   9    6.31    2.76
  -1  15   9    0.64    2.00
   1  15  -8    1.60    2.33
   1 -15  -8   -0.57    2.02
  -1  15   8    1.01    1.89
  -1 -15   8   -0.36    2.20
  -1  15   7   65.30    5.72
   1 -15  -7   54.92    5.15
  -1 -15   7   68.45    6.02
   1  15  -7   64.86    5.30
  -1  15   6    9.23    2.58
   1  15  -6    7.50    2.37
  -1 -15   6    4.69    2.35
   1 -15  -6    5.36    2.06
  -1 -15   5  112.44    7.39
  -1  15   5  118.59    7.10
   1  15  -5  136.46    7.03
   1 -15  -5  125.07    6.81
  -1  15   4   33.77    3.72
  -1 -15   4   28.42    3.66
  -1  15   4   38.83    2.68
   1 -15  -4   32.85    3.35
   1  15  -4   40.89    3.67
  -1 -15   3   54.78    5.05
   1 -15  -3   51.26    3.91
  -1  15   3   55.91    3.41
   1 -15  -3   49.81    4.64
  -1  15   3   55.35    4.56
   1  15  -3   56.38    4.18
   1  15  -2    0.50    1.21
   1 -15  -2   -1.19    1.12
   1  15  -2    0.71    0.84
  -1  15   2    0.82    0.98
   1 -15  -2   -1.53    1.60
  -1  15   2    0.77    1.60
  -1 -15   2    0.23    1.65
   1 -15  -1   17.96    2.69
  -1  15   1   26.97    2.59
   1 -15  -1   26.14    3.29
   1  15  -1   23.22    2.28
  -1 -15   1   20.76    1.69
   1 -15  -1   23.27    2.32
   1  15  -1   27.41    2.77
  -1  15   1   16.56    2.64
  -1 -15   1   18.97    3.05
   1 -15   0   34.68    2.62
  -1 -15   0   34.49    3.99
  -1  15   0   32.76    2.99
   1 -15   0   43.24    4.23
   1 -15   0   41.61    3.96
  -1 -15   0   36.54    2.62
   1  15   0   37.35    3.05
   1  15   0   33.01    3.63
  -1  15  -1   74.69    4.71
   1 -15   1   72.58    5.53
  -1 -15  -1   76.84    5.63
   1 -15   1   84.47    5.44
  -1 -15  -1   77.70    4.14
  -1  15  -1   84.37    3.94
   1  15   1   85.55    4.30
   1  15   1   69.72    5.22
  -1  15  -2   10.97    2.12
   1  15   2   13.22    2.53
   1 -15   2   13.44    2.27
   1  15   2   15.39    1.83
  -1 -15  -2   10.93    2.43
   1 -15   2   15.78    2.94
  -1 -15  -2   13.78    2.04
   1 -15   3    7.61    2.08
   1  15   3    9.54    2.38
  -1  15  -3    5.32    1.69
  -1 -15  -3    7.90    1.80
  -1 -15  -3    3.50    1.75
   1 -15   3   10.38    2.64
  -1  15  -4   -2.45    2.02
  -1 -15  -4    1.51    1.61
   1 -15   4    1.51    1.99
   1 -15   4    1.32    1.29
   1  15   4   -3.56    2.37
   1 -15   5   62.30    4.45
  -1 -15  -5   55.68    4.66
   1  15   5   64.75    5.65
   1 -15   5   55.93    5.26
  -1  15  -5   63.86    5.01
  -1  15  -6   10.30    2.55
  -1 -15  -6   10.58    2.59
   1  15   6   11.89    2.80
   1 -15   6   16.80    2.44
   1 -15   6   12.17    2.84
   1 -15   7   87.65    6.80
   1  15   7   92.31    7.12
  -1 -15  -7   89.62    6.73
  -1  15  -7   82.15    6.01
  -1 -15  -8    0.01    2.05
  -1  15  -8    1.52    2.24
   1  15   8    1.57    2.46
   1 -15   8    3.65    2.15
   1 -15   9    6.18    2.70
  -1 -15  -9    1.82    2.40
   1  15   9    4.29    2.39
  -1  15  -9    4.48    2.34
  -1  15 -10   11.08    3.14
   1  15  10    6.74    3.01
  -1 -15 -10   13.29    4.06
   1 -15  10   12.50    3.46
   1 -15  11    0.67    2.28
  -1 -16  11    1.83    2.27
   1 -16 -11    0.92    2.82
  -1  16  11    1.35    3.05
   1  16 -10   29.83    4.41
  -1 -16  10   22.56    4.06
   1 -16 -10   30.21    4.98
  -1  16  10   25.85    4.30
  -1  16   9    0.18    2.53
   1  16  -9   -0.50    2.24
   1 -16  -9    1.56    2.24
  -1 -16   9   -0.29    2.53
  -1  16   8  103.34    7.46
   1 -16  -8   91.11    7.08
  -1 -16   8   84.91    7.13
   1  16  -8   97.80    6.80
   1 -16  -7    1.94    1.96
  -1 -16   7    1.87    2.35
  -1  16   7    3.22    2.15
   1  16  -7    5.10    2.10
   1  16  -6   55.55    4.86
   1 -16  -6   43.36    4.47
  -1 -16   6   41.12    4.89
  -1  16   6   38.26    4.41
   1  16  -5   42.74    4.17
  -1 -16   5   38.97    4.49
   1 -16  -5   31.31    3.61
  -1  16   5   34.36    4.07
  -1 -16   4   59.26    5.55
   1 -16  -4   52.29    4.31
  -1  16   4   58.01    4.98
   1  16  -4   53.31    4.45
  -1  16   4   51.69    3.24
   1 -16  -3    5.75    1.99
  -1  16   3    4.64    1.33
  -1 -16   3    7.29    2.51
   1  16  -3    7.38    2.08
   1 -16  -3    6.19    1.81
  -1  16   3    6.26    2.14
  -1 -16   2  251.96   11.13
  -1  16   2  244.87   10.06
   1 -16  -2  222.08   10.23
   1 -16  -2  245.44    8.68
  -1  16   2  249.63    8.33
   1  16  -2  264.54    9.26
   1  16  -1    1.02    1.38
  -1  16   1    0.60    1.47
   1  16  -1   -0.08    0.90
   1 -16  -1    1.54    1.16
  -1  16   1   -0.22    1.12
   1 -16  -1    2.28    2.05
   1 -16  -1    0.23    1.41
  -1 -16   1    0.55    1.96
   1 -16   0   38.80    2.83
  -1  16   0   39.64    3.19
   1 -16   0   44.17    4.57
   1 -16   0   42.21    4.21
  -1  16   0   34.29    3.21
  -1 -16   0   44.61    2.91
   1  16   0   38.54    4.09
   1  16   0   36.46    3.12
  -1 -16   0   34.35    3.86
   1  16   1   32.71    2.82
  -1 -16  -1   31.92    3.91
  -1 -16  -1   31.49    2.72
  -1  16  -1   28.33    3.10
   1  16   1   30.41    3.70
   1 -16   1   31.34    3.95
   1 -16   1   29.35    3.30
  -1 -16  -2   62.78    5.42
   1 -16   2   73.45    5.21
  -1 -16  -2   61.45    4.10
  -1  16  -2   65.03    4.70
   1 -16   2   64.01    5.54
   1  16   2   62.12    5.26
   1  16   2   77.52    3.92
  -1 -16  -3    1.81    1.37
  -1  16  -3   -2.04    1.56
   1 -16   3    1.98    1.57
  -1 -16  -3    2.04    2.02
   1 -16   3    0.48    1.80
   1  16   3    2.13    2.15
   1 -16   4   94.53    6.84
   1 -16   4  108.98    6.12
   1  16   4  100.86    7.05
  -1  16  -4   91.98    6.10
  -1 -16  -4   84.35    5.45
  -1 -16  -5   -0.55    1.54
   1 -16   5    2.06    1.72
  -1  16  -5    0.75    1.70
   1  16   5   -0.27    1.77
   1 -16   5   -3.43    2.38
   1  16   6    2.96    2.47
   1 -16   6    3.61    2.09
  -1 -16  -6    0.49    1.79
  -1  16  -6    4.67    2.36
   1 -16   6    2.86    1.48
   1  16   7    3.96    2.59
  -1  16  -7    5.68    2.34
  -1 -16  -7    1.60    1.94
   1 -16   7    1.98    2.05
   1 -16   8   29.10    4.36
   1  16   8   32.94    4.77
  -1 -16  -8   37.59    5.11
  -1  16  -8   35.84    4.56
   1 -16   9   15.47    3.80
  -1  16  -9   14.80    3.65
  -1 -16  -9   15.22    3.60
   1  16   9    9.19    3.56
  -1 -16 -10  198.03   12.15
  -1  16 -10  189.45   10.49
   1  16  10  192.64   11.87
   1 -16  10  181.22   10.69
  -1 -17  10    9.94    3.50
   1 -17 -10    5.20    3.18
   1  17 -10   11.43    3.41
  -1  17  10   12.33    3.66
   1 -17  -9   -1.94    2.76
   1  17  -9   -0.32    2.18
  -1  17   9    1.52    2.52
  -1 -17   9   -1.89    2.67
   1  17  -8    6.51    3.00
  -1 -17   8    3.02    2.40
   1 -17  -8    1.61    1.98
   1  17  -7   57.85    5.21
  -1 -17   7   51.97    5.81
   1 -17  -7   49.29    5.15
  -1  17   7   52.51    5.55
   1  17  -6   21.01    3.48
  -1  17   6   18.27    3.45
  -1 -17   6   12.93    3.10
   1 -17  -6   13.04    2.70
  -1 -17   5   67.04    6.25
   1  17  -5   72.11    5.35
   1 -17  -5   58.03    4.94
  -1  17   5   60.46    5.51
   1 -17  -4    1.00    1.50
   1  17  -4    2.07    1.83
  -1 -17   4   -0.93    1.96
  -1  17   4   -1.57    1.86
   1 -17  -3    4.14    1.83
   1 -17  -3    5.14    1.72
  -1 -17   3    7.64    2.71
  -1  17   3    3.11    1.30
   1  17  -3    7.33    1.97
  -1  17   3    5.68    2.35
  -1 -17   2    2.95    2.01
   1 -17  -2    3.50    2.00
  -1  17   2    1.70    1.20
   1  17  -2    5.91    1.94
   1 -17  -2    2.11    1.23
  -1  17   2    2.43    1.44
   1 -17  -1   92.82    6.68
  -1  17   1  110.12    5.70
   1  17  -1  110.61    5.75
   1 -17  -1  104.94    5.19
  -1 -17   1   95.63    6.98
  -1  17   1  103.16    6.61
   1  17   0  143.52    6.34
   1  17   0  132.35    7.75
  -1 -17   0  129.58    8.07
   1 -17   0  152.83    8.06
  -1  17   0  124.72    6.40
   1 -17   0  129.12    7.96
   1 -17   1   60.58    5.64
   1  17   1   67.98    4.08
  -1 -17  -1   56.96    3.78
  -1  17  -1   55.81    4.43
  -1 -17  -1   54.57    5.17
   1  17   1   54.37    5.07
   1 -17   1   72.54    5.47
  -1 -17  -2    8.60    2.58
   1 -17   2    9.21    2.51
   1 -17   2    5.97    2.15
  -1 -17  -2    3.80    1.44
  -1  17  -2    2.53    1.55
   1  17   2    5.76    2.25
  -1  17  -3   13.04    2.72
   1  17   3   15.39    3.13
  -1 -17  -3   16.11    2.46
  -1 -17  -3   17.49    3.28
   1 -17   3   17.91    3.44
   1 -17   3   23.92    3.23
  -1 -17  -4    2.63    1.69
  -1  17  -4    2.48    2.07
   1 -17   4    3.50    1.70
   1 -17   4    3.99    2.51
   1  17   4    6.14    2.60
   1 -17   5   41.73    5.03
   1 -17   5   47.85    4.21
   1  17   5   37.83    4.61
  -1 -17  -5   35.42    3.93
  -1  17  -5   45.10    4.46
  -1  17  -6   -0.08    1.94
  -1 -17  -6   -1.44    1.81
   1 -17   6   -0.87    2.39
   1  17   6    1.55    2.23
  -1 -17  -7   65.53    6.01
  -1  17  -7   72.56    5.98
   1 -17   7   62.26    6.18
   1  17   7   64.48    6.42
  -1  17  -8   12.61    3.26
   1 -17   8   11.51    3.19
  -1 -17  -8   12.80    3.51
   1  17   8   11.50    3.42
  -1  17  -9    0.64    2.23
   1 -17   9    4.16    2.70
  -1 -17  -9    3.74    2.60
   1  17   9    2.58    2.33
   1 -17  10    2.44    2.62
  -1  18  10    8.67    3.31
   1 -18 -10    6.94    3.26
   1  18  -9   56.70    5.84
   1 -18  -9   60.33    6.59
  -1  18   9   61.24    6.61
  -1 -18   9   48.83    5.87
   1  18  -8   57.07    5.62
   1 -18  -8   55.04    5.80
  -1  18   8   63.06    6.36
  -1 -18   8   48.19    5.69
  -1 -18   7   34.83    4.85
   1  18  -7   48.73    5.06
  -1  18   7   37.81    4.75
   1 -18  -7   35.42    4.48
   1 -18  -6    6.58    2.46
  -1 -18   6    7.49    2.61
   1  18  -6   15.06    3.17
  -1  18   6   11.51    2.95
   1  18  -5    2.49    1.88
  -1 -18   5    2.66    2.63
   1 -18  -5    1.53    1.49
  -1  18   5   -0.91    1.91
   1 -18  -4    5.97    1.86
  -1 -18   4    4.39    2.65
  -1  18   4    7.80    2.50
   1  18  -4   10.84    2.53
   1 -18  -3   15.14    3.07
  -1 -18   3   16.44    3.41
   1 -18  -3   21.00    2.94
  -1  18   3   16.39    2.30
   1  18  -3   20.12    3.03
  -1  18   3   21.75    3.49
  -1  18   2   58.74    4.10
   1 -18  -2   47.20    5.08
   1 -18  -2   57.40    4.14
  -1 -18   2   47.01    5.23
   1  18  -2   48.66    4.19
  -1  18   2   51.31    4.95
  -1 -18   1   -2.34    1.99
   1  18  -1    1.26    1.42
   1 -18  -1   -2.73    1.96
  -1  18   1    1.03    1.68
  -1  18   1   -1.02    1.57
  -1 -18   0   80.83    6.55
   1 -18   0   87.08    6.85
   1  18   0   92.63    5.20
  -1  18   0   78.23    5.97
   1  18   0   73.67    6.09
  -1  18   0   81.36    5.30
   1 -18   1   37.40    4.62
   1  18   1   38.05    3.26
   1 -18   1   41.19    4.49
   1  18   1   31.64    4.09
  -1 -18  -1   33.52    4.48
  -1  18  -1   31.97    3.53
   1 -18   2   10.84    3.10
  -1  18  -2   10.23    2.37
  -1 -18  -2   13.74    3.47
  -1 -18  -2    8.14    1.79
   1 -18   2   13.87    3.01
   1  18   2   10.36    2.93
  -1 -18  -3    8.07    2.95
   1 -18   3    9.39    2.45
   1 -18   3    4.99    2.67
  -1 -18  -3    5.81    1.72
   1  18   3    5.82    2.07
  -1  18  -3    8.97    2.43
  -1 -18  -4   32.49    3.64
  -1  18  -4   42.86    4.39
   1  18   4   38.60    4.83
   1 -18   4   40.89    4.08
   1 -18   4   38.16    4.97
  -1 -18  -5   21.37    3.27
   1 -18   5   20.15    3.05
   1 -18   5   23.72    4.16
  -1  18  -5   21.81    3.34
   1  18   5   14.71    3.16
   1 -18   6    1.01    2.00
  -1  18  -6    3.09    2.53
  -1 -18  -6    3.07    2.20
   1  18   6    2.55    2.67
  -1  18  -7   15.69    3.45
   1 -18   7    9.60    3.05
   1  18   7   16.31    3.80
  -1 -18  -7    8.84    2.83
  -1  18  -8   23.36    4.14
   1 -18   8   20.11    4.15
   1  18   8   19.30    3.94
  -1 -18  -8   23.36    4.24
   1 -18   9   22.52    4.37
  -1 -18  -9   30.27    5.00
  -1  19   9   42.14    5.50
   1 -19  -9   40.17    5.53
  -1 -19   9   36.00    5.39
  -1  19   8   -0.13    2.27
  -1 -19   8    2.09    2.81
   1 -19  -8   -3.70    2.70
   1  19  -8    3.84    2.59
  -1 -19   7    3.74    2.74
   1  19  -7   13.97    3.15
  -1  19   7   14.29    3.49
   1 -19  -7   14.22    3.37
   1  19  -6   10.79    3.02
  -1  19   6    6.48    2.70
  -1 -19   6    6.95    2.89
   1 -19  -6    7.83    2.52
   1  19  -5   25.65    3.79
  -1 -19   5   21.50    4.17
   1 -19  -5   15.13    2.91
  -1  19   5   18.32    3.63
   1  19  -4   51.05    4.74
  -1 -19   4   44.36    5.60
  -1  19   4   49.53    5.12
   1 -19  -4   45.07    4.30
   1 -19  -3    7.78    2.97
   1  19  -3    9.28    2.51
   1 -19  -3    3.93    1.67
  -1  19   3    3.70    2.50
  -1 -19   3    2.10    1.92
  -1  19   2    4.04    1.91
  -1  19   2   -0.52    1.61
   1 -19  -2    2.78    1.83
   1  19  -2    3.28    1.85
  -1 -19   2    5.72    2.74
   1  19  -1   26.68    3.96
   1  19  -1   27.53    3.27
   1 -19  -1   18.39    3.74
  -1 -19   1   26.34    4.39
  -1  19   1   24.49    2.94
  -1  19   1   20.54    3.54
   1 -19   0  129.11    8.57
  -1 -19   0  128.33    8.69
  -1  19   0  130.30    8.03
   1  19   0  154.61    6.94
   1  19   0  131.18    8.25
  -1  19   0  150.30    7.41
   1  19   1    5.25    2.12
   1 -19   1    4.19    2.62
  -1 -19  -1    6.05    2.89
  -1  19  -1   -0.38    1.74
  -1  19  -2   13.87    2.64
   1  19   2   17.38    3.82
   1 -19   2   13.30    3.47
  -1 -19  -2   17.64    3.78
  -1  19  -3   -1.75    2.34
   1 -19   3    6.32    2.63
  -1 -19  -3    3.13    2.39
   1 -19   3   -0.84    2.15
   1  19   3    2.96    2.43
  -1 -19  -4    0.38    1.53
   1 -19   4    3.72    2.68
  -1  19  -4    3.35    1.98
   1 -19   4    1.30    1.91
   1  19   4    1.18    2.05
  -1 -19  -5   36.72    4.23
   1  19   5   32.20    4.59
   1 -19   5   44.37    4.43
  -1  19  -5   42.50    4.90
   1 -19   5   39.60    5.39
  -1 -19  -6    0.13    1.76
  -1  19  -6    2.74    2.72
   1 -19   6    5.11    3.14
   1  19   6    2.82    2.30
  -1  19  -7   20.05    4.03
   1  19   7   13.31    3.56
   1 -19   7   11.54    3.69
  -1 -19  -8    1.87    2.18
   1 -19   8   -1.90    3.06
   1  19   8    3.18    2.90
  -1 -20   8    6.72    3.43
   1 -20  -8   12.23    3.53
  -1  20   8   11.86    3.48
  -1  20   7   13.69    3.70
   1 -20  -7   13.37    3.48
  -1 -20   7   22.95    4.71
   1  20  -7   18.60    3.38
   1  20  -6    4.69    2.65
  -1 -20   6   -0.95    2.64
  -1  20   6    1.63    2.24
   1 -20  -6    2.21    2.24
  -1 -20   5    8.52    3.57
   1 -20  -5    4.88    2.13
   1  20  -5    7.50    2.48
  -1  20   5    7.60    2.81
  -1  20   4   24.12    3.96
   1  20  -4   34.09    4.21
  -1 -20   4   21.14    4.52
   1  20  -3   13.20    2.90
   1 -20  -3    9.04    3.06
  -1  20   3   17.14    3.53
  -1 -20   3   10.50    2.98
   1 -20  -2   51.75    5.70
  -1 -20   2   52.32    6.08
   1  20  -2   62.54    4.97
  -1  20   2   42.50    4.81
   1 -20  -1   29.89    4.63
  -1  20   1   22.54    3.03
   1  20  -1   36.18    3.76
  -1 -20   1   30.19    4.62
   1  20  -1   28.69    4.27
  -1  20   1   31.66    4.22
  -1  20   0   22.92    3.72
   1  20   0   33.57    3.49
  -1  20   0   40.41    3.95
   1 -20   0   30.99    4.59
  -1 -20   0   33.20    4.81
   1  20   0   24.84    4.09
  -1  20  -1    2.47    1.87
   1 -20   1    1.70    2.18
  -1 -20  -1    2.64    2.96
   1  20   1    4.15    2.34
   1 -20   2    1.31    2.41
  -1 -20  -2    5.62    2.98
  -1  20  -2    4.54    2.31
   1  20   2    1.68    1.86
   1  20   3   52.96    5.84
  -1  20  -3   55.02    5.00
  -1 -20  -3   55.59    6.00
   1 -20   3   55.87    6.25
  -1  20  -4    2.92    2.31
   1 -20   4    1.52    2.56
   1  20   4   -3.63    2.68
  -1  20  -5   48.07    5.25
   1  20   5   31.89    4.84
  -1 -20  -5   41.95    4.57
   1 -20   5   40.11    5.67
   1  20   6    8.46    3.13
   1 -20   6   13.42    3.88
  -1 -20  -6    5.72    2.53
  -1  20  -6   16.00    3.63
   1 -20   7    5.98    3.12
   1  20   7    8.55    3.16
  -1 -20  -7    5.10    2.68
  -1 -20  -8   -2.27    2.92
   1 -21  -8    1.87    2.65
   1 -21  -7    4.23    2.69
   1  21  -7    2.90    2.76
  -1  21   7    3.96    3.08
  -1 -21   7    2.00    3.43
   1  21  -6   25.72    4.18
  -1 -21   6   24.49    4.71
  -1  21   6   16.54    3.91
   1  21  -5   -2.58    1.95
  -1 -21   5    3.08    3.28
  -1  21   5   -0.02    2.73
  -1 -21   4   26.54    4.98
   1  21  -4   24.37    3.78
  -1  21   4   14.79    3.52
  -1 -21   3    3.26    2.42
   1 -21  -3    3.10    2.36
   1  21  -3    4.72    2.33
  -1  21   3    3.86    2.26
   1 -21  -2   61.50    6.44
  -1 -21   2   68.75    7.12
   1  21  -2   74.71    5.58
  -1  21   2   60.50    5.92
   1 -21  -1    2.15    2.73
  -1  21   1   -0.65    1.66
   1  21  -1    2.63    1.75
   1  21  -1    2.61    2.43
  -1 -21   1    1.86    2.57
  -1  21   1    3.05    2.37
  -1  21   0   67.73    5.20
  -1 -21   0   63.82    6.81
  -1  21   0   65.00    6.12
   1 -21   0   59.35    6.45
   1  21   0   67.90    6.58
  -1  21  -1    6.09    2.74
   1  21   1   11.53    3.17
   1 -21   1   12.61    3.28
  -1  21  -1   11.60    2.60
  -1 -21  -1   11.46    3.19
  -1 -21  -2   49.55    6.09
   1 -21   2   55.29    6.31
   1  21   2   55.25    6.06
  -1  21  -2   51.72    5.03
   1  21   3   -4.23    2.26
   1 -21   3   -1.18    2.88
  -1 -21  -3   -0.65    2.80
  -1  21  -3    0.30    2.18
   1  21   4   -3.34    2.94
  -1  21  -4   -0.99    1.86
  -1  21  -5    7.85    3.01
   1 -21   5    5.73    3.14
   1  21   5    1.68    2.76
   1 -21   6   43.89    6.14
   1  21   6   32.23    5.19
  -1  22   6    1.07    2.41
   1  22  -6   -0.28    2.57
  -1  22   5    3.33    2.39
  -1 -22   5    1.08    2.50
   1  22  -4    2.95    2.47
  -1 -22   4   -2.97    3.06
  -1  22   4   -4.13    3.08
   1 -22  -3   -0.17    2.05
  -1 -22   3    2.51    2.63
   1  22  -3    0.88    1.95
  -1  22   3   -2.52    2.58
   1  22  -2    5.97    2.42
   1 -22  -2    3.15    2.57
  -1 -22   2    2.88    3.31
  -1  22   2   -0.09    2.58
   1  22  -2    1.64    2.57
   1 -22  -1   31.44    4.87
   1  22  -1   31.35    4.75
  -1 -22   1   39.32    5.57
  -1  22   1   34.29    4.95
  -1  22   0   13.43    2.77
  -1  22   0    9.08    2.79
   1 -22   0    6.07    2.88
  -1 -22   0    8.17    3.06
   1  22   0    9.22    2.96
  -1  22  -1   -3.34    2.72
  -1  22  -1   -1.91    2.03
   1  22   1    0.09    2.50
  -1 -22  -1   -4.81    2.66
   1 -22   1    1.41    3.08
   1 -22   2    3.73    2.45
  -1  22  -2    1.55    1.85
  -1 -22  -2    0.37    2.75
   1  22   2    4.96    2.85
   1 -22   3   15.28    4.10
  -1  22  -3    9.14    2.68
  -1 -22  -3   17.65    4.40
   1  22   3   15.66    3.88
   1  22   4    5.17    3.53
  -1  22  -4    5.65    2.84
   1 -22   4    3.48    2.87
   1 -22   5    9.79    3.86
  -1  23   5    7.88    3.65
  -1  23   4   33.68    5.14
   1  23  -4   35.01    4.68
   1  23  -3   12.84    3.22
  -1  23   3   11.61    3.59
  -1  23   2    6.87    3.57
   1 -23  -2   -4.72    2.83
   1  23  -2    2.13    2.74
  -1 -23   2    2.43    3.22
   1  23  -1   -0.28    2.35
   1 -23  -1    0.48    2.59
  -1 -23   1   -2.41    3.54
  -1  23   1    0.94    2.31
  -1  23   0    4.53    2.75
   1 -23   0   -0.32    2.99
  -1 -23   0    5.27    3.38
   1  23   0    9.24    3.57
   1  23   1    6.20    3.29
  -1 -23  -1    3.65    3.54
   1 -23   1   -1.01    2.52
  -1  23  -1   -0.77    2.03
  -1  23  -1   -2.78    2.93
  -1  23  -2   -2.53    2.83
  -1  23  -2    1.10    2.23
   1 -23   2   -2.69    3.44
   1  23   2   -0.55    2.45
  -1  23  -3   14.35    3.62
   1 -23   3    6.13    3.58
  -1  24   2    8.37    3.40
  -1  24   1    5.26    3.43
  -1  24   0   -5.62    3.56
  -1  24  -1    2.37    2.70
  -2   0  15   -2.04    3.28
   2   0 -15    2.87    2.43
   2   0 -14   -1.92    2.20
  -2   0  14    5.10    3.23
   2   0 -13    2.35    2.15
   2   0 -13    3.09    2.09
  -2   0  12   66.54    5.99
   2   0 -12   61.87    4.90
   2   0 -12   59.76    4.98
  -2   0  11   -2.58    2.15
   2   0 -11    2.87    1.67
   2   0 -11   -1.47    1.69
   2   0 -10   24.86    3.01
  -2   0  10   20.44    2.93
   2   0 -10   20.69    2.63
   2   0  -9    0.67    1.07
  -2   0   9    1.41    1.37
   2   0  -9   -0.63    1.08
   2   0  -8   48.04    3.27
   2   0  -8   45.66    3.44
  -2   0   8   51.68    3.78
  -2   0   8   45.78    1.89
  -2   0   7    0.15    0.28
  -2   0   7   -1.47    1.14
   2   0  -7   -0.48    0.89
   2   0  -7   -0.77    0.86
   2   0  -6  375.03    9.69
  -2   0   6  383.68    9.91
  -2   0   6  393.98    7.24
   2   0  -6  386.25    9.49
  -2   0   5    0.40    0.22
   2   0  -5    0.15    0.52
   2   0  -5   -0.49    0.65
  -2   0   5    0.02    0.54
  -2   0   4 1089.77   17.11
   2   0  -4 1064.06   17.01
   2   0  -4 1068.90   19.09
   2   0  -4 1079.27   19.07
  -2   0   4 1075.02   18.99
  -2   0   3    0.11    0.40
   2   0  -3    0.34    0.48
   2   0  -3    0.13    0.29
   2   0  -3    0.20    0.22
  -2   0   3   -0.20    0.35
   2   0  -3    0.15    0.34
  -2   0   3    0.26    0.22
  -2   0   2  404.37    7.28
   2   0  -2  410.57    8.02
   2   0  -2  396.78    8.10
  -2   0   2  393.03    8.34
   2   0  -2  403.19    7.39
   2   0  -1    0.07    0.25
  -2   0   1   -0.16    0.21
  -2   0   1   -0.07    0.26
  -2   0   0 7050.88  107.82
   2   0   0 7150.38  106.83
  -2   0   0 7260.94  106.85
  -2   0  -1    0.16    0.41
   2   0   1   -0.13    0.32
  -2   0  -1    0.01    0.29
  -2   0  -2 2145.61   35.00
   2   0   2 2197.24   35.26
  -2   0  -3    0.39    0.39
   2   0   3    0.43    0.55
  -2   0  -3    0.17    0.60
  -2   0  -4  149.46    4.56
  -2   0  -4  160.01    5.60
   2   0   4  149.26    5.57
   2   0   5   -0.11    0.77
  -2   0  -5   -0.92    1.01
  -2   0  -5   -0.19    0.55
   2   0   6   19.62    2.41
  -2   0  -6   26.85    2.64
  -2   0  -6   22.86    1.93
  -2   0  -7   -0.65    0.91
   2   0   7    0.05    1.17
  -2   0  -7    1.21    1.30
  -2   0  -8  277.96    9.70
  -2   0  -8  264.16    7.99
   2   0   8  263.87   10.31
   2   0   9    2.48    2.02
  -2   0  -9    1.72    1.35
  -2   0  -9    0.63    1.01
   2   0  10    3.08    2.12
  -2   0 -10   -0.11    1.66
   2   0  11    1.41    2.15
  -2   0 -11   -1.73    2.07
  -2   0 -12  145.67    8.40
   2   0  12  148.20    9.63
  -2   0 -13   -1.53    2.19
   2   0  13    0.04    2.57
  -2   0 -14   39.43    5.04
  -2  -1  15   45.91    5.93
   2  -1 -15   38.50    4.95
  -2   1  15   44.47    5.97
   2   1 -14    9.79    2.88
  -2   1  14   10.39    3.08
   2  -1 -14   10.59    3.07
  -2  -1  14    8.33    2.80
   2  -1 -13  179.19    9.35
  -2   1  13  176.06    9.97
  -2  -1  13  165.84    9.91
   2   1 -13  161.83    8.59
   2   1 -13  183.03    9.02
   2  -1 -12    3.34    1.71
   2   1 -12    5.20    2.11
   2  -1 -12    6.40    2.21
  -2  -1  12    6.60    2.67
   2   1 -12    6.38    2.28
  -2   1  12    2.50    2.19
  -2   1  11   15.01    2.92
   2  -1 -11   12.83    2.26
  -2  -1  11   15.02    2.60
   2   1 -11   15.48    2.47
   2   1 -11   11.67    2.19
   2  -1 -11   14.91    2.77
   2   1 -10  125.78    6.33
  -2  -1  10  129.16    7.05
   2   1 -10  123.75    6.34
   2  -1 -10  136.18    7.02
   2  -1 -10  128.57    6.09
  -2   1  10  125.08    6.92
   2  -1  -9  973.56   20.72
  -2  -1   9 1015.78   22.90
   2   1  -9 1018.17   21.60
   2  -1  -9  980.53   22.22
  -2   1   9 1001.86   22.57
   2   1  -9  983.20   21.38
  -2  -1   8   29.82    1.08
   2   1  -8   34.51    2.83
   2   1  -8   28.92    2.63
   2  -1  -8   37.19    2.81
   2  -1  -8   32.54    2.99
  -2  -1   8   30.67    3.02
  -2   1   8   31.30    2.92
  -2   1   8   37.94    1.99
   2   1  -7  752.60   15.80
   2  -1  -7  717.61   16.27
  -2   1   7  740.49   16.31
  -2   1   7  760.78   13.38
  -2  -1   7  704.52   11.49
  -2  -1   7  723.27   16.53
   2   1  -7  728.97   15.77
   2  -1  -7  748.93   15.40
  -2   1   6    2.73    0.90
   2  -1  -6    3.73    1.06
   2   1  -6    1.29    0.74
  -2   1   6    2.67    0.53
   2  -1  -6    2.90    0.90
  -2  -1   6    1.48    0.79
   2   1  -6    1.79    0.67
   2   1  -5    5.41    0.92
   2  -1  -5    4.78    0.99
  -2   1   5    6.94    1.06
  -2  -1   5    6.64    1.14
  -2   1   5    7.92    0.77
   2  -1  -5    8.01    1.10
   2   1  -5    8.99    1.16
  -2  -1   4   72.24    3.09
   2   1  -4   66.96    2.91
   2   1  -4   70.15    2.78
   2  -1  -4   66.19    2.20
  -2  -1   4   71.74    2.63
   2  -1  -4   70.41    3.08
   2  -1  -4   67.03    2.88
  -2   1   4   68.74    2.79
  -2  -1   4   68.09    3.03
  -2   1   4   66.59    2.29
   2  -1  -3  598.77   10.69
  -2   1   3  587.28   10.69
   2   1  -3  589.31   11.39
   2   1  -3  608.47    9.76
   2  -1  -3  586.13   11.58
   2  -1  -3  596.58   11.48
  -2  -1   3  584.70   11.35
   2  -1  -3  592.21   10.58
  -2   1   3  589.68   10.53
  -2  -1   3  618.47   10.94
  -2   1   3  589.11   12.15
   2   1  -3  589.25   11.04
   2   1  -3  619.24   11.60
  -2  -1   3  584.29   11.56
  -2   1   2  422.25    8.05
   2   1  -2  436.39    8.17
  -2  -1   2  417.12    9.05
  -2   1   2  430.04    7.28
   2  -1  -2  435.43    8.65
   2   1  -2  420.90    8.46
  -2  -1   2  430.05    8.60
   2  -1  -2  419.93    8.10
  -2   1   2  438.78    9.06
   2  -1  -2  434.01    8.65
   2  -1  -2  432.60    7.29
  -2  -1   1  258.62    5.88
   2  -1  -1  248.54    5.52
  -2  -1   1  254.03    4.92
   2   1  -1  256.75    5.53
  -2   1   1  256.40    5.88
   2  -1  -1  252.48    5.67
  -2  -1   1  260.48    5.71
  -2   1   1  257.40    5.70
  -2  -1   0  511.19    8.47
   2   1   0  510.88    8.39
   2   1   0  495.62    9.12
  -2   1   0  519.69    8.58
  -2  -1   0  508.41    9.12
   2   1   0  492.59    9.06
   2  -1   0  513.99    8.52
  -2  -1   0  516.91    9.67
  -2   1   0  504.77    9.60
  -2   1  -1  157.73    4.14
   2   1   1  155.29    4.23
  -2  -1  -1  158.68    4.40
   2   1   1  169.21    3.72
   2  -1   1  156.51    3.96
  -2   1  -1  156.52    3.94
  -2  -1  -1  161.98    4.27
  -2  -1  -1  155.72    3.71
   2  -1   2  196.84    5.27
  -2  -1  -2  197.61    5.48
  -2  -1  -2  196.84    5.51
   2   1   2  199.92    5.58
  -2   1  -2  202.22    5.08
   2  -1   2  201.06    5.33
  -2  -1  -3  449.94   10.48
  -2  -1  -3  468.86    8.60
  -2   1  -3  454.87    9.17
   2  -1   3  445.98   10.24
   2   1   3  465.99   10.54
  -2   1  -3  438.76    9.92
  -2  -1  -4  238.49    5.81
  -2  -1  -4  233.28    7.28
   2   1   4  239.73    7.37
  -2   1  -4  239.76    7.00
   2  -1   4  239.58    7.31
  -2   1  -4  238.42    6.27
  -2  -1  -5 1478.92   27.61
  -2  -1  -5 1472.83   24.83
  -2   1  -5 1462.13   25.91
   2  -1   5 1418.26   27.66
   2   1   5 1446.56   27.72
  -2   1  -5 1483.97   27.07
  -2   1  -6   69.92    4.03
   2   1   6   60.31    4.16
  -2  -1  -6   68.79    4.22
   2  -1   6   70.22    4.46
  -2  -1  -6   69.62    3.17
  -2   1  -6   68.29    3.52
  -2  -1  -7   27.21    2.83
  -2   1  -7   27.12    2.71
  -2   1  -7   28.37    2.44
  -2  -1  -7   23.53    1.99
   2   1   7   24.40    2.97
   2  -1   7   26.60    3.07
   2   1   8   67.36    5.11
  -2  -1  -8   77.72    3.76
  -2   1  -8   87.81    5.06
  -2   1  -8   71.75    4.05
  -2  -1  -8   80.57    5.17
   2  -1   8   68.81    5.07
  -2  -1  -9   90.50    4.31
   2  -1   9   89.45    6.18
  -2   1  -9   83.91    4.60
  -2  -1  -9   85.79    5.64
   2   1   9   93.29    6.36
  -2   1  -9   94.03    5.58
   2   1  10   45.59    4.79
   2  -1  10   45.88    4.87
  -2  -1 -10   44.67    4.38
  -2   1 -10   46.39    4.18
  -2   1 -10   43.15    3.51
   2  -1  11   44.14    5.09
  -2   1 -11   44.64    4.40
  -2  -1 -11   42.38    4.36
   2   1  11   32.67    4.49
   2  -1  12   21.50    4.00
  -2   1 -12   16.25    3.10
   2   1  12    9.44    2.91
  -2  -1 -12   17.52    3.28
  -2   1 -13   -0.21    2.29
   2   1  13   -0.99    2.63
  -2  -1 -13    2.28    2.50
   2  -1  13   -3.61    3.46
  -2  -2  15   19.55    4.42
   2  -2 -15   16.54    3.80
  -2   2  15    8.42    3.43
   2  -2 -14   10.11    3.25
  -2  -2  14    7.76    3.09
   2   2 -14   11.60    2.69
  -2   2  14   15.50    3.98
   2  -2 -13   15.94    3.36
   2   2 -13   18.41    3.37
  -2   2  13   12.10    3.15
  -2  -2  13   17.28    3.57
   2   2 -13   14.16    2.80
   2   2 -12    1.14    1.80
   2  -2 -12    2.11    1.45
   2  -2 -12    1.43    1.81
  -2   2  12    0.09    1.87
   2   2 -12    3.39    1.93
  -2  -2  12    2.78    2.26
   2  -2 -11   28.32    3.64
   2  -2 -11   22.14    2.76
  -2  -2  11   21.70    3.35
  -2   2  11   23.46    3.30
   2   2 -11   22.35    2.79
   2   2 -11   16.14    2.68
  -2  -2  10   77.23    5.58
   2  -2 -10   87.67    5.69
  -2   2  10   79.92    5.49
   2  -2 -10   78.91    4.58
   2   2 -10   79.52    4.86
   2   2 -10   72.29    4.92
   2  -2  -9  119.69    5.40
   2   2  -9  124.15    5.72
   2  -2  -9  126.87    6.59
  -2   2   9  128.68    6.45
   2   2  -9  119.61    5.94
  -2  -2   9  121.51    6.47
   2   2  -8   71.46    4.26
  -2  -2   8   77.98    4.76
  -2   2   8   76.22    4.54
   2   2  -8   70.25    3.95
   2  -2  -8   76.92    3.98
   2  -2  -8   76.69    4.77
  -2  -2   7   41.67    3.17
  -2   2   7   44.82    3.15
   2   2  -7   44.57    3.10
   2  -2  -7   43.65    2.78
   2   2  -7   41.66    2.81
   2  -2  -7   43.93    3.28
   2  -2  -6  587.50   13.79
   2  -2  -6  604.52   12.70
  -2   2   6  592.61   11.70
  -2   2   6  602.48   13.37
  -2  -2   6  595.12   13.86
   2   2  -6  604.00   13.34
   2   2  -6  594.69   12.58
   2  -2  -5  597.52   11.10
   2  -2  -5  581.12   13.05
   2   2  -5  592.67   11.85
  -2   2   5  596.77   12.49
  -2  -2   5  584.29   12.37
   2  -2  -5  595.05   12.18
  -2  -2   5  602.45   13.13
   2   2  -5  607.44   12.71
  -2   2   5  601.35   11.49
  -2   2   4 1210.41   20.65
   2   2  -4 1217.73   21.59
   2  -2  -4 1214.45   21.96
   2  -2  -4 1226.05   20.45
  -2   2   4 1235.77   21.10
   2  -2  -4 1225.68   21.39
  -2  -2   4 1207.87   22.09
  -2  -2   4 1261.86   20.33
   2   2  -4 1210.66   20.71
  -2  -2   4 1242.16   21.32
   2  -2  -3  366.91    7.94
   2   2  -3  386.44    7.78
  -2   2   3  365.60    7.23
  -2   2   3  350.88    7.52
  -2  -2   3  356.42    7.68
   2   2  -3  351.20    7.83
   2  -2  -3  354.65    8.21
  -2   2   3  378.34    7.87
   2   2  -3  359.90    7.22
   2  -2  -3  353.73    7.48
   2  -2  -3  367.32    7.34
  -2  -2   3  362.68    8.57
  -2  -2   3  356.90    8.11
  -2  -2   3  384.43    7.13
   2   2  -2  120.84    3.46
  -2  -2   2  124.10    3.13
   2  -2  -2  122.87    2.73
   2  -2  -2  119.51    3.63
  -2   2   2  122.64    4.06
   2  -2  -2  117.44    3.75
   2   2  -2  113.92    3.43
  -2   2   2  117.96    2.70
  -2  -2   2  119.53    3.46
  -2  -2   2  119.56    3.62
  -2  -2   2  119.73    3.86
   2  -2  -2  114.76    3.52
   2   2  -1  186.53    4.38
  -2  -2   1  182.23    4.50
  -2   2   1  194.32    4.05
   2  -2  -1  181.87    4.68
  -2  -2   1  189.68    4.20
  -2   2   1  191.98    4.62
  -2   2   1  183.99    4.88
   2  -2  -1  185.08    4.75
   2  -2   0   43.36    1.78
   2  -2   0   44.77    1.55
   2  -2   0   48.71    1.42
   2   2   0   48.05    1.71
  -2  -2   0   48.94    1.69
  -2  -2   0   48.66    1.72
   2  -2   0   44.24    2.05
   2   2   0   43.93    1.87
  -2   2   0   47.66    1.37
  -2   2   0   46.24    1.49
  -2  -2   0   42.92    1.98
  -2   2   0   44.28    1.96
   2   2   0   46.44    1.64
  -2   2  -1  567.52   10.52
  -2  -2  -1  568.61    9.74
   2  -2   1  591.94   10.97
   2  -2   1  572.14   10.59
   2   2   1  601.32   10.55
   2  -2   1  577.97   11.10
   2  -2   1  573.16    9.97
  -2   2  -1  562.06   10.43
  -2  -2  -1  557.19   11.18
   2   2   1  571.83   11.07
   2   2   2  239.94    6.37
   2  -2   2  235.38    5.83
   2   2   2  256.02    6.00
   2  -2   2  237.73    6.05
  -2   2  -2  237.05    5.57
  -2  -2  -2  228.01    6.37
  -2  -2  -3   34.73    1.43
   2  -2   3   33.04    2.27
   2   2   3   33.15    2.35
  -2   2  -3   33.53    1.93
  -2  -2  -3   36.10    2.46
  -2   2  -4   23.72    1.93
  -2  -2  -4   21.45    2.14
   2   2   4   23.96    2.21
   2  -2   4   25.99    2.25
  -2   2  -4   20.39    1.70
  -2  -2  -4   23.67    1.36
  -2  -2  -5   10.87    1.05
  -2   2  -5   10.34    1.36
  -2  -2  -5    8.18    1.63
   2   2   5    6.64    1.43
   2  -2   5   10.45    1.66
  -2   2  -5    8.15    1.35
  -2   2  -6  142.52    5.73
  -2  -2  -6  133.66    4.23
  -2  -2  -6  144.06    6.31
   2   2   6  144.01    6.43
   2  -2   6  139.09    6.39
  -2   2  -6  134.64    5.26
  -2   2  -7   74.39    3.98
  -2  -2  -7   68.16    3.08
  -2  -2  -7   69.55    4.57
   2   2   7   59.32    4.44
  -2   2  -7   72.76    4.28
   2  -2   7   68.35    4.79
  -2  -2  -8  304.28   10.60
  -2   2  -8  295.44    9.62
   2   2   8  263.19   10.45
   2  -2   8  278.02   10.87
  -2  -2  -8  282.09    7.53
  -2   2  -8  289.69    9.05
  -2   2  -9   23.59    2.62
  -2  -2  -9   24.91    3.23
  -2   2  -9   27.65    3.18
   2  -2   9   26.88    3.69
   2   2   9   27.59    3.55
  -2  -2 -10   10.98    2.61
   2  -2  10   11.42    2.78
   2   2  10   12.27    2.91
  -2   2 -10   10.20    2.21
  -2   2 -10   12.99    2.23
  -2  -2 -11   12.67    2.92
  -2   2 -11   10.63    2.57
   2   2  11    9.12    2.86
   2  -2  11   13.74    3.13
  -2  -2 -12   40.16    4.86
   2   2  12   33.81    5.06
   2  -2  12   43.93    5.54
  -2   2 -12   38.67    4.34
  -2   2 -13   14.32    3.05
   2  -2  13   17.74    4.04
  -2  -2 -13   18.40    3.83
   2   2  13   14.33    4.04
   2  -3 -15   40.52    5.51
  -2   3  15   27.47    4.66
  -2  -3  15   33.16    5.72
  -2  -3  14   43.75    5.54
   2   3 -14   59.34    5.71
   2  -3 -14   43.79    5.44
  -2   3  14   42.62    5.37
   2  -3 -13   63.85    5.87
  -2  -3  13   73.84    6.69
   2   3 -13   60.22    4.84
   2   3 -13   59.06    5.41
  -2   3  13   66.21    6.09
   2   3 -12  102.07    6.67
  -2   3  12  113.60    7.46
   2  -3 -12  124.50    7.84
  -2  -3  12  102.01    6.00
   2   3 -12  121.75    6.49
  -2  -3  12  118.54    7.90
   2   3 -11   29.01    3.38
  -2   3  11   27.06    3.57
   2   3 -11   24.16    2.78
   2  -3 -11   27.90    2.83
  -2  -3  11   26.34    3.72
   2  -3 -11   29.07    3.84
   2   3 -10   28.92    2.90
   2  -3 -10   24.99    3.34
   2   3 -10   24.16    2.99
   2  -3 -10   26.13    2.56
  -2  -3  10   31.20    3.72
   2  -3  -9  301.14    9.03
  -2  -3   9  314.67   11.03
   2  -3  -9  310.55   11.02
   2   3  -9  285.01   10.00
   2   3  -9  324.62    9.48
  -2   3   9  313.76   10.62
   2   3  -8  409.52   10.42
   2  -3  -8  388.96   10.16
  -2  -3   8  386.65   11.98
   2  -3  -8  400.72   12.12
   2   3  -8  374.00   11.15
  -2   3   8  411.07   11.69
   2   3  -7  151.99    5.29
  -2  -3   7  143.75    6.32
   2   3  -7  133.34    5.74
   2  -3  -7  152.17    5.31
   2  -3  -7  149.15    6.44
  -2   3   7  144.16    5.91
  -2  -3   7  141.32    5.31
   2   3  -6  794.98   16.62
  -2  -3   6  790.12   17.19
   2   3  -6  768.01   15.13
   2  -3  -6  760.11   17.09
  -2  -3   6  803.31   15.55
  -2   3   6  800.24   16.44
   2  -3  -6  779.22   15.53
   2   3  -5    8.37    0.97
  -2  -3   5    6.61    0.80
   2   3  -5    8.07    1.27
  -2  -3   5    8.09    1.33
  -2  -3   5    6.61    0.98
   2  -3  -5    7.07    0.94
  -2   3   5    6.52    1.08
   2  -3  -5    5.79    0.96
   2  -3  -5    6.37    1.21
   2  -3  -4   56.69    2.62
  -2  -3   4   51.01    2.92
  -2  -3   4   57.38    2.45
  -2   3   4   57.34    2.63
   2   3  -4   55.42    2.81
   2  -3  -4   56.73    3.01
   2   3  -4   58.56    2.23
  -2  -3   4   55.86    2.01
  -2   3   4   56.51    2.61
   2  -3  -4   57.73    2.52
  -2  -3   3  242.50    5.54
  -2  -3   3  241.06    6.50
   2   3  -3  244.01    5.02
   2   3  -3  229.71    6.00
  -2   3   3  241.83    5.92
   2  -3  -3  228.19    5.90
   2   3  -3  246.36    5.55
   2  -3  -3  250.43    5.56
   2  -3  -3  232.20    5.88
  -2   3   3  228.70    5.97
  -2  -3   3  235.20    6.46
  -2   3   3  240.97    5.52
  -2  -3   3  245.20    4.93
   2  -3  -3  228.57    6.33
   2  -3  -2 1095.39   17.85
  -2   3   2 1154.91   19.21
  -2  -3   2 1079.87   19.50
   2  -3  -2 1086.89   19.28
  -2   3   2 1067.47   19.94
   2   3  -2 1077.56   18.81
  -2  -3   2 1073.40   19.22
  -2  -3   2 1157.59   17.90
   2  -3  -2 1111.50   19.50
  -2  -3   2 1102.18   18.51
  -2   3   2 1140.16   17.93
   2   3  -2 1133.03   18.67
   2  -3  -1 2197.37   34.19
   2  -3  -1 2173.62   34.86
  -2   3   1 2182.17   35.08
  -2  -3   1 2106.22   34.32
   2   3  -1 2122.02   34.03
   2  -3  -1 2116.37   35.00
   2   3  -1 2187.21   34.40
  -2  -3   1 2151.14   34.29
  -2   3   0  128.65    3.73
   2  -3   0  133.50    3.27
  -2  -3   0  132.45    3.05
  -2   3   0  132.14    3.33
   2  -3   0  124.40    3.94
   2   3   0  128.96    3.88
   2   3   0  130.18    3.54
   2   3   0  129.68    3.20
   2  -3   0  126.90    3.29
  -2   3   0  133.24    3.08
  -2  -3   0  130.39    3.62
  -2  -3   0  127.13    3.84
  -2   3   0  130.91    3.15
  -2  -3  -1   11.80    1.07
   2  -3   1   14.25    1.13
   2  -3   1   11.54    0.90
  -2  -3  -1   11.79    1.18
   2  -3   1   12.33    1.20
  -2   3  -1   13.48    1.02
  -2   3  -1   11.46    0.93
  -2   3  -1   11.72    1.02
   2   3   1   13.13    1.21
  -2  -3  -1   12.67    0.67
   2   3   1   12.43    0.70
   2   3   1   12.50    1.07
  -2  -3  -1    9.92    1.15
   2  -3   1   14.07    1.16
   2  -3   2  181.15    4.79
   2  -3   2  177.01    5.08
  -2   3  -2  179.52    4.44
   2  -3   2  181.69    5.30
  -2  -3  -2  177.25    5.53
   2   3   2  177.78    5.50
   2  -3   2  184.46    4.93
  -2  -3  -2  179.82    3.44
  -2  -3  -3 1053.92   17.06
  -2  -3  -3 1071.52   20.76
  -2   3  -3 1100.96   18.67
   2  -3   3 1101.74   20.48
   2  -3   3 1113.97   19.57
   2   3   3 1125.25   20.79
  -2   3  -3 1090.89   19.41
   2  -3   3 1117.44   19.16
   2  -3   4  578.91   13.57
  -2   3  -4  590.94   12.62
   2  -3   4  597.20   12.41
  -2  -3  -4  617.55   10.26
  -2   3  -4  600.72   12.55
   2   3   4  598.84   13.87
  -2  -3  -4  574.14   13.77
   2  -3   5  218.17    7.71
  -2   3  -5  234.65    7.06
  -2  -3  -5  230.92    4.95
  -2  -3  -5  222.38    7.85
  -2   3  -5  220.45    6.98
   2   3   5  221.30    7.88
  -2   3  -6  180.10    6.38
   2   3   6  168.91    7.16
   2  -3   6  172.18    7.28
  -2  -3  -6  178.31    7.33
  -2   3  -6  175.71    6.38
  -2  -3  -6  175.83    4.48
   2  -3   6  187.19    6.04
  -2   3  -7   15.96    2.04
  -2   3  -7   17.73    2.24
  -2  -3  -7   16.83    2.56
   2  -3   7   16.54    2.39
   2  -3   7   15.79    1.82
   2   3   7   19.39    2.71
  -2  -3  -7   17.86    1.42
  -2  -3  -8   93.16    5.83
  -2   3  -8   93.75    5.03
   2  -3   8   90.75    4.32
   2   3   8   92.62    5.95
  -2  -3  -8   89.08    3.52
   2  -3   8   89.34    6.02
  -2   3  -8   91.84    4.90
   2  -3   9   37.94    4.19
  -2  -3  -9   45.46    4.32
   2  -3   9   44.52    3.09
  -2   3  -9   48.20    3.82
   2   3   9   40.37    4.26
  -2   3  -9   39.50    3.46
   2   3  10  217.65   10.48
   2  -3  10  234.18   11.05
  -2   3 -10  223.62    8.90
  -2  -3 -10  223.79   10.13
  -2   3 -10  203.27    8.25
  -2   3 -11   37.40    3.73
  -2  -3 -11   27.20    3.86
   2   3  11   37.33    4.93
  -2   3 -11   33.60    3.80
   2  -3  11   27.02    4.13
  -2  -3 -12   17.58    3.42
   2  -3  12   11.77    3.45
  -2   3 -12    6.91    2.11
   2   3  12   14.69    3.56
  -2  -3 -13    9.35    3.14
   2  -3  13    4.90    3.07
   2   3  13    7.60    3.11
  -2   4  15   33.67    5.43
   2  -4 -15   40.42    5.56
   2  -4 -14   -3.10    2.81
  -2   4  14   -0.65    2.24
  -2  -4  14    4.50    3.25
   2   4 -14   -4.73    3.04
  -2   4  13   90.54    7.05
  -2  -4  13   80.06    7.05
   2   4 -13   81.83    6.35
   2  -4 -13   88.60    7.08
   2   4 -12   -1.01    1.91
   2  -4 -12   -0.74    2.45
   2   4 -12    1.17    1.33
  -2   4  12    3.90    2.48
  -2  -4  11  164.68    8.80
  -2  -4  11  156.07    6.76
  -2   4  11  160.43    8.46
   2   4 -11  158.66    8.05
   2  -4 -11  181.62    9.27
   2  -4 -11  160.50    6.70
   2   4 -11  165.83    7.06
   2   4 -10    5.65    1.45
   2  -4 -10    7.64    2.49
  -2  -4  10    8.85    2.48
  -2  -4  10    6.79    1.49
  -2   4  10    7.57    2.07
   2   4 -10    5.61    1.79
   2  -4 -10    6.60    1.39
  -2  -4   9   33.91    2.75
   2   4  -9   34.14    3.35
  -2   4   9   41.33    3.69
   2   4  -9   44.18    3.09
   2  -4  -9   35.27    3.79
   2  -4  -9   37.66    2.81
  -2  -4   9   41.01    3.91
  -2  -4   8   13.32    1.65
  -2   4   8   14.85    2.15
   2  -4  -8   12.11    1.60
   2  -4  -8   14.56    2.31
  -2  -4   8   12.71    2.18
   2   4  -8   14.54    1.70
   2   4  -8   13.70    2.17
  -2  -4   7  107.70    4.33
   2   4  -7  117.23    4.33
  -2  -4   7  119.39    5.79
   2  -4  -7  110.91    5.64
   2   4  -7  110.16    5.30
   2  -4  -7  113.29    4.49
  -2   4   7  112.92    5.24
  -2  -4   6    6.13    1.01
  -2  -4   6    4.55    1.29
   2   4  -6    4.07    0.77
  -2   4   6    4.66    1.03
   2  -4  -6    6.06    1.51
   2  -4  -6    4.75    0.95
   2   4  -6    5.20    1.31
   2   4  -5  459.62   11.11
  -2  -4   5  481.06    8.89
  -2  -4   5  472.39    9.69
   2  -4  -5  478.27   10.22
   2  -4  -5  473.17   11.67
  -2   4   5  464.85   10.77
   2   4  -5  467.56    9.34
   2  -4  -5  483.88   10.36
  -2  -4   5  466.19   11.78
   2  -4  -4  316.40    8.43
  -2  -4   4  307.62    8.57
  -2  -4   4  325.60    6.10
   2  -4  -4  321.93    7.62
   2  -4  -4  322.85    7.75
   2   4  -4  318.07    5.81
   2   4  -4  313.75    8.12
  -2  -4   4  322.45    6.88
  -2   4   4  324.03    7.72
   2   4  -4  325.86    6.43
   2   4  -3  242.39    5.05
   2   4  -3  261.40    5.66
   2  -4  -3  256.22    5.95
   2  -4  -3  250.29    6.82
  -2  -4   3  251.25    6.90
  -2  -4   3  245.06    5.53
   2  -4  -3  250.09    6.51
   2   4  -3  246.91    6.51
  -2   4   3  253.36    6.00
  -2  -4   3  265.01    4.86
  -2   4   2   31.83    1.90
  -2  -4   2   28.05    1.46
   2   4  -2   28.12    1.84
   2   4  -2   29.46    1.73
  -2   4   2   30.30    1.88
  -2  -4   2   28.48    1.85
  -2   4   2   29.15    1.44
   2  -4  -2   29.30    1.92
  -2  -4   2   27.83    1.78
   2  -4  -2   32.59    2.01
   2   4  -2   28.34    1.51
  -2  -4   1  202.66    4.60
  -2   4   1  202.11    4.96
   2   4  -1  186.31    5.17
   2  -4  -1  180.96    4.86
   2  -4  -1  193.87    5.43
  -2  -4   1  182.73    4.71
  -2   4   1  191.62    5.32
   2  -4  -1  188.53    5.13
   2   4  -1  189.89    4.73
   2   4  -1  179.54    4.48
  -2  -4   1  184.23    4.94
  -2  -4   0    2.01    0.56
  -2  -4   0    2.96    0.44
  -2   4   0    3.10    0.53
   2   4   0    1.47    0.47
   2  -4   0    2.48    0.69
  -2   4   0    2.35    0.47
   2   4   0    1.84    0.38
  -2   4   0    1.24    0.37
   2  -4   0    1.28    0.42
  -2   4   0    2.21    0.35
  -2   4   0    2.51    0.59
   2  -4   0    1.86    0.53
  -2  -4   0    1.55    0.54
  -2  -4   0    1.21    0.53
   2   4   1 1845.75   31.77
   2  -4   1 1790.10   31.18
   2  -4   1 1904.03   30.77
  -2   4  -1 1920.52   30.51
  -2   4  -1 1825.28   31.07
   2  -4   1 1871.11   29.30
   2  -4   1 1859.74   31.48
   2   4   1 1922.39   29.15
  -2  -4  -1 1829.27   31.39
  -2  -4  -1 2010.78   28.99
   2  -4   1 1865.72   30.52
  -2   4  -1 1911.28   30.24
  -2  -4  -1 1894.19   31.33
  -2   4  -2   78.48    2.58
  -2  -4  -2   69.51    3.36
  -2   4  -2   75.13    3.07
   2  -4   2   75.86    3.05
   2  -4   2   76.17    3.24
   2  -4   2   77.66    3.44
   2  -4   2   82.52    2.91
   2   4   2   76.80    3.50
  -2   4  -3  116.94    3.48
   2   4   3  121.31    4.85
   2  -4   3  121.09    4.78
   2  -4   3  126.10    4.46
   2  -4   3  116.94    3.77
  -2   4  -3  123.23    4.31
  -2  -4  -3  111.04    4.75
   2  -4   3  115.48    4.20
   2  -4   4    1.26    0.64
  -2   4  -4    2.20    0.85
  -2  -4  -4    1.42    1.07
  -2   4  -4    1.35    0.63
   2  -4   4    2.18    0.72
   2   4   4    2.29    0.98
   2  -4   4    1.49    1.02
  -2   4  -5  144.95    5.60
  -2   4  -5  160.73    5.47
   2  -4   5  151.00    5.19
   2  -4   5  145.33    6.28
  -2  -4  -5  147.63    6.39
  -2  -4  -5  148.79    3.21
   2   4   5  152.05    6.46
  -2   4  -6   33.19    2.61
   2  -4   6   33.85    3.22
  -2  -4  -6   33.86    1.47
   2  -4   6   32.27    2.35
   2   4   6   31.54    3.12
  -2   4  -6   28.36    2.58
  -2  -4  -6   32.55    3.19
  -2  -4  -7  225.76    5.30
   2  -4   7  233.10    7.14
  -2   4  -7  239.26    7.82
   2   4   7  228.77    9.15
  -2   4  -7  230.86    8.00
  -2  -4  -7  230.67    9.08
   2  -4   7  231.56    9.32
  -2   4  -8   30.03    3.10
   2  -4   8   26.25    3.45
  -2   4  -8   34.52    3.04
   2  -4   8   29.20    2.47
   2   4   8   28.38    3.42
  -2  -4  -8   31.90    3.71
  -2   4  -9  143.71    6.54
  -2   4  -9  153.54    6.95
   2  -4   9  147.46    8.31
   2   4   9  152.00    8.24
  -2  -4  -9  152.94    8.10
   2   4  10    7.30    2.72
  -2  -4 -10    5.12    2.14
   2  -4  10    1.68    1.91
  -2   4 -10    0.77    1.55
  -2   4 -10    3.61    1.67
  -2   4 -11    1.54    1.49
  -2   4 -11    3.77    1.84
   2  -4  11    2.74    1.79
  -2  -4 -11    2.85    2.08
   2   4  11    0.13    2.10
  -2   4 -12    1.93    1.80
   2   4  12    7.29    2.91
   2  -4  12    4.28    2.47
   2  -4  12    3.65    2.62
  -2  -4 -12    6.03    2.22
   2   4  13   61.25    6.67
  -2  -4 -13   69.93    6.82
   2  -4  13   56.49    5.87
   2  -4  13   57.20    6.74
   2  -5 -15    1.12    2.82
  -2  -5  15   -0.06    2.43
  -2   5  15    2.79    2.75
   2  -5 -14   68.54    6.73
  -2  -5  14   69.95    6.90
  -2   5  14   72.90    6.89
  -2  -5  14   74.66    7.50
   2   5 -14   60.55    5.90
  -2  -5  13    1.08    2.61
   2   5 -13   -1.19    2.17
  -2   5  13    0.97    1.82
   2  -5 -13   -0.47    2.51
   2  -5 -12   84.38    6.88
   2   5 -12   76.01    5.89
  -2  -5  12   91.93    7.14
  -2   5  12   80.84    6.36
  -2  -5  11    0.18    1.61
  -2   5  11    0.79    1.80
   2   5 -11    0.31    1.07
   2   5 -11    0.01    1.56
   2  -5 -11    1.43    2.02
  -2  -5  10   62.70    3.76
   2  -5 -10   54.07    3.54
  -2   5  10   66.22    5.07
   2  -5 -10   60.08    5.27
  -2  -5  10   59.55    5.18
   2   5 -10   63.08    3.88
   2   5 -10   47.70    4.36
  -2   5   9    3.26    1.47
   2   5  -9    5.81    1.25
  -2  -5   9    6.36    2.10
   2  -5  -9    4.11    1.85
  -2  -5   9    6.19    1.23
   2  -5  -9    4.99    1.27
   2   5  -9    4.59    1.77
   2  -5  -8  651.37   14.20
   2  -5  -8  635.64   17.19
  -2  -5   8  659.99   13.89
   2   5  -8  683.25   13.95
  -2   5   8  660.51   16.25
  -2  -5   8  661.02   17.21
   2   5  -8  598.90   15.95
   2  -5  -7  410.55   12.29
  -2  -5   7  403.67    9.39
   2  -5  -7  404.70    9.97
  -2  -5   7  420.95   12.23
   2   5  -7  429.84    9.42
   2   5  -7  391.94   11.43
  -2   5   7  423.37   11.43
  -2  -5   6  499.38   13.05
   2   5  -6  501.88    9.97
   2  -5  -6  471.64   12.78
  -2  -5   6  503.47   10.10
   2  -5  -6  497.97   10.98
  -2  -5   6  483.60   12.87
  -2  -5   6  486.23    9.46
  -2   5   6  504.47   12.11
   2   5  -6  449.01   12.07
   2  -5  -5  103.50    3.96
  -2   5   5  108.36    4.39
   2  -5  -5  111.76    4.24
  -2  -5   5  102.68    3.24
   2   5  -5  103.12    4.63
  -2  -5   5  101.51    4.93
   2   5  -5   98.18    2.46
  -2  -5   5  100.23    4.83
   2   5  -5  108.60    3.13
  -2  -5   5  106.96    2.84
   2  -5  -5  102.52    4.79
   2   5  -4   14.64    1.60
   2  -5  -4   14.16    1.66
  -2  -5   4   14.39    1.04
  -2  -5   4   16.60    0.79
   2   5  -4   16.17    0.87
   2   5  -4   15.82    0.96
   2  -5  -4   15.47    1.60
  -2   5   4   14.79    1.46
  -2  -5   4   15.94    1.84
   2  -5  -3   13.36    1.49
   2   5  -3   11.68    0.90
   2   5  -3   11.56    0.95
   2   5  -3   12.84    1.42
   2   5  -3   12.59    1.34
  -2  -5   3   14.86    1.59
  -2  -5   3   12.92    0.62
  -2  -5   3   14.35    1.00
   2  -5  -3   13.74    1.45
  -2   5   3   11.27    1.15
   2  -5  -2 1475.11   25.76
  -2   5   2 1475.60   24.53
  -2  -5   2 1467.23   25.69
   2  -5  -2 1482.24   25.69
   2   5  -2 1469.71   25.08
  -2  -5   2 1467.64   24.02
   2   5  -2 1481.31   25.44
   2  -5  -2 1485.41   25.94
   2   5  -2 1547.79   24.20
  -2  -5   1   18.02    1.27
  -2  -5   1   14.80    1.34
   2   5  -1   15.51    1.20
  -2  -5   1   14.79    1.02
   2  -5  -1   16.26    1.39
  -2   5   1   16.23    1.43
  -2  -5   1   13.72    1.15
   2   5  -1   16.34    1.20
   2  -5  -1   15.06    1.51
   2  -5  -1   15.11    1.31
   2  -5   0  360.77    8.64
  -2  -5   0  355.97    8.28
   2  -5   0  327.19    7.73
  -2   5   0  372.31    7.79
  -2   5   0  360.06    6.48
  -2   5   0  355.12    7.80
  -2  -5   0  362.71    7.75
   2   5   0  361.90    8.60
   2  -5   0  370.25    8.09
  -2   5   0  372.10    7.79
  -2   5   0  347.16    7.96
   2   5   0  350.45    6.90
  -2  -5   0  380.68    7.23
   2  -5   1   53.51    2.36
  -2  -5  -1   55.91    1.76
   2  -5   1   54.71    2.50
   2  -5   1   56.98    2.85
  -2  -5  -1   56.31    2.70
   2   5   1   54.50    2.90
  -2   5  -1   53.30    2.50
  -2  -5  -1   51.44    2.71
   2   5   1   56.46    1.71
  -2   5  -1   53.31    2.15
  -2   5  -2  111.05    4.00
   2  -5   2  104.15    3.87
  -2  -5  -2  110.27    4.33
   2  -5   2  106.71    4.09
   2  -5   2  109.02    3.45
   2   5   2  108.78    4.48
  -2   5  -2  105.99    3.04
  -2  -5  -2  107.71    4.30
   2  -5   2  103.79    4.29
   2  -5   3   38.25    2.73
   2  -5   3   41.01    2.46
   2  -5   3   46.18    2.70
   2   5   3   38.16    2.82
  -2  -5  -3   39.01    2.79
   2  -5   3   41.49    2.07
  -2   5  -3   35.01    2.38
  -2   5  -3   41.24    1.82
  -2   5  -4  495.85   11.63
  -2  -5  -4  454.69   12.29
   2  -5   4  512.64   10.26
   2  -5   4  496.40   11.83
  -2   5  -4  506.70   10.69
   2  -5   4  499.54   11.11
   2   5   4  492.76   12.57
   2  -5   4  498.07   12.52
   2  -5   5    3.77    1.02
  -2   5  -5    3.39    1.10
   2  -5   5    4.17    1.15
  -2  -5  -5    7.07    1.76
  -2   5  -5    5.01    1.07
   2   5   5    3.60    1.30
   2  -5   5    7.08    1.78
   2  -5   6  154.15    6.45
  -2   5  -6  157.01    6.34
   2   5   6  146.57    6.89
  -2  -5  -6  149.85    7.00
   2  -5   6  158.48    5.53
  -2   5  -6  160.67    5.72
   2  -5   6  151.56    6.97
   2  -5   7   11.35    2.35
   2   5   7    8.09    2.03
  -2  -5  -7    7.27    2.04
  -2   5  -7    7.94    1.50
   2  -5   7    7.50    1.31
  -2   5  -7    4.81    1.35
   2  -5   7    7.36    1.71
   2  -5   8  201.91    6.79
  -2  -5  -8  207.91    9.26
   2  -5   8  189.50    8.15
   2  -5   8  207.32    9.44
  -2   5  -8  201.19    7.90
   2   5   8  189.59    8.84
  -2   5  -8  205.98    7.36
  -2   5  -9    0.61    1.44
   2  -5   9    0.56    1.53
  -2  -5  -9    3.36    2.16
  -2   5  -9    2.15    1.34
   2   5   9    1.15    1.51
   2  -5   9   -0.61    1.90
  -2   5 -10  194.77    7.95
   2  -5  10  187.49    9.06
   2  -5  10  192.17   10.26
  -2   5 -10  197.45    8.48
   2   5  10  190.48    9.94
  -2  -5 -10  218.29   10.44
   2   5  11    0.28    2.34
  -2   5 -11   -0.04    1.57
  -2   5 -11    1.57    1.62
   2  -5  11   -1.09    2.09
   2  -5  11   -0.17    1.98
  -2  -5 -11   -0.82    1.95
  -2  -5 -12   60.34    6.19
   2  -5  12   57.00    5.60
   2  -5  12   60.47    6.63
   2   5  12   56.13    6.10
  -2  -5 -13   11.39    3.95
   2  -5  13    7.42    3.35
   2   6 -15   11.30    3.22
  -2   6  14    1.95    2.30
   2  -6 -14    7.28    3.47
  -2  -6  14    8.21    3.14
   2   6 -14    8.39    2.67
  -2  -6  14   -1.14    3.06
   2  -6 -13    0.73    2.43
  -2  -6  13    1.63    2.34
  -2   6  13    0.83    2.05
   2   6 -13    2.92    2.30
  -2  -6  13    0.20    1.96
   2  -6 -12   -2.32    2.50
  -2  -6  12   -1.20    2.16
   2   6 -12   -1.38    1.62
  -2   6  12   -0.51    2.12
  -2  -6  12    2.44    2.46
  -2   6  11  333.28   12.58
  -2  -6  11  317.61   12.78
   2   6 -11  313.82   12.09
  -2  -6  11  325.53   13.12
   2  -6 -11  345.07   13.88
   2  -6 -10   35.84    2.81
  -2  -6  10   41.00    4.28
  -2  -6  10   44.67    4.54
   2  -6 -10   40.86    4.52
   2   6 -10   42.25    3.02
  -2   6  10   40.46    4.06
   2   6 -10   41.47    4.06
  -2  -6   9  178.76    8.56
   2   6  -9  170.37    7.86
   2  -6  -9  179.08    6.43
   2  -6  -9  190.12    9.01
  -2  -6   9  197.16    6.18
   2   6  -9  195.19    6.30
  -2   6   9  200.51    8.35
  -2  -6   9  184.53    8.54
   2   6  -8   24.69    1.93
   2  -6  -8   30.10    3.46
   2  -6  -8   21.83    2.05
  -2   6   8   23.67    2.59
  -2  -6   8   25.35    1.85
  -2  -6   8   19.00    2.65
  -2  -6   8   21.85    2.92
   2   6  -8   29.02    3.14
   2  -6  -7  247.73    7.17
  -2  -6   7  236.12    8.88
  -2  -6   7  260.72    9.40
   2   6  -7  254.52    6.39
  -2   6   7  258.31    8.61
   2  -6  -7  254.45    9.44
   2   6  -7  226.82    8.46
  -2  -6   7  256.22    6.31
  -2   6   6  117.61    5.15
  -2  -6   6  107.97    3.41
  -2  -6   6  116.04    3.15
   2  -6  -6  116.92    4.37
   2   6  -6  114.62    3.43
   2  -6  -6  107.24    5.47
   2   6  -6  104.93    5.14
  -2  -6   6  110.72    5.45
   2  -6  -5  760.66   16.82
   2   6  -5  723.26   16.25
   2   6  -5  762.27   13.00
  -2  -6   5  740.41   12.36
   2  -6  -5  803.57   15.86
  -2  -6   5  767.34   16.99
  -2   6   5  770.10   15.95
   2   6  -5  753.21   12.67
  -2  -6   5  758.93   13.03
  -2  -6   4   14.59    0.94
   2  -6  -4   14.03    1.62
   2   6  -4   13.63    0.96
   2   6  -4   13.93    1.07
  -2   6   4   15.52    1.57
  -2  -6   4   12.75    1.75
   2  -6  -4   11.41    1.64
   2   6  -4   15.48    1.79
   2  -6  -3  150.16    5.40
   2  -6  -3  152.13    5.44
  -2  -6   3  159.30    3.84
   2   6  -3  154.52    4.24
   2   6  -3  162.74    4.00
  -2  -6   3  152.62    5.53
   2   6  -3  160.16    5.33
  -2   6   3  158.65    4.92
   2   6  -3  163.81    5.18
  -2   6   2    4.67    0.80
   2   6  -2    7.67    1.09
  -2  -6   2    5.83    0.51
  -2  -6   2    6.66    1.12
   2  -6  -2    5.72    1.01
  -2  -6   2    5.24    0.71
   2   6  -2    5.85    0.72
   2   6  -2    6.15    0.94
   2  -6  -2    5.21    1.02
   2  -6  -2    6.30    1.14
   2  -6  -1   11.28    1.39
   2   6  -1   11.86    1.10
  -2  -6   1   11.62    1.36
   2  -6  -1   15.07    1.42
  -2  -6   1   13.29    0.96
   2  -6  -1   11.62    1.28
  -2   6   1   11.22    1.27
   2   6  -1   15.03    1.26
  -2  -6   0  152.12    4.34
   2   6   0  140.35    5.05
  -2  -6   0  155.48    4.15
  -2  -6   0  137.42    4.88
   2  -6   0  142.90    4.67
   2  -6   0  143.95    5.08
  -2   6   0  143.71    4.36
  -2   6   0  145.28    3.25
   2   6   0  145.17    3.80
  -2  -6  -1  589.06   12.14
   2   6   1  590.22   10.08
  -2  -6  -1  575.99   12.66
  -2  -6  -1  604.59   10.33
   2   6   1  567.20   12.92
   2  -6   1  613.56   11.48
   2  -6   1  567.76   12.58
   2  -6   1  584.84   12.10
  -2   6  -1  571.06   10.97
  -2  -6  -2  694.78   15.12
  -2  -6  -2  743.31   15.06
  -2   6  -2  719.38   12.58
   2  -6   2  729.60   13.22
  -2   6  -2  716.74   14.44
   2  -6   2  727.85   14.79
   2   6   2  715.98   15.47
   2  -6   2  711.81   14.55
  -2   6  -3 1325.64   21.22
  -2   6  -3 1286.43   23.81
  -2  -6  -3 1273.03   24.69
   2  -6   3 1313.30   24.97
   2  -6   3 1297.55   23.99
   2   6   3 1286.46   25.08
   2  -6   3 1294.47   23.71
   2  -6   3 1328.20   22.01
  -2   6  -4   33.28    2.61
   2  -6   4   33.51    2.62
   2   6   4   36.21    3.04
   2  -6   4   38.29    2.00
   2  -6   4   35.71    2.96
  -2  -6  -4   28.06    2.70
   2  -6   4   39.99    2.56
  -2   6  -5    4.77    1.24
  -2  -6  -5    8.62    1.90
   2  -6   5    5.96    1.45
   2  -6   5    5.87    1.37
   2  -6   5    5.95    1.21
   2   6   5    6.96    1.54
  -2   6  -5    6.12    1.09
  -2   6  -6    2.06    1.08
   2   6   6   -0.20    1.44
  -2  -6  -6    1.36    1.54
   2  -6   6    1.91    0.87
   2  -6   6    2.96    1.55
   2  -6   6    2.83    1.25
  -2   6  -6    1.96    1.14
  -2   6  -7  165.16    7.00
  -2  -6  -7  161.86    7.93
  -2   6  -7  171.64    6.15
   2  -6   7  166.85    7.90
   2   6   7  158.64    7.66
   2  -6   7  159.31    5.86
   2  -6   7  154.78    6.96
  -2   6  -8   -0.60    1.09
  -2   6  -8    2.05    1.41
  -2  -6  -8   -0.61    1.72
   2  -6   8    0.74    0.87
   2  -6   8    2.16    1.75
   2   6   8    0.55    1.62
   2  -6   8    1.22    1.33
   2  -6   9  110.13    6.59
  -2  -6  -9  121.68    7.61
  -2   6  -9  120.08    5.65
   2  -6   9  114.94    7.44
   2   6   9  108.98    7.06
  -2   6  -9  118.92    6.40
   2  -6  10    1.58    2.04
   2  -6  10    2.30    1.57
  -2   6 -10    2.33    1.34
  -2   6 -10    2.22    1.66
  -2  -6 -10    2.60    2.44
   2   6  10    1.16    2.07
  -2  -6 -11    3.22    2.17
   2  -6  11    5.85    2.34
   2  -6  11   12.48    3.38
  -2   6 -11    4.56    2.06
   2   6  11    4.67    2.89
   2   6  12    0.68    2.22
   2  -6  12   -1.67    2.37
  -2  -6 -12   -3.58    2.84
   2  -6  12   -3.68    3.07
  -2   6 -12    6.75    2.51
   2  -6  13   11.99    3.19
   2   7 -15    6.15    3.12
   2   7 -14  102.53    7.83
  -2  -7  14  110.71    9.06
  -2  -7  14  111.58    8.62
  -2   7  14  119.97    8.74
   2  -7 -14  114.15    9.05
  -2  -7  13   -0.51    2.65
  -2  -7  13    3.39    2.11
   2  -7 -13    3.25    3.07
  -2   7  13    2.73    2.40
   2   7 -13    5.69    2.58
  -2  -7  12    2.60    2.38
   2  -7 -12    9.83    2.84
  -2   7  12    5.21    2.63
  -2  -7  12    6.25    2.35
   2   7 -12    1.96    2.15
  -2   7  11    3.22    2.28
   2  -7 -11    3.02    2.31
  -2  -7  11   -0.19    1.85
  -2  -7  11    0.39    2.07
   2   7 -11    5.27    2.19
   2   7 -10   14.97    2.80
   2  -7 -10   19.19    3.37
  -2  -7  10   26.34    3.53
  -2   7  10   20.32    3.02
  -2  -7  10   21.10    3.11
   2  -7  -9    9.53    1.46
   2   7  -9    8.65    1.23
   2   7  -9   10.29    2.41
  -2  -7   9    7.63    2.18
  -2   7   9    9.68    2.15
  -2  -7   9    8.43    2.26
   2  -7  -9   11.21    2.33
   2   7  -8  232.53    9.02
   2  -7  -8  237.76    7.15
   2  -7  -8  232.80    9.76
  -2  -7   8  239.35    5.91
  -2  -7   8  241.36    9.73
  -2  -7   8  223.25    9.19
   2   7  -8  241.76    6.34
  -2   7   8  253.38    9.16
  -2   7   7   99.10    5.15
   2  -7  -7   90.54    5.54
  -2  -7   7   84.33    5.14
   2   7  -7   89.43    5.14
   2   7  -7   97.08    3.27
  -2  -7   7   95.33    2.99
  -2  -7   6  300.48    9.73
   2   7  -6  274.69    9.16
   2   7  -6  293.78    5.91
   2   7  -6  289.28    6.01
   2  -7  -6  290.31    9.73
  -2  -7   6  286.16    5.76
  -2   7   6  301.53    9.08
  -2  -7   5   28.49    2.68
  -2  -7   5   24.66    1.10
   2  -7  -5   22.20    2.39
   2   7  -5   24.52    2.43
  -2   7   5   24.43    2.22
   2  -7  -5   24.61    2.26
   2   7  -5   23.95    1.45
   2   7  -4   89.06    4.35
  -2  -7   4   90.60    2.48
   2  -7  -4   91.43    4.47
   2  -7  -4   91.77    4.34
   2   7  -4   96.34    2.70
  -2   7   4   95.20    4.11
  -2  -7   4   97.94    4.75
   2   7  -3  347.00    9.16
   2  -7  -3  363.24    9.64
  -2   7   3  363.31    8.86
  -2  -7   3  368.74    9.78
   2   7  -3  370.19    8.88
   2  -7  -3  364.35    9.41
  -2  -7   3  365.57    7.15
   2   7  -3  362.16    7.29
  -2  -7   2  918.84   14.80
   2  -7  -2  924.45   18.34
   2   7  -2  912.33   17.51
  -2   7   2  934.94   17.37
   2  -7  -2  922.18   17.90
   2   7  -2  958.68   16.11
   2  -7  -2  948.62   18.71
   2   7  -2  912.76   17.60
  -2  -7   2  923.74   18.44
   2  -7  -1  264.10    7.43
  -2  -7   1  269.87    7.65
   2  -7  -1  276.04    7.16
  -2  -7   1  287.13    5.91
  -2   7   1  271.67    7.41
   2   7  -1  274.00    6.78
   2  -7  -1  261.97    7.82
  -2   7   0   40.73    2.27
   2  -7   0   41.13    2.72
  -2  -7   0   43.16    2.15
  -2  -7   0   45.18    2.19
  -2  -7   0   38.03    2.57
   2  -7   0   37.96    2.45
   2   7   0   40.18    1.95
   2  -7   0   43.32    2.34
  -2   7  -1   13.70    1.15
   2  -7   1   12.66    1.61
  -2  -7  -1   13.84    1.66
  -2  -7  -1   14.50    1.47
   2   7   1   13.74    0.93
   2  -7   1   13.60    1.50
  -2  -7  -1   15.15    1.03
   2   7   1   13.16    1.77
   2   7   2 1149.40   18.11
   2  -7   2 1168.35   21.81
  -2  -7  -2 1159.75   21.79
   2  -7   2 1182.40   19.74
  -2  -7  -2 1156.50   22.47
   2   7   2 1167.08   22.92
   2  -7   2 1165.00   21.90
  -2   7  -2 1123.29   21.45
  -2   7  -2 1165.06   19.09
  -2   7  -3  175.67    6.12
   2  -7   3  180.54    6.09
   2  -7   3  188.77    4.70
  -2   7  -3  182.86    4.15
   2   7   3  169.42    6.71
  -2  -7  -3  176.63    6.51
   2  -7   3  175.64    6.23
  -2   7  -4  411.44   10.94
   2  -7   4  421.16   11.12
   2  -7   4  408.06   11.81
   2  -7   4  425.31   10.47
  -2  -7  -4  415.53   11.61
   2   7   4  407.59   11.81
   2  -7   4  441.13    8.70
  -2  -7  -5   19.85    2.56
  -2   7  -5   20.50    1.77
   2  -7   5   21.22    2.65
   2  -7   5   23.18    2.55
  -2   7  -5   18.21    2.23
   2   7   5   21.10    2.66
   2  -7   5   22.41    2.09
  -2   7  -6  261.74    9.04
   2  -7   6  259.61    9.88
  -2  -7  -6  259.99    9.88
   2   7   6  274.84   10.05
   2  -7   6  276.59    8.04
  -2   7  -6  277.93    7.69
   2  -7   6  262.12    9.09
   2  -7   7   20.83    2.07
  -2   7  -7   15.22    2.34
   2  -7   7   20.93    2.68
  -2   7  -7   20.82    2.13
   2  -7   7   14.70    2.58
  -2  -7  -7   12.09    2.46
   2   7   7   15.86    2.61
   2  -7   8    8.57    2.01
   2  -7   8    8.96    1.51
  -2  -7  -8    8.18    2.34
  -2   7  -8   11.10    1.79
   2   7   8    8.01    2.29
  -2   7  -8   11.22    2.20
   2  -7   8    8.32    2.38
   2  -7   9   45.80    4.27
  -2  -7  -9   50.27    5.08
   2  -7   9   52.27    5.07
   2   7   9   45.07    4.75
  -2   7  -9   46.51    4.13
  -2   7  -9   47.85    3.43
   2  -7  10   93.04    6.43
  -2  -7 -10  116.89    7.93
  -2   7 -10  102.24    6.33
   2   7  10  105.90    7.45
   2  -7  10  121.38    8.12
   2   7  11   44.90    5.33
  -2  -7 -11   36.57    5.03
   2  -7  11   40.01    4.45
   2  -7  11   52.76    5.82
  -2   7 -11   39.91    4.22
  -2   7 -12   17.02    3.08
   2  -7  12    7.17    2.74
   2   7  12    8.50    3.02
   2  -7  12   21.57    4.39
  -2  -7 -12   10.32    3.21
   2  -7  13    4.72    2.59
   2   8 -15   12.56    3.36
  -2  -8  14    8.33    3.31
  -2  -8  14    4.56    3.17
  -2   8  14    8.58    3.19
   2   8 -14   -0.72    2.13
   2  -8 -14    3.26    3.56
   2   8 -13    1.98    2.00
  -2  -8  13   -2.11    2.58
  -2   8  13    1.48    2.11
   2  -8 -13    1.08    2.53
   2  -8 -12   42.38    5.46
   2   8 -12   41.67    4.71
  -2  -8  12   40.89    4.78
  -2  -8  12   38.95    5.10
  -2   8  12   40.64    4.83
  -2  -8  11  126.00    7.93
  -2   8  11  137.75    8.00
   2   8 -11  146.47    8.17
  -2  -8  11  133.95    8.46
   2  -8 -11  138.90    8.98
   2   8 -10   52.02    4.68
  -2   8  10   59.92    5.00
  -2  -8  10   60.04    5.38
   2  -8 -10   48.38    5.16
  -2  -8  10   54.60    4.93
  -2  -8   9   40.01    4.05
   2  -8  -9   36.29    4.16
   2   8  -9   40.19    3.97
  -2   8   9   37.00    3.72
  -2  -8   8    5.87    1.83
   2   8  -8    7.00    0.95
   2  -8  -8    4.44    1.88
  -2   8   8    8.26    2.00
   2   8  -8    9.18    2.34
   2   8  -7  102.85    2.85
   2  -8  -7  107.30    6.07
  -2  -8   7  103.10    5.78
   2   8  -7  104.85    5.64
  -2   8   7  116.07    5.69
  -2  -8   6  235.47    8.79
   2   8  -6  238.84    8.61
  -2   8   6  259.27    8.48
   2   8  -6  248.41    5.78
   2  -8  -6  235.94    8.88
  -2  -8   5  136.64    6.19
   2  -8  -5  149.72    5.94
   2  -8  -5  131.01    6.05
  -2   8   5  149.76    5.89
   2   8  -5  138.57    6.04
   2   8  -4  452.09    8.28
  -2  -8   4  461.54   12.23
   2  -8  -4  474.20   11.88
   2   8  -4  441.45   11.60
  -2   8   4  468.48   11.31
   2  -8  -4  457.46   11.76
   2  -8  -3   53.20    3.46
   2   8  -3   55.98    2.12
  -2  -8   3   52.30    3.45
   2  -8  -3   56.94    3.54
   2  -8  -3   54.31    3.25
   2   8  -3   56.90    2.97
   2   8  -3   52.92    3.22
  -2   8   3   58.39    3.16
  -2   8   2    8.80    1.25
  -2  -8   2   10.59    0.69
   2   8  -2   11.54    1.07
   2   8  -2   11.65    1.37
   2  -8  -2    9.49    1.34
   2  -8  -2   12.91    1.75
   2  -8  -2   10.67    1.55
  -2  -8   2    9.86    1.57
   2   8  -2   10.29    1.39
   2  -8  -1   17.07    1.66
  -2  -8   1   17.82    1.91
  -2  -8   1   16.91    1.17
   2  -8  -1   15.19    1.72
   2  -8  -1   16.56    1.93
   2   8  -1   18.03    1.56
  -2   8   1   18.43    1.84
  -2  -8   0  548.87   10.98
   2  -8   0  541.00   12.88
   2  -8   0  519.89   12.26
   2  -8   0  548.18   11.51
  -2   8   0  550.21   11.49
  -2  -8   0  543.76   12.83
   2   8   0  562.07   10.95
   2  -8   1  697.61   15.31
  -2   8  -1  703.61   14.85
  -2  -8  -1  749.48   14.63
  -2   8  -1  731.31   13.50
   2  -8   1  712.28   15.69
  -2  -8  -1  721.16   15.87
   2   8   1  728.17   16.15
   2   8   1  747.07   12.88
   2  -8   2  978.46   19.53
  -2  -8  -2  954.23   20.15
  -2  -8  -2 1003.43   19.31
   2  -8   2  984.08   19.65
  -2   8  -2  954.25   19.11
   2   8   2  978.74   15.72
  -2   8  -2  979.44   16.45
   2   8   2  933.51   20.34
  -2  -8  -3  758.46   16.52
   2  -8   3  772.59   16.57
   2   8   3  737.61   17.20
  -2   8  -3  733.87   12.55
   2  -8   3  758.39   16.03
  -2   8  -3  737.30   16.00
   2  -8   4    0.52    0.39
  -2   8  -4    0.67    1.02
   2  -8   4    0.64    0.73
   2   8   4   -0.17    1.14
   2  -8   4    1.72    1.06
  -2  -8  -4   -0.12    1.16
  -2   8  -5   14.22    1.97
  -2   8  -5   15.26    1.51
   2  -8   5   15.11    2.15
   2  -8   5   15.91    1.18
   2   8   5   14.28    2.37
  -2  -8  -5   15.81    2.42
   2  -8   5   15.97    1.85
   2  -8   5   16.95    2.53
  -2   8  -6  158.78    6.96
   2  -8   6  173.62    6.25
   2  -8   6  169.24    7.26
   2   8   6  167.67    7.81
  -2   8  -6  175.03    5.64
  -2  -8  -6  154.17    7.62
   2  -8   6  161.78    7.69
  -2  -8  -7  122.62    7.09
  -2   8  -7  127.87    5.02
   2  -8   7  120.35    6.37
   2  -8   7  117.84    6.96
   2   8   7  135.51    7.33
   2  -8   7  127.99    5.31
  -2   8  -7  114.43    6.12
   2  -8   8   72.15    3.90
  -2  -8  -8   64.30    5.49
  -2   8  -8   67.23    3.77
   2  -8   8   64.39    5.43
   2  -8   8   62.86    4.78
  -2   8  -8   64.11    4.75
   2   8   8   67.53    5.50
   2  -8   9   18.47    2.88
  -2   8  -9   18.61    2.96
   2  -8   9   14.02    2.91
  -2  -8  -9   18.85    3.42
   2   8   9   21.37    3.37
  -2   8 -10    3.25    1.93
   2  -8  10    0.84    1.64
   2   8  10    1.13    2.20
  -2  -8 -10   -0.47    2.69
   2  -8  10    8.24    2.87
  -2   8 -11    1.68    1.77
   2  -8  11    0.40    1.91
   2   8  11   -2.38    2.47
   2  -8  11   -1.77    2.53
  -2  -8 -11    3.93    3.17
  -2  -8 -12   63.29    6.72
  -2   8 -12   64.43    5.55
   2  -8  12   60.22    6.79
   2   8  12   55.84    6.29
   2  -8  12   49.69    5.15
   2  -9 -14    4.59    3.59
  -2  -9  14    2.89    3.04
   2   9 -14    5.78    2.49
  -2   9  14    9.08    3.31
  -2  -9  13   61.49    6.18
   2  -9 -13   56.65    6.62
  -2   9  13   51.43    5.67
   2   9 -13   55.00    5.60
  -2  -9  12    4.23    2.60
   2  -9 -12    1.26    2.54
  -2   9  12    5.11    2.57
   2   9 -12   -0.89    1.80
  -2   9  11    5.46    2.44
   2  -9 -11    4.60    2.34
   2   9 -11    7.77    2.67
  -2  -9  11    2.11    2.00
   2  -9 -10   -0.74    2.27
  -2  -9  10    1.92    1.43
  -2   9  10    2.10    1.67
   2   9 -10    1.01    1.74
  -2   9   9  115.54    6.65
   2  -9  -9  109.80    7.24
  -2  -9   9  109.42    6.70
   2   9  -9  118.00    6.79
   2   9  -8   46.48    4.08
   2  -9  -8   48.88    4.70
  -2   9   8   49.74    4.24
  -2  -9   8   48.06    4.26
  -2   9   7  231.44    8.67
   2  -9  -7  209.43    8.99
   2   9  -7  217.40    8.66
  -2  -9   7  210.04    8.78
   2  -9  -6   66.08    4.57
   2   9  -6   69.44    4.44
  -2  -9   6   61.40    4.41
  -2   9   6   62.93    4.09
   2  -9  -5   19.87    2.35
  -2  -9   5   27.48    2.91
   2   9  -5   27.40    2.76
   2  -9  -5   22.26    2.42
  -2   9   5   25.82    2.51
   2   9  -4  171.90    3.87
   2  -9  -4  166.91    6.59
   2   9  -4  181.83    6.82
   2  -9  -4  175.23    6.86
  -2   9   4  176.40    6.40
  -2  -9   4  179.54    7.12
   2   9  -3   61.97    2.29
  -2  -9   3   58.86    3.84
   2  -9  -3   58.41    3.75
   2  -9  -3   61.32    3.56
   2   9  -3   66.85    3.77
   2   9  -3   60.96    3.20
  -2   9   3   57.34    3.35
   2  -9  -3   58.35    3.81
   2  -9  -2  299.93    9.19
   2  -9  -2  315.28    8.67
  -2  -9   2  313.00    6.01
  -2  -9   2  320.44    9.53
   2   9  -2  328.33    8.43
   2  -9  -2  322.82    9.63
   2   9  -2  322.09    8.72
  -2   9   2  323.67    8.72
  -2   9   1  885.78   17.80
   2  -9  -1  893.13   17.37
  -2  -9   1  860.96   18.70
   2  -9  -1  837.58   18.26
  -2  -9   1  892.14   15.41
   2  -9  -1  890.19   18.97
   2   9  -1  924.14   17.31
  -2  -9   0   43.61    3.19
   2  -9   0   38.55    2.89
   2  -9   0   48.76    3.26
   2   9   0   46.47    2.43
  -2  -9   0   41.93    2.27
  -2   9   0   42.25    2.50
   2  -9   0   44.31    2.54
  -2  -9  -1   39.89    3.08
   2  -9   1   41.11    2.99
  -2  -9  -1   39.19    2.46
   2  -9   1   38.32    2.87
   2   9   1   38.67    1.92
  -2   9  -1   38.18    2.05
  -2   9  -1   40.28    2.69
   2   9   1   34.94    2.97
   2  -9   2    0.24    0.85
  -2   9  -2    1.44    0.41
   2   9   2    2.06    0.42
  -2  -9  -2    0.72    0.87
  -2   9  -2    2.06    1.00
   2   9   2    2.22    1.14
   2  -9   2    1.06    0.83
  -2  -9  -2    2.21    1.21
  -2   9  -3  127.80    3.08
  -2  -9  -3  132.04    5.68
  -2  -9  -3  131.75    6.08
   2  -9   3  126.76    5.36
  -2   9  -3  129.30    5.49
   2   9   3  126.04    6.13
   2  -9   3  125.75    5.71
   2  -9   4    0.48    1.06
  -2  -9  -4    2.66    1.33
  -2   9  -4   -0.04    1.05
   2  -9   4    1.88    1.07
  -2   9  -5  152.43    6.79
  -2  -9  -5  164.80    7.43
   2  -9   5  179.53    6.47
  -2   9  -5  168.88    5.12
   2  -9   5  167.48    7.16
   2   9   5  165.31    7.72
   2  -9   6    9.14    1.55
  -2   9  -6    7.83    1.22
  -2  -9  -6    8.43    2.08
   2   9   6    7.36    1.99
  -2   9  -6    7.62    1.77
   2  -9   6    9.60    2.12
   2  -9   7    3.72    1.90
   2  -9   7    5.00    1.29
  -2   9  -7    6.14    1.26
  -2   9  -7    5.79    1.64
   2  -9   7    5.66    1.74
   2   9   7    8.47    2.51
  -2  -9  -7    4.79    2.10
  -2  -9  -8   -4.33    2.62
   2  -9   8   -1.23    1.81
  -2   9  -8    1.45    1.50
   2  -9   8    4.64    2.09
   2   9   8    3.56    2.17
  -2   9  -9   40.11    4.08
   2  -9   9   44.82    4.38
   2  -9   9   48.05    5.20
  -2  -9  -9   44.76    5.13
   2   9   9   46.16    5.07
  -2  -9 -10   54.71    5.99
   2  -9  10   51.23    5.64
   2   9  10   56.03    5.84
   2  -9  10   62.08    5.38
  -2   9 -10   59.08    5.16
   2   9  11   48.78    5.90
   2  -9  11   46.15    4.77
  -2   9 -11   52.16    4.94
   2  -9  11   44.50    5.67
  -2  -9 -11   59.30    6.53
  -2  -9 -12    7.08    3.50
   2  -9  12    4.28    2.42
  -2   9 -12    5.04    2.67
   2   9  12    3.12    3.19
   2  -9  12    3.11    2.82
  -2 -10  14    9.05    3.42
  -2  10  14    2.10    2.56
   2  10 -14    2.45    2.36
  -2  10  13   -1.50    2.46
   2  10 -13    2.89    2.48
   2 -10 -13    2.35    3.06
  -2 -10  13   -0.95    2.28
  -2 -10  12   75.47    6.45
   2 -10 -12   67.13    6.92
  -2  10  12   73.38    6.56
   2  10 -12   70.29    6.07
   2 -10 -11    1.69    2.20
  -2 -10  11    2.57    2.10
  -2  10  11   -0.27    2.12
   2  10 -11    1.15    2.19
  -2  10  10  203.67    9.70
  -2 -10  10  206.03    9.97
   2 -10 -10  223.52   11.45
   2  10 -10  220.41    9.95
   2  10  -9   12.49    2.82
   2 -10  -9    4.66    2.24
  -2 -10   9   12.32    2.68
  -2  10   9   10.88    2.51
   2  10  -8    2.74    1.80
  -2 -10   8    5.04    2.04
  -2  10   8    5.17    1.77
   2 -10  -8    5.08    1.89
   2 -10  -7   59.54    4.78
  -2  10   7   59.20    4.44
  -2 -10   7   54.63    4.53
   2  10  -7   63.60    4.55
   2 -10  -6  177.38    7.82
   2  10  -6  192.87    7.87
  -2 -10   6  172.38    7.84
  -2  10   6  178.26    7.44
   2 -10  -5  110.40    5.58
  -2 -10   5  100.95    5.68
   2 -10  -5  107.76    5.59
  -2  10   5  115.17    5.56
   2  10  -5  108.98    5.58
  -2 -10   4  351.23   11.07
   2  10  -4  340.95    6.56
   2  10  -4  371.08   10.58
   2 -10  -4  341.35   10.29
  -2  10   4  360.25   10.20
   2 -10  -4  353.73   10.69
  -2 -10   3  229.58    8.27
   2 -10  -3  208.23    7.28
   2  10  -3  210.43    5.12
   2  10  -3  213.11    6.67
   2 -10  -3  206.95    7.84
  -2  10   3  217.11    7.32
   2 -10  -3  200.99    7.78
   2  10  -3  225.47    7.53
  -2  10   2    3.54    1.07
   2 -10  -2    0.49    0.89
  -2 -10   2    3.43    0.49
   2 -10  -2    3.62    1.07
   2  10  -2    4.88    1.14
   2 -10  -2    1.37    1.07
  -2 -10   2    2.54    1.13
   2  10  -2    1.73    0.87
   2 -10  -1   10.90    1.82
  -2  10   1    9.29    1.46
  -2 -10   1   10.40    1.77
   2 -10  -1    9.51    1.62
   2  10  -1   10.56    1.42
   2 -10  -1   11.23    1.42
  -2 -10   1   10.71    1.04
   2  10   0  276.44    9.18
  -2  10   0  282.54    8.05
  -2 -10   0  277.19    9.06
   2 -10   0  274.86    8.79
  -2 -10   0  278.51    7.03
   2 -10   0  286.04    9.13
  -2  10   0  290.13    7.75
   2 -10   0  283.20    7.59
   2  10   0  290.42    7.44
   2 -10   1   39.04    3.14
  -2 -10  -1   40.25    2.56
   2 -10   1   34.68    2.99
  -2  10  -1   39.73    2.24
  -2 -10  -1   37.12    3.12
  -2  10  -1   39.85    2.84
   2  10   1   43.62    2.23
   2  10   1   40.76    3.37
  -2 -10  -2  528.62   14.06
   2 -10   2  535.30   13.47
   2 -10   2  536.28   13.79
  -2 -10  -2  545.84   12.78
  -2  10  -2  546.35   13.15
   2  10   2  560.25   10.07
   2  10   2  524.74   14.28
  -2  10  -2  535.65   10.23
  -2 -10  -3    0.52    1.18
   2 -10   3    0.04    0.89
  -2 -10  -3    0.32    0.93
   2  10   3    2.87    1.49
   2  10   3    1.47    0.29
  -2  10  -3    1.60    1.24
   2  10   3    0.64    0.22
   2 -10   3    2.19    1.25
  -2  10  -3    1.21    0.33
  -2  10  -4    6.08    1.54
  -2 -10  -4    8.16    1.80
   2 -10   4    9.89    1.87
   2 -10   4    9.92    1.71
   2  10   4   10.76    2.18
  -2  10  -5    0.12    0.60
  -2 -10  -5    0.32    1.28
   2 -10   5    0.45    1.15
  -2  10  -5   -0.99    1.61
   2 -10   5   -0.56    1.00
   2  10   5    3.04    1.79
  -2  10  -6  165.00    7.55
   2 -10   6  172.24    7.78
   2 -10   6  172.83    6.61
  -2  10  -6  169.49    5.37
   2  10   6  171.34    8.41
  -2 -10  -6  162.55    8.05
   2  10   7   25.31    3.51
  -2 -10  -7   31.79    3.94
  -2  10  -7   24.08    3.05
   2 -10   7   29.40    3.47
   2 -10   7   29.01    2.66
   2  10   8  121.81    7.71
   2 -10   8  116.59    6.74
  -2 -10  -8  111.37    7.49
  -2  10  -8  122.26    6.83
  -2 -10  -9   -1.07    2.53
  -2  10  -9   -0.04    1.59
   2 -10   9    0.61    1.97
   2 -10   9    1.61    1.58
   2  10   9    0.50    2.15
   2 -10  10    2.64    2.08
  -2 -10 -10    7.43    3.19
   2 -10  10    5.97    2.90
  -2  10 -10    3.17    2.08
   2  10  10    0.61    1.87
  -2  10 -11    5.72    2.35
   2 -10  11    3.04    3.03
   2  10  11    2.81    2.26
   2 -10  11    3.79    2.20
  -2 -10 -11    5.22    3.09
  -2  10 -12   54.69    5.35
   2 -10  12   46.12    5.27
  -2  11  13   49.38    5.63
   2 -11 -13   34.41    5.54
  -2 -11  13   38.24    5.25
   2  11 -13   47.71    5.31
  -2 -11  12    5.97    2.69
   2 -11 -12    2.55    2.59
   2  11 -12    5.72    2.72
  -2  11  12    4.23    2.70
  -2 -11  11   -0.74    1.95
  -2  11  11   -1.53    1.98
   2 -11 -11    2.90    3.08
   2  11 -11    3.21    2.37
  -2  11  10    6.36    2.28
   2 -11 -10   11.12    3.09
   2  11 -10    9.94    2.86
  -2 -11  10    5.64    2.19
  -2  11   9  127.08    7.42
   2 -11  -9  127.02    8.17
  -2 -11   9  123.26    7.37
   2  11  -9  119.16    7.12
   2 -11  -8   11.15    2.65
   2  11  -8   10.85    2.34
  -2 -11   8    9.46    2.46
  -2  11   8   10.54    2.28
   2 -11  -7  302.77   11.46
   2  11  -7  318.02   11.14
  -2 -11   7  313.18   11.51
  -2  11   7  307.96   10.95
  -2  11   6   30.54    3.13
  -2 -11   6   29.77    3.43
   2 -11  -6   25.02    3.07
   2  11  -6   31.13    3.28
   2  11  -5   31.12    3.09
   2 -11  -5   27.20    2.95
  -2 -11   5   27.42    3.17
   2 -11  -5   28.38    3.07
  -2  11   5   27.13    2.89
  -2 -11   4   41.36    3.76
   2 -11  -4   38.38    3.41
   2  11  -4   37.62    1.50
   2  11  -4   37.46    3.24
  -2  11   4   37.48    3.16
   2 -11  -4   39.19    3.33
   2 -11  -3  409.28   12.01
   2 -11  -3  374.27   11.66
  -2 -11   3  399.90   12.13
   2  11  -3  409.19   10.17
   2  11  -3  396.90    8.22
  -2  11   3  409.54   11.19
   2 -11  -3  390.59   10.97
   2  11  -3  412.83   11.22
  -2  11   2   18.29    2.11
  -2 -11   2   18.68    1.13
   2  11  -2   16.50    2.04
   2 -11  -2   17.23    1.95
   2 -11  -2   18.23    2.41
  -2 -11   2   21.14    2.57
   2 -11  -2   17.36    2.31
   2  11  -2   20.44    1.98
   2 -11  -1  429.29   12.22
  -2 -11   1  455.95   12.87
   2  11  -1  471.00   11.19
   2 -11  -1  472.09   12.88
  -2  11   1  442.58   11.38
  -2 -11   1  455.10    9.33
   2 -11  -1  464.10   11.11
   2  11   0    4.04    1.57
   2  11   0    4.79    1.09
  -2  11   0    5.74    1.34
  -2 -11   0    3.71    1.14
  -2  11   0    4.11    1.03
   2 -11   0    1.60    0.94
  -2 -11   0    5.82    1.07
   2 -11   0    3.36    1.36
   2 -11   0    3.47    0.93
   2  11   1   -0.53    0.63
  -2 -11  -1    0.15    0.65
   2  11   1    0.16    1.17
  -2 -11  -1   -0.36    0.96
   2 -11   1    0.25    0.99
  -2  11  -1    0.50    0.99
   2 -11   1    1.55    1.27
  -2  11  -1   -0.05    0.58
   2  11   2    0.58    0.52
   2 -11   2    0.39    0.97
   2 -11   2    1.05    1.10
  -2 -11  -2    0.37    1.05
  -2 -11  -2   -0.67    1.01
  -2  11  -2    1.82    1.19
   2  11   2   -0.14    1.20
  -2  11  -2    0.42    0.48
  -2 -11  -3  167.36    7.46
  -2  11  -3  182.98    7.12
   2 -11   3  171.84    7.36
  -2 -11  -3  184.78    6.95
   2  11   3  164.70    3.69
  -2  11  -3  155.89    3.43
   2  11   3  179.91    7.89
   2 -11   3  167.92    6.72
  -2 -11  -4   31.70    3.11
   2 -11   4   33.08    3.35
  -2  11  -4   30.39    3.08
   2 -11   4   31.37    2.86
   2  11   4   32.15    3.45
  -2 -11  -5  114.80    6.42
  -2  11  -5   98.73    5.71
  -2  11  -5  119.59    3.97
   2  11   5  111.08    6.63
   2 -11   5  108.80    6.18
   2 -11   5  114.95    5.48
  -2  11  -6    9.10    2.18
   2 -11   6   11.48    2.51
  -2 -11  -6    9.04    2.24
   2  11   6    6.04    2.26
   2 -11   6    6.01    1.46
  -2 -11  -7    2.61    1.92
  -2  11  -7    2.07    1.58
   2  11   7    2.63    1.95
   2 -11   7    4.18    1.84
   2 -11   7    4.76    1.41
  -2  11  -8   13.95    2.63
   2 -11   8   15.61    2.92
  -2 -11  -8   14.47    3.06
   2  11   8   14.21    2.79
   2  11   9   85.39    6.96
   2 -11   9   85.64    6.24
  -2  11  -9   90.97    6.18
  -2 -11  -9   89.64    7.28
  -2  11 -10    8.38    2.79
  -2 -11 -10   13.91    3.94
   2  11  10   10.16    3.50
   2 -11  10    8.77    2.49
   2  11  11  126.46    9.29
   2 -11  11  112.52    7.74
  -2 -11 -11  140.77   10.09
  -2  11 -11  126.12    7.95
  -2  11 -12   33.34    4.54
   2 -11  12   25.31    4.30
   2 -12 -13   -2.51    3.58
   2  12 -13    6.88    3.00
  -2 -12  13    1.72    2.39
  -2  12  13    2.48    2.60
  -2 -12  12   77.78    6.72
   2  12 -12   80.60    6.72
   2 -12 -12   66.40    7.18
  -2  12  12   76.16    6.78
   2 -12 -11   12.72    3.64
  -2 -12  11   16.45    3.42
  -2  12  11   18.01    3.66
   2  12 -11   17.45    3.52
  -2 -12  10  105.65    7.29
   2 -12 -10  113.66    8.22
  -2  12  10  107.73    7.13
   2  12 -10  105.36    7.05
   2  12  -9    9.98    2.88
  -2 -12   9    2.85    2.04
   2 -12  -9    0.89    2.11
  -2  12   9    6.84    2.17
   2  12  -8    9.18    2.40
   2 -12  -8    8.66    2.66
  -2 -12   8   15.74    3.09
  -2  12   8   10.63    2.53
  -2 -12   7   10.61    2.48
   2 -12  -7    6.96    1.92
   2  12  -7   10.00    2.39
  -2  12   7   11.21    2.49
  -2 -12   6  110.02    6.59
   2  12  -6  119.46    6.29
   2 -12  -6  102.42    6.11
  -2  12   6  109.78    6.06
   2 -12  -5   76.10    4.96
  -2 -12   5   79.82    5.48
  -2  12   5   80.77    4.97
   2  12  -5   82.13    5.04
   2 -12  -4  125.49    6.48
   2  12  -4  118.45    5.90
   2 -12  -4  117.01    5.87
  -2  12   4  123.24    6.05
  -2 -12   4   98.66    6.06
   2  12  -3    7.00    1.49
   2 -12  -3    7.14    1.99
  -2 -12   3    8.65    2.06
   2 -12  -3    7.12    1.58
   2  12  -3    6.58    1.25
   2 -12  -3    5.10    1.66
  -2  12   3    8.98    1.71
   2  12  -2    0.79    0.79
   2 -12  -2    0.47    1.23
   2 -12  -2   -0.67    1.04
   2 -12  -2   -0.12    1.05
  -2  12   2   -0.87    1.03
  -2 -12   2    0.56    1.11
  -2 -12   2    0.03    0.36
   2  12  -2    2.87    1.25
   2 -12  -1   82.29    4.95
  -2  12   1   90.85    4.33
  -2 -12   1   86.58    5.22
   2 -12  -1   95.86    5.48
  -2 -12   1   81.88    3.23
   2 -12  -1   85.63    4.20
  -2  12   1   85.82    4.44
   2  12  -1   86.42    4.24
   2  12   0  248.56    9.19
   2 -12   0  254.20    9.12
  -2 -12   0  239.62    9.14
  -2 -12   0  252.95    6.88
   2 -12   0  241.08    8.90
  -2  12   0  248.95    7.49
  -2  12   0  252.68    7.97
   2  12   0  253.00    7.36
   2 -12   0  250.48    7.42
   2 -12   1   17.77    2.44
   2  12   1   23.55    2.85
  -2  12  -1   19.41    1.72
   2  12   1   23.14    1.88
  -2 -12  -1   23.25    2.79
  -2 -12  -1   24.18    2.19
   2 -12   1   20.98    2.62
  -2  12  -1   26.07    2.59
   2 -12   2  171.95    7.12
   2 -12   2  163.57    7.37
   2  12   2  165.62    7.63
  -2  12  -2  164.38    4.45
   2  12   2  170.90    4.71
  -2 -12  -2  147.23    5.97
  -2 -12  -2  155.46    7.34
  -2  12  -2  156.72    6.68
  -2 -12  -3    9.60    1.98
   2  12   3   11.82    0.91
  -2  12  -3    7.00    1.73
  -2 -12  -3    9.92    1.88
   2 -12   3   15.07    2.15
   2 -12   3    7.35    1.82
   2  12   3   14.64    2.60
  -2 -12  -4   25.81    2.88
  -2  12  -4   25.23    2.96
   2 -12   4   25.75    2.77
   2 -12   4   23.85    3.03
   2  12   4   31.83    3.63
   2 -12   5   13.65    2.60
   2 -12   5   13.81    2.05
   2  12   5   13.44    2.79
  -2  12  -5   17.52    2.70
  -2 -12  -5   14.49    2.53
  -2 -12  -6  110.02    6.76
  -2  12  -6   94.88    6.05
   2 -12   6  112.96    5.52
   2 -12   6  115.40    6.79
   2  12   6  115.74    7.26
   2 -12   7   17.75    3.08
  -2  12  -7   15.70    2.63
  -2 -12  -7   18.04    3.37
   2 -12   7   16.22    2.19
   2  12   7   14.12    2.92
  -2 -12  -8  106.32    7.54
   2 -12   8  117.18    7.25
   2  12   8  111.53    7.70
  -2  12  -8  103.47    6.66
  -2 -12  -9    2.01    2.32
   2  12   9    2.47    2.46
   2 -12   9    8.27    2.62
  -2  12  -9    7.73    2.49
  -2  12 -10    0.45    2.21
  -2 -12 -10    2.65    2.56
   2  12  10   -0.89    2.03
   2 -12  10    4.88    2.42
  -2  12 -11   52.13    5.35
   2 -12  11   59.12    5.74
  -2 -12 -11   52.68    6.60
   2  12  11   48.21    6.09
  -2  13  13   65.82    6.81
   2 -13 -12   47.58    6.33
  -2 -13  12   48.32    5.63
  -2  13  12   48.37    5.52
   2  13 -12   57.52    5.85
   2 -13 -11   12.39    3.77
  -2 -13  11   18.00    3.90
  -2  13  11    6.87    2.68
   2  13 -11   12.73    3.25
   2  13 -10    2.73    2.40
  -2 -13  10    6.41    2.82
  -2  13  10    1.69    1.90
  -2 -13   9  101.46    7.12
  -2  13   9  109.56    7.16
   2 -13  -9  105.17    7.64
   2  13  -9  112.96    7.11
  -2  13   8   57.76    4.99
  -2 -13   8   58.53    5.25
   2 -13  -8   58.01    5.39
   2  13  -8   61.29    5.15
  -2 -13   7  166.48    8.67
   2 -13  -7  159.08    8.34
  -2  13   7  170.67    8.26
   2  13  -7  159.10    7.92
   2  13  -6    8.89    2.07
  -2 -13   6    9.10    2.44
  -2  13   6   11.18    2.33
   2 -13  -6    8.82    2.13
   2  13  -5   25.53    2.99
   2 -13  -5   21.92    2.91
  -2  13   5   21.22    2.69
  -2 -13   5   22.33    3.27
  -2 -13   4    1.29    1.31
  -2  13   4    0.20    1.28
   2 -13  -4    0.71    1.66
   2 -13  -4    5.36    1.53
   2  13  -4    3.97    1.62
   2 -13  -3   35.89    3.65
  -2  13   3   48.16    3.77
  -2 -13   3   44.98    4.13
   2 -13  -3   40.44    3.31
   2  13  -3   43.58    3.01
   2 -13  -3   43.01    3.90
   2  13  -3   48.24    3.64
   2 -13  -2   81.63    5.34
   2 -13  -2   94.93    4.85
   2  13  -2  103.95    4.80
   2 -13  -2  101.13    5.97
  -2  13   2   98.66    4.55
   2  13  -2  108.67    5.18
  -2  13   2   93.35    5.18
  -2 -13   2   96.53    3.00
  -2 -13   2   96.65    5.95
   2 -13  -1   77.93    5.15
   2 -13  -1   99.93    5.80
   2 -13  -1  101.38    4.69
   2  13  -1  103.65    4.81
  -2  13   1   87.66    4.63
   2  13  -1   95.96    4.75
  -2 -13   1  100.50    5.86
  -2  13   1   97.29    4.76
  -2 -13   1   95.21    3.57
  -2 -13   0  237.31    9.52
   2 -13   0  257.87    7.66
  -2 -13   0  249.54    7.11
   2 -13   0  268.47    9.71
  -2  13   0  253.79    7.72
   2 -13   0  227.89    9.15
  -2  13   0  253.97    8.31
   2  13   0  265.40    7.76
   2  13   0  246.15    9.59
  -2 -13  -1   82.34    5.40
  -2 -13  -1   85.21    4.16
  -2  13  -1   91.12    4.89
  -2  13  -1   86.40    3.72
   2 -13   1   92.43    5.39
   2  13   1   86.01    3.77
   2 -13   1   83.77    5.30
   2  13   1   85.12    5.51
   2 -13   2    7.81    2.07
   2  13   2    6.44    1.88
  -2 -13  -2    4.70    1.42
   2 -13   2    3.43    1.29
   2  13   2    7.57    1.13
  -2  13  -2    6.01    0.87
  -2  13  -2    6.45    1.75
  -2 -13  -2    8.42    1.67
  -2 -13  -3  172.68    8.24
  -2  13  -3  173.67    7.58
   2  13   3  179.46    8.62
   2 -13   3  198.09    7.87
  -2 -13  -3  170.62    7.07
   2 -13   3  178.25    8.27
  -2  13  -4  130.74    6.76
   2 -13   4  141.92    6.53
   2 -13   4  139.11    7.43
  -2 -13  -4  134.86    6.69
   2  13   4  133.95    7.55
  -2  13  -5  106.06    6.39
   2 -13   5  118.70    5.92
   2 -13   5  126.31    7.17
  -2 -13  -5  111.45    6.52
   2  13   5  120.92    7.46
   2 -13   6   23.57    3.33
  -2 -13  -6   23.81    3.55
   2 -13   6   20.47    2.53
  -2  13  -6   17.54    2.77
   2  13   6   19.68    3.48
   2 -13   7    4.83    1.99
  -2  13  -7    4.75    2.25
  -2 -13  -7    5.91    2.44
   2  13   7    3.26    2.25
   2  13   8   14.87    3.39
  -2 -13  -8   15.25    3.56
   2 -13   8   16.00    3.07
  -2  13  -8   16.82    3.06
  -2  13  -9   22.58    3.49
  -2 -13  -9   24.89    4.59
   2 -13   9   22.72    3.76
   2  13   9   24.06    4.41
  -2  13 -10    0.90    2.31
  -2 -13 -10    1.93    2.72
   2  13  10   -1.42    2.59
   2 -13  10    0.19    2.07
  -2  13 -11   61.50    5.97
   2 -13  11   66.40    6.17
  -2 -14  12   19.11    3.85
   2 -14 -12   16.00    4.59
  -2  14  12   18.63    3.87
   2  14 -12   24.08    4.27
   2 -14 -11   11.74    3.35
  -2 -14  11   22.54    4.28
   2  14 -11   21.20    3.76
  -2  14  11   13.23    3.62
   2  14 -10   20.84    3.88
  -2 -14  10   15.96    3.61
  -2  14  10    9.72    2.76
   2 -14 -10   10.22    3.42
   2  14  -9   27.05    3.89
  -2  14   9   22.46    3.47
  -2 -14   9   17.19    3.36
   2 -14  -9   11.61    2.96
   2  14  -8    4.67    2.19
  -2 -14   8    2.14    1.67
   2 -14  -8    2.22    1.94
  -2  14   8    3.87    1.92
   2 -14  -7   18.89    3.22
  -2 -14   7   18.36    3.44
  -2  14   7   19.05    3.24
   2  14  -7   18.01    2.99
   2  14  -6    6.45    2.05
   2 -14  -6    6.66    2.19
  -2 -14   6    3.47    1.91
  -2  14   6    5.08    1.89
  -2 -14   5  207.64    9.78
   2 -14  -5  210.08    8.91
  -2  14   5  227.57    9.33
   2  14  -5  222.33    9.03
   2 -14  -4   10.87    2.16
   2  14  -4   15.58    2.38
  -2  14   4   15.90    1.90
   2 -14  -4   16.93    2.93
  -2  14   4   14.88    2.48
  -2 -14   4   13.78    2.77
   2 -14  -3   82.16    5.67
  -2  14   3   88.32    4.39
  -2 -14   3   95.56    6.24
   2 -14  -3  101.82    6.15
   2 -14  -3   92.18    5.13
  -2  14   3   88.89    5.39
   2  14  -3   97.29    4.61
   2  14  -3   95.07    5.30
  -2  14   2   21.62    2.64
   2 -14  -2   18.15    2.73
   2 -14  -2   22.38    3.04
  -2  14   2   23.59    2.42
   2  14  -2   22.32    2.61
  -2 -14   2   20.88    3.00
   2  14  -2   22.92    2.42
   2 -14  -2   18.87    2.22
   2 -14  -1   79.43    5.43
  -2 -14   1   84.61    5.70
   2 -14  -1   88.90    4.57
  -2  14   1  100.34    4.93
   2 -14  -1   99.27    6.00
  -2 -14   1   89.92    3.58
  -2  14   1   97.51    4.95
   2  14  -1   97.05    4.93
   2  14  -1   98.31    4.82
  -2 -14   0  203.09    8.94
   2 -14   0  178.73    8.33
  -2  14   0  193.53    6.85
   2 -14   0  213.82    8.84
  -2 -14   0  194.17    6.20
  -2  14   0  202.25    7.57
   2 -14   0  200.23    6.75
   2  14   0  204.98    6.94
   2  14   0  180.72    8.41
  -2 -14  -1  326.15   11.83
   2 -14   1  340.17   12.09
   2 -14   1  348.11   11.59
  -2  14  -1  358.14    8.90
  -2  14  -1  362.01   10.93
  -2 -14  -1  338.77    9.54
   2  14   1  342.46   12.14
   2  14   1  359.33    9.19
   2  14   2    2.16    0.88
  -2  14  -2    2.90    1.50
   2 -14   2    3.27    1.49
  -2 -14  -2   -0.50    0.99
  -2 -14  -2    2.52    1.75
   2 -14   2    1.26    1.44
   2  14   2    2.34    1.67
  -2  14  -3   33.59    3.45
  -2 -14  -3   26.58    3.41
  -2 -14  -3   30.71    3.02
   2 -14   3   28.50    3.13
   2  14   3   34.19    3.92
   2 -14   3   34.67    3.86
  -2 -14  -4    0.52    1.31
   2 -14   4    0.56    1.66
  -2  14  -4   -0.55    1.88
   2  14   4    0.27    1.82
   2 -14   4    1.33    1.39
  -2  14  -5    2.67    1.69
  -2 -14  -5    5.77    2.03
   2 -14   5    2.96    1.40
   2 -14   5    1.72    1.65
   2  14   5    2.25    2.02
   2 -14   6   12.69    2.04
  -2  14  -6    5.30    2.12
  -2 -14  -6   11.64    2.78
   2  14   6   13.00    3.02
   2 -14   6    7.41    2.36
  -2 -14  -7   38.88    4.76
   2 -14   7   35.35    4.34
  -2  14  -7   41.93    4.36
   2  14   7   46.99    5.30
   2 -14   8   29.90    4.11
  -2  14  -8   28.31    3.98
  -2 -14  -8   29.58    4.49
   2  14   8   28.91    4.57
  -2 -14  -9   12.81    3.64
  -2  14  -9   14.67    3.39
   2 -14   9   17.75    3.53
   2  14   9   19.40    3.96
   2 -14  10    1.26    2.35
   2  14  10    0.19    2.62
  -2  14 -10    2.37    2.38
  -2 -14 -10    1.51    2.76
   2 -14  11   -0.46    2.14
  -2  15  12   12.74    3.78
   2 -15 -11    9.37    3.47
  -2 -15  11    8.04    3.17
  -2  15  11    0.36    2.39
   2  15 -11   11.28    3.27
  -2 -15  10   25.39    4.39
   2 -15 -10   26.63    4.59
  -2  15  10   21.81    3.70
   2  15 -10   32.81    4.66
   2  15  -9   16.93    3.56
  -2 -15   9    9.39    2.85
  -2  15   9   10.60    2.85
   2 -15  -9    8.20    3.01
  -2 -15   8   77.72    6.47
  -2  15   8   79.05    6.12
   2 -15  -8   67.64    6.09
   2  15  -8   70.92    5.69
   2  15  -7   22.59    3.22
  -2 -15   7   20.32    3.62
   2 -15  -7   21.44    3.50
  -2  15   7   25.95    3.57
   2 -15  -6   43.72    4.37
  -2 -15   6   37.54    4.62
   2  15  -6   47.29    4.40
  -2  15   6   37.61    4.01
   2  15  -5   28.26    3.26
  -2  15   5   29.37    2.44
  -2 -15   5   23.43    3.51
   2 -15  -5   28.72    3.32
  -2  15   5   23.16    3.10
  -2  15   4   39.08    2.90
  -2 -15   4   37.77    4.07
   2  15  -4   43.81    3.85
   2 -15  -4   36.42    3.55
  -2  15   4   42.69    3.99
   2 -15  -3   16.23    2.79
  -2 -15   3   19.66    3.22
  -2  15   3   24.85    2.47
   2 -15  -3   25.99    3.41
   2  15  -3   21.82    2.83
   2 -15  -3   20.99    2.71
   2  15  -3   20.17    2.11
  -2  15   3   22.74    2.98
   2 -15  -2  165.38    8.29
  -2 -15   2  170.03    8.73
   2  15  -2  181.72    6.93
   2  15  -2  190.81    7.51
   2 -15  -2  166.74    6.94
   2 -15  -2  188.74    8.83
  -2  15   2  183.46    6.92
  -2  15   2  176.36    7.84
  -2  15   1   24.00    3.00
  -2 -15   1   20.82    1.79
   2 -15  -1   22.05    3.07
  -2 -15   1   20.29    3.10
  -2  15   1   24.48    2.67
  -2  15   1   22.96    2.55
   2 -15  -1   24.57    3.30
   2 -15  -1   20.03    2.27
   2  15  -1   22.80    2.49
   2  15  -1   26.47    2.77
  -2  15   0   58.60    3.67
  -2 -15   0   58.03    4.99
   2 -15   0   59.49    4.93
  -2  15   0   62.99    4.27
   2  15   0   62.89    3.76
   2  15   0   63.33    5.01
  -2 -15   0   60.65    3.37
   2 -15   0   66.42    5.04
   2 -15   1   94.55    5.92
  -2  15  -1   97.43    5.50
   2 -15   1   87.61    6.04
  -2 -15  -1   86.22    4.47
   2  15   1   91.92    4.24
  -2 -15  -1   80.34    5.84
   2  15   1   96.61    6.36
   2 -15   2    3.48    1.80
  -2 -15  -2    3.54    1.96
  -2  15  -2    4.89    1.58
  -2 -15  -2    4.24    1.38
   2  15   2    1.32    1.70
   2  15   2    4.31    1.06
   2 -15   2    2.72    1.71
  -2 -15  -3   30.36    3.72
   2 -15   3   36.96    3.64
   2 -15   3   33.62    4.05
  -2  15  -3   32.94    3.60
   2  15   3   28.22    3.86
  -2 -15  -3   29.96    3.18
  -2  15  -4   48.85    4.49
  -2 -15  -4   51.31    4.29
   2 -15   4   52.32    4.23
   2 -15   4   42.32    4.43
   2  15   4   47.82    4.93
   2 -15   5   35.14    4.29
   2 -15   5   31.02    3.23
  -2 -15  -5   35.78    3.96
   2  15   5   31.99    4.40
  -2  15  -5   32.02    3.90
  -2 -15  -6    5.29    2.34
  -2  15  -6    4.14    2.20
   2 -15   6   -0.80    2.28
   2 -15   6    4.36    1.89
   2  15   6    6.23    3.04
  -2 -15  -7   -0.04    2.06
   2 -15   7    4.16    2.05
  -2  15  -7   -2.28    2.40
   2  15   7    4.62    2.72
  -2 -15  -8   25.25    4.36
  -2  15  -8   28.49    4.15
   2 -15   8   25.52    3.94
   2  15   8   36.78    5.14
  -2  15  -9    3.70    2.24
  -2 -15  -9    4.02    2.97
   2 -15   9    2.66    2.49
   2  15   9    4.82    3.46
  -2 -15 -10  125.89    9.82
   2 -15  10  120.31    8.49
  -2  15 -10  117.14    8.29
  -2 -16  11   32.42    5.15
  -2  16  11   29.91    4.67
   2 -16 -11   33.84    5.52
   2  16 -11   31.25    4.51
   2  16 -10   12.77    3.65
   2 -16 -10    6.59    2.99
  -2  16  10    9.55    3.22
  -2 -16  10    2.57    2.71
   2  16  -9   54.73    5.45
  -2 -16   9   54.28    5.81
   2 -16  -9   57.84    6.22
  -2  16   9   60.15    5.94
   2  16  -8    4.15    1.98
  -2 -16   8    4.75    2.30
  -2  16   8    4.59    2.11
   2 -16  -8    5.28    2.84
   2  16  -7   10.09    2.49
   2 -16  -7   10.61    2.84
  -2 -16   7   13.10    3.42
  -2  16   7   14.89    3.09
   2  16  -6   14.32    2.96
  -2 -16   6   13.15    3.26
   2 -16  -6    9.67    2.67
  -2  16   6   15.75    2.76
  -2 -16   5  201.34   10.37
   2 -16  -5  190.36    8.85
  -2  16   5  212.70    9.57
  -2  16   5  211.69    7.00
   2  16  -5  220.70    9.28
  -2 -16   4    8.17    2.63
  -2  16   4   10.68    1.76
   2 -16  -4   10.27    2.33
   2  16  -4    6.99    2.02
  -2  16   4    9.72    2.46
   2 -16  -3   65.96    5.49
  -2  16   3   79.20    4.41
  -2 -16   3   77.22    6.08
   2 -16  -3   71.95    4.79
   2 -16  -3   83.78    6.10
   2  16  -3   79.72    5.14
  -2  16   3   74.25    5.34
  -2  16   2   -0.06    1.35
  -2  16   2    1.41    1.15
   2 -16  -2    1.64    1.90
  -2 -16   2   -0.61    1.67
   2 -16  -2    0.90    1.37
   2  16  -2    2.92    1.31
   2 -16  -2    0.45    1.08
   2  16  -2    1.67    1.49
  -2  16   1  103.56    5.44
   2 -16  -1   88.26    6.18
  -2 -16   1   98.61    6.83
   2  16  -1  101.17    5.30
   2 -16  -1   93.10    6.21
   2 -16  -1   94.44    4.94
  -2  16   1   93.90    5.16
   2  16  -1   94.05    5.08
  -2  16   1   98.54    5.99
  -2  16   0    2.12    1.22
   2  16   0    1.71    1.21
   2  16   0    2.80    2.09
  -2 -16   0    1.03    0.92
   2 -16   0    1.79    1.96
   2 -16   0    0.43    1.78
  -2  16   0    1.50    1.29
  -2 -16   0    1.08    1.74
   2 -16   1  327.83   12.72
  -2  16  -1  312.01   10.89
  -2 -16  -1  314.73   12.43
  -2 -16  -1  301.77    9.39
   2  16   1  343.69    9.34
   2 -16   1  357.26   12.28
   2  16   1  327.25   12.50
  -2  16  -2   28.96    3.38
  -2 -16  -2   33.91    4.15
   2 -16   2   28.24    3.34
   2 -16   2   32.41    3.91
  -2 -16  -2   26.32    2.82
   2  16   2   30.47    3.95
  -2 -16  -3   82.51    6.30
   2 -16   3   90.27    6.75
  -2  16  -3   83.94    5.78
   2 -16   3   89.12    5.68
  -2 -16  -3   85.39    5.18
   2  16   3   89.47    6.62
   2 -16   4    4.59    1.81
  -2 -16  -4    0.69    1.33
  -2  16  -4   -3.62    2.52
   2 -16   4    0.06    1.91
   2  16   4    0.61    2.09
  -2  16  -5   -2.97    2.29
   2 -16   5    2.16    1.62
  -2 -16  -5    1.38    1.89
   2 -16   5   -1.92    2.18
   2  16   5   -0.79    2.09
   2 -16   6   -2.07    1.52
  -2 -16  -6    1.15    2.01
   2 -16   6   -2.88    2.49
  -2  16  -6   -1.86    2.33
   2  16   6    1.97    2.12
  -2 -16  -7   55.51    5.57
   2 -16   7   61.53    5.88
  -2  16  -7   52.54    5.20
   2  16   7   59.30    6.20
  -2 -16  -8   -0.85    2.52
  -2  16  -8    2.82    2.68
   2 -16   8   -0.08    1.93
   2  16   8    0.06    2.09
   2 -16   9    2.89    2.59
   2  16   9   -1.45    2.83
  -2 -16  -9    0.73    2.84
  -2  16  -9   -0.34    2.62
   2 -16  10    1.08    2.59
  -2  17  11    5.57    2.88
   2  17 -10   15.41    3.47
  -2 -17  10   10.61    3.92
   2 -17 -10    4.29    2.78
  -2  17  10    3.67    2.96
   2 -17  -9    4.35    2.43
   2  17  -9    7.06    2.70
  -2  17   9    5.00    2.63
  -2 -17   9    5.77    3.05
   2  17  -8   22.61    3.79
   2 -17  -8   20.98    3.72
  -2 -17   8   18.33    3.99
  -2  17   8   21.46    3.93
  -2 -17   7    3.88    2.25
  -2  17   7    7.18    2.27
   2 -17  -7    4.04    2.33
   2  17  -7    1.97    1.94
   2 -17  -6   -0.55    1.69
  -2  17   6    0.98    1.93
  -2 -17   6    1.98    1.91
   2  17  -6    2.93    1.85
   2  17  -5   29.59    3.61
   2 -17  -5   23.65    3.32
  -2 -17   5   27.27    4.20
  -2  17   5   19.27    3.20
  -2 -17   4   16.37    3.34
   2  17  -4   18.59    2.84
   2 -17  -4   16.76    2.76
  -2  17   4   15.57    2.08
  -2  17   4   12.52    2.72
   2 -17  -3   -0.15    1.22
   2  17  -3    4.06    1.99
   2 -17  -3    3.52    1.91
  -2 -17   3    1.91    2.17
  -2  17   3    3.85    1.56
  -2  17   3    5.68    2.29
   2 -17  -2   38.39    3.50
   2  17  -2   41.61    3.70
  -2  17   2   42.80    3.62
   2 -17  -2   47.61    4.81
   2 -17  -2   37.89    4.34
  -2 -17   2   39.86    4.70
  -2  17   2   40.61    3.80
  -2  17   2   42.66    4.18
  -2  17   1   13.92    2.68
  -2  17   1   15.28    2.34
   2  17  -1   13.91    3.04
   2  17  -1   15.66    2.47
   2  17  -1   15.28    2.20
  -2 -17   1   13.60    3.24
   2 -17  -1   17.72    2.28
  -2  17   1   14.90    2.31
   2 -17  -1   16.71    3.26
   2 -17  -1   18.46    3.32
   2 -17   0   92.83    6.72
   2  17   0  108.81    5.35
  -2 -17   0   92.78    6.78
   2 -17   0  110.42    6.91
  -2  17   0  102.58    5.93
   2  17   0  101.28    6.89
  -2  17  -1   -1.21    1.58
  -2 -17  -1    1.48    0.96
  -2 -17  -1    0.98    1.82
   2 -17   1   -0.12    1.70
   2 -17   1    2.31    2.24
   2  17   1    1.55    2.10
  -2 -17  -2   -1.14    1.17
  -2  17  -2   -0.88    2.01
   2 -17   2    1.36    1.93
   2 -17   2    2.93    2.19
  -2 -17  -2   -0.10    1.85
   2  17   2   -0.92    1.79
  -2 -17  -3   12.65    2.85
  -2  17  -3    5.81    1.87
   2 -17   3   11.44    2.95
  -2 -17  -3   11.78    2.24
   2 -17   3   18.12    3.05
   2  17   3   10.53    2.69
  -2 -17  -4   91.88    5.94
   2 -17   4   95.17    7.35
  -2  17  -4   92.56    6.47
   2 -17   4  104.44    6.37
   2  17   4  100.07    7.39
  -2  17  -5   32.99    4.14
  -2 -17  -5   26.49    3.65
   2 -17   5   32.46    3.66
   2  17   5   26.83    4.30
   2 -17   5   31.20    4.24
   2 -17   6   20.79    3.93
  -2  17  -6   20.40    3.69
  -2 -17  -6   22.30    3.72
   2  17   6   17.62    3.72
  -2 -17  -7   -0.13    2.13
  -2  17  -7    2.84    2.69
   2 -17   7   -4.77    2.87
   2  17   7    2.96    2.76
  -2  17  -8    5.92    2.60
  -2 -17  -8    5.94    2.96
   2 -17   8   -0.46    2.73
   2  17   8    3.33    3.29
  -2 -17  -9    1.41    2.84
   2 -17   9   -4.19    3.20
   2 -18 -10    7.94    3.47
  -2 -18  10    5.14    2.62
  -2  18  10    4.72    2.23
   2 -18  -9   16.53    3.81
  -2 -18   9   26.45    4.83
   2  18  -9   23.56    4.18
  -2  18   9   25.80    4.33
  -2 -18   8    6.41    3.35
   2 -18  -8    1.78    1.99
  -2  18   8    2.81    2.44
   2  18  -8    4.49    2.72
   2 -18  -7   11.58    3.10
  -2 -18   7    9.28    3.00
  -2  18   7    8.30    2.82
   2  18  -7    9.40    2.56
   2 -18  -6   19.30    3.28
  -2  18   6   17.29    3.41
  -2 -18   6   16.92    3.71
   2  18  -6   19.10    3.37
   2  18  -5   99.85    6.44
  -2 -18   5   93.30    7.55
   2 -18  -5   78.73    5.85
  -2  18   5   83.99    6.42
   2  18  -4   32.60    3.74
  -2 -18   4   29.39    4.52
  -2  18   4   25.03    3.59
   2 -18  -4   23.17    3.18
  -2  18   3   50.70    3.82
   2 -18  -3   46.74    5.07
   2 -18  -3   47.08    4.16
  -2  18   3   46.72    4.49
   2  18  -3   54.57    4.54
  -2 -18   3   56.17    5.82
  -2  18   2   13.87    2.64
   2  18  -2   18.52    2.70
  -2 -18   2   22.92    3.98
   2 -18  -2   22.54    2.70
  -2  18   2   18.97    2.76
  -2  18   2   20.56    2.65
   2 -18  -2   24.79    4.04
   2 -18  -2   15.16    3.22
   2 -18  -1   73.02    6.15
  -2 -18   1   83.87    6.88
   2 -18  -1   86.24    6.57
   2  18  -1   88.83    6.60
  -2  18   1   73.74    5.05
   2  18  -1   80.63    4.99
  -2  18   1   74.04    5.61
   2  18   0   47.64    4.97
  -2  18   0   48.67    4.26
  -2 -18   0   51.52    5.37
   2  18   0   57.26    4.05
   2 -18   0   60.28    5.41
   2 -18   0   53.00    5.27
   2  18   0   65.00    4.69
  -2 -18  -1  117.13    7.99
  -2  18  -1  114.19    6.74
   2 -18   1  121.51    7.45
   2 -18   1  118.43    7.96
   2  18   1  120.85    7.87
   2 -18   2   35.85    4.14
   2 -18   2   34.47    4.63
  -2 -18  -2   31.75    4.59
  -2  18  -2   26.25    3.44
   2  18   2   23.03    3.81
  -2 -18  -3   13.30    2.38
   2  18   3    9.50    2.88
   2 -18   3   12.22    2.79
  -2 -18  -3   10.76    2.98
  -2  18  -3    9.66    2.51
   2 -18   3    4.37    2.38
   2 -18   4    0.44    2.34
  -2 -18  -4    1.21    1.56
  -2  18  -4   -1.05    2.27
   2 -18   4   -1.99    1.89
   2  18   4    6.17    3.01
   2 -18   5   15.32    2.92
  -2  18  -5   12.11    2.78
   2 -18   5   14.34    3.46
  -2 -18  -5   15.45    3.04
   2  18   5    9.11    3.21
  -2 -18  -6    5.09    2.30
   2  18   6    8.40    3.65
   2 -18   6   10.62    3.50
  -2  18  -6    3.09    2.28
  -2 -18  -7   40.03    5.03
  -2  18  -7   48.69    5.42
   2  18   7   38.10    5.51
   2 -18   7   35.63    5.26
  -2 -18  -8   17.15    3.77
   2  18   8   10.93    3.36
   2 -18   9   10.78    3.63
  -2  19  10    5.61    3.58
  -2 -19   9    7.41    3.59
   2  19  -9   22.07    4.01
   2 -19  -9   13.55    3.92
  -2  19   9   17.92    3.89
  -2 -19   8    5.95    2.85
  -2  19   8    9.44    2.85
   2 -19  -8    3.45    2.44
   2  19  -8   12.23    3.47
   2  19  -7   52.88    5.22
  -2 -19   7   57.62    6.54
  -2  19   7   48.72    5.25
   2 -19  -7   41.52    4.81
  -2 -19   6   -1.01    2.27
   2 -19  -6    1.51    2.01
   2  19  -6    2.30    2.20
  -2  19   6    2.56    2.34
   2  19  -5    9.88    2.82
  -2 -19   5   11.57    3.47
   2 -19  -5    8.42    2.45
  -2  19   5    7.67    2.49
   2  19  -4   19.81    3.22
   2 -19  -4   18.48    2.79
  -2 -19   4   16.40    3.89
  -2  19   4   18.78    3.42
   2  19  -3   28.88    3.44
   2 -19  -3   20.54    3.57
  -2  19   3   22.43    3.25
  -2  19   3   26.75    3.02
   2 -19  -3   25.69    3.12
  -2 -19   3   23.55    4.29
  -2  19   3   27.52    3.83
   2  19  -2    2.25    1.78
  -2 -19   2    4.25    2.80
  -2  19   2    1.10    1.49
   2 -19  -2    2.38    2.35
  -2  19   2    0.59    1.60
   2  19  -1    7.80    2.05
  -2  19   1    6.63    1.92
  -2  19   1    5.77    2.38
  -2 -19   1    6.61    2.70
   2 -19  -1    8.16    2.95
   2 -19  -1    4.66    2.19
   2  19  -1    3.26    2.44
   2  19   0   18.50    3.42
  -2  19   0   20.76    3.44
  -2  19   0   16.85    2.81
   2 -19   0   20.06    3.59
   2 -19   0   21.55    4.02
  -2 -19   0   19.66    3.83
  -2 -19  -1   -3.95    2.49
   2 -19   1    0.17    2.01
  -2  19  -1   -2.03    2.23
   2 -19   1    4.99    2.77
   2  19   1   -0.29    1.84
   2 -19   2    2.33    2.77
  -2  19  -2   -1.48    2.19
   2 -19   2    4.66    2.34
  -2 -19  -2    2.19    1.97
   2  19   2   -2.13    2.50
  -2 -19  -3   10.42    3.03
   2 -19   3   11.08    3.13
  -2  19  -3   13.42    2.88
   2 -19   3   13.00    3.12
   2  19   3   15.32    3.69
   2 -19   4    1.83    2.78
  -2  19  -4   -0.38    1.98
   2 -19   4   -0.09    1.63
  -2 -19  -4   -0.53    1.62
   2  19   4    2.68    2.87
   2 -19   5   19.22    4.16
  -2 -19  -5   12.79    2.89
   2 -19   5   19.68    3.22
  -2  19  -5   16.12    3.47
   2  19   5   12.42    3.85
  -2 -19  -6    4.10    2.35
  -2  19  -6    4.35    2.54
   2  19   6    2.31    2.84
   2 -19   6    4.59    3.11
  -2 -19  -7    3.14    2.54
   2 -19   7    1.60    2.29
  -2  19  -7    1.02    2.43
   2  19   7    3.37    3.57
   2 -19   8    7.43    3.17
  -2 -19  -8    0.61    2.77
   2 -20  -9    4.47    3.08
  -2  20   9    1.65    2.68
   2  20  -8    2.42    2.65
  -2 -20   8   -1.73    2.72
   2 -20  -8   -3.47    2.62
  -2  20   8    1.62    2.30
   2 -20  -7   -2.03    2.23
   2  20  -7    3.21    2.54
  -2 -20   7    2.03    2.69
  -2  20   7   -0.25    2.40
   2 -20  -6   29.73    4.06
  -2 -20   6   33.65    5.74
   2  20  -6   28.66    4.13
  -2  20   6   24.89    4.05
   2  20  -5    5.72    2.33
  -2 -20   5    7.83    3.45
   2 -20  -5    7.60    2.49
  -2  20   5    5.91    2.63
   2  20  -4   52.64    4.76
  -2 -20   4   45.11    5.82
  -2  20   4   44.76    4.94
   2  20  -3   12.44    2.77
   2 -20  -3   16.09    3.81
  -2 -20   3   17.19    3.99
  -2  20   3   11.29    3.09
  -2 -20   2    0.40    2.32
   2 -20  -2   -1.38    2.58
  -2  20   2   -1.05    1.69
   2  20  -2    1.19    1.69
  -2  20   2    1.60    1.64
  -2  20   1   10.63    2.77
   2  20  -1    7.26    2.96
   2  20  -1   11.27    2.19
   2 -20  -1    4.25    2.29
  -2  20   1    9.06    2.13
  -2 -20   1    9.14    3.09
  -2  20   0   14.66    3.27
  -2  20   0   12.35    2.40
   2  20   0   17.52    3.50
  -2 -20   0   20.60    3.70
   2 -20   0   15.52    3.45
   2 -20   0   17.38    3.62
  -2 -20  -1   10.21    3.01
   2 -20   1   12.05    3.24
   2 -20   1   10.85    3.02
   2  20   1    7.46    2.49
  -2  20  -1    9.64    2.49
  -2 -20  -2   40.30    5.21
   2 -20   2   43.19    5.53
  -2  20  -2   35.24    4.25
   2 -20   2   48.97    5.18
   2  20   2   46.44    5.44
   2 -20   3   24.91    3.86
  -2 -20  -3   16.59    3.93
  -2  20  -3   15.31    3.12
   2  20   3   19.44    3.79
   2 -20   3   20.65    4.01
  -2  20  -4    8.77    2.96
   2 -20   4    6.08    2.85
   2 -20   4    4.20    2.15
   2  20   4    7.73    2.81
   2  20   5    0.32    2.40
  -2  20  -5    3.92    2.56
   2 -20   5    2.22    2.57
   2 -20   6   24.40    4.91
  -2  20  -6   20.93    4.07
   2  20   6   20.15    4.50
  -2 -20  -6   23.80    3.94
   2 -20   7    6.86    3.52
  -2 -20  -7    2.19    2.64
  -2  21   8    7.76    2.95
   2 -21  -8   11.34    3.25
   2  21  -7   33.30    4.78
   2 -21  -7   35.38    4.90
  -2  21   7   25.89    4.14
   2  21  -6    1.62    2.51
  -2  21   6    3.27    2.28
  -2 -21   6    5.76    3.12
  -2  21   5    3.73    2.43
  -2 -21   5    7.18    3.33
   2  21  -5   -3.14    2.63
  -2 -21   4    0.69    2.41
  -2  21   4   -1.49    2.55
   2  21  -4    0.29    1.87
   2  21  -3   12.62    2.85
   2 -21  -3    0.99    2.54
  -2 -21   3    9.85    3.90
  -2  21   3    5.74    2.87
   2  21  -2   -3.75    2.83
   2 -21  -2    0.73    2.44
  -2 -21   2   -1.68    2.30
   2  21  -2   -0.50    1.65
  -2  21   2   -0.74    2.03
   2  21  -1   55.96    5.95
  -2  21   1   56.43    4.91
   2 -21  -1   60.52    6.47
  -2  21   1   50.25    5.16
  -2 -21   1   54.73    6.34
  -2  21   0   -1.59    2.18
  -2  21   0    3.37    2.26
   2  21   0   -2.00    2.89
   2 -21   0    6.42    3.35
  -2 -21   0   -3.13    2.43
  -2 -21  -1   -3.34    3.07
   2 -21   1    2.19    2.91
  -2  21  -1   -0.76    2.16
   2  21   1   -1.19    2.14
   2 -21   2   14.81    3.59
  -2  21  -2   10.67    2.93
  -2 -21  -2   12.49    3.09
   2 -21   2   11.74    3.38
   2  21   2   10.23    3.08
  -2 -21  -3   36.48    5.53
   2 -21   3   37.99    4.71
  -2  21  -3   42.00    4.83
   2 -21   3   40.87    5.80
   2  21   3   36.27    5.05
  -2  21  -4    2.11    2.38
   2 -21   4   -0.33    1.81
   2 -21   4   -1.51    2.67
   2  21   4    2.40    2.87
  -2  21  -5    8.48    2.99
   2  21   5   10.04    3.27
   2 -21   5    9.02    3.79
   2 -21   6    0.01    2.47
  -2  22   7    1.73    2.78
   2  22  -6   19.75    3.87
  -2  22   6   15.12    3.78
   2  22  -5    5.59    2.69
  -2 -22   5    4.50    3.01
  -2  22   5   -3.82    3.10
   2  22  -4   24.20    3.66
  -2 -22   4   27.03    4.95
  -2  22   4   24.92    4.25
  -2 -22   3    6.76    3.37
   2  22  -3    2.15    2.04
   2 -22  -3    4.11    3.26
  -2  22   3    3.69    2.64
   2  22  -2    1.49    2.95
   2 -22  -2    4.82    2.99
  -2 -22   2    1.03    2.91
  -2  22   2   -1.03    2.21
  -2  22   1    9.29    3.23
  -2  22   1    4.65    2.25
   2  22  -1    3.79    2.91
  -2 -22   1   14.28    4.42
   2 -22  -1    4.69    2.90
  -2  22   0    9.23    2.79
  -2  22   0    6.55    2.26
  -2 -22   0   17.27    4.27
   2 -22   0   17.14    4.05
   2  22   0    6.38    2.96
  -2  22  -1    6.95    2.55
  -2 -22  -1    6.63    3.30
  -2  22  -1   10.29    3.40
   2  22   1    7.07    3.26
   2 -22   1    1.96    3.02
  -2 -22  -2   14.31    3.85
   2 -22   2   13.25    3.73
  -2  22  -2   17.56    3.12
   2  22   2   18.05    4.24
   2 -22   3   -1.60    2.54
  -2  22  -3    0.41    2.42
   2  22   3   -1.95    2.93
  -2  22  -4    6.03    3.14
   2 -22   4   -2.99    2.81
   2 -22   5    2.36    3.62
   2  23  -5    2.96    2.57
  -2  23   5    1.51    2.88
   2  23  -4    3.25    2.55
  -2  23   4   -1.91    2.65
  -2  23   3   13.91    3.77
   2  23  -2    2.22    2.31
   2 -23  -2    2.91    3.27
  -2 -23   2    1.23    3.61
  -2  23   2    0.55    2.09
   2  23  -1   16.61    4.05
  -2 -23   1   18.45    4.36
   2 -23  -1   20.17    4.58
  -2  23   1   17.66    3.98
  -2  23   0   -0.63    2.23
  -2 -23   0   -0.74    2.63
  -2  23   0   -1.50    1.96
   2 -23   0    4.16    3.14
   2  23   0    2.52    2.69
  -2  23  -1   -2.24    2.68
  -2  23  -1   -2.37    2.77
   2  23   1    1.24    2.97
   2 -23   2    2.77    3.05
  -2  23  -2   12.68    3.21
  -2  24   2    1.19    2.61
  -2  24   1    1.94    2.16
  -2  24   0   14.21    4.14
  -2  24  -1    4.66    3.28
   3   0 -15   59.79    5.90
  -3   0  15   64.43    6.75
   3   0 -14   -2.90    2.48
  -3   0  14   -1.98    2.01
  -3   0  14    0.59    1.81
   3   0 -13  187.83    9.28
  -3   0  13  192.47   10.18
  -3   0  13  179.26    9.26
   3   0 -13  176.82    8.97
   3   0 -12    1.25    1.66
  -3   0  12    1.50    2.00
   3   0 -12   -0.85    1.65
   3   0 -11  527.78   15.37
   3   0 -11  514.18   15.06
  -3   0  11  521.50   16.02
   3   0 -10   -1.69    1.57
   3   0 -10    0.19    1.17
  -3   0  10   -0.93    1.35
   3   0  -9   20.16    2.57
   3   0  -9   22.71    2.67
  -3   0   9   17.71    2.45
  -3   0   8    0.45    0.97
   3   0  -8    1.27    0.98
   3   0  -8   -0.34    1.10
  -3   0   8   -0.03    0.22
  -3   0   7 1374.87   26.72
   3   0  -7 1374.51   25.86
  -3   0   7 1391.84   26.03
   3   0  -7 1352.82   25.93
  -3   0   7 1364.06   21.67
   3   0  -6    1.08    0.89
  -3   0   6   -0.20    0.79
  -3   0   6    0.89    0.79
   3   0  -6    0.23    0.28
  -3   0   6    0.25    0.27
   3   0  -6    0.96    0.81
   3   0  -5  978.65   19.02
   3   0  -5  963.73   18.99
  -3   0   5 1023.45   16.50
  -3   0   5 1020.53   19.88
  -3   0   5  979.71   18.51
   3   0  -5 1018.21   16.58
  -3   0   4    0.54    0.43
   3   0  -4   -0.09    0.46
   3   0  -4   -0.03    0.31
   3   0  -4    0.23    0.35
  -3   0   4    0.83    0.78
   3   0  -4   -0.17    0.55
  -3   0   3 1199.19   19.85
  -3   0   3 1181.72   21.64
   3   0  -3 1190.60   21.09
   3   0  -3 1199.23   21.31
   3   0  -3 1207.09   20.13
   3   0  -3 1229.05   19.74
   3   0  -2    0.31    0.23
  -3   0   2    0.00    0.48
   3   0  -2   -0.23    0.46
  -3   0   1 1623.99   26.34
  -3   0   1 1596.99   23.98
   3   0  -1 1553.13   26.06
  -3   0   1 1533.63   26.43
   3   0  -1 1560.71   24.21
  -3   0   0    0.22    0.36
   3   0   0    0.02    0.27
  -3   0   0    0.26    0.51
  -3   0   0    0.33    0.28
  -3   0  -1  176.04    5.11
  -3   0  -1  172.70    4.73
   3   0   1  172.38    4.73
  -3   0  -2    0.29    0.54
   3   0   2    0.18    0.50
  -3   0  -3   14.24    1.68
  -3   0  -3   11.93    1.41
   3   0   3   12.60    1.58
  -3   0  -4   -0.16    0.55
  -3   0  -4    0.05    0.81
   3   0   4    1.01    0.92
  -3   0  -5  855.18   16.66
   3   0   5  859.18   19.00
  -3   0  -5  890.22   18.89
  -3   0  -6   -0.31    1.27
   3   0   6   -0.19    1.18
  -3   0  -6   -0.15    0.77
  -3   0  -7  242.88    8.98
  -3   0  -7  237.13    7.25
   3   0   7  217.75    9.04
  -3   0  -8    0.97    1.03
  -3   0  -8   -1.55    1.37
   3   0   8    1.08    1.47
   3   0   9  165.34    8.90
  -3   0  -9  175.18    8.14
  -3   0 -10    6.08    2.52
   3   0  10    0.57    1.70
  -3   0 -11  137.57    7.95
   3   0  11  147.09    9.44
  -3   0 -12   -1.01    2.16
   3   0  12   -2.73    2.75
  -3   0 -13    0.82    2.73
   3  -1 -15   13.21    3.15
  -3  -1  15   14.00    3.38
  -3   1  15   15.92    4.14
  -3   1  14   26.04    4.10
   3   1 -14   24.67    3.63
   3  -1 -14   25.00    3.95
  -3   1  14   25.38    4.36
  -3  -1  14   22.39    4.14
   3   1 -14   18.79    3.47
  -3   1  13    4.41    2.37
  -3  -1  13    1.78    1.96
  -3  -1  13    2.01    1.60
   3   1 -13    1.77    1.73
   3  -1 -13    3.37    1.88
   3  -1 -13    3.12    1.66
   3   1 -13    3.02    2.04
   3  -1 -12  126.27    6.93
   3   1 -12  126.06    7.02
  -3  -1  12  117.41    6.85
  -3   1  12  123.56    7.65
  -3  -1  12  133.75    7.93
   3  -1 -12  132.00    7.61
   3   1 -12  122.70    7.19
   3   1 -11    0.99    1.38
   3  -1 -11    2.98    1.80
  -3  -1  11   -2.53    1.92
  -3   1  11    0.50    1.61
   3  -1 -11    0.45    1.18
   3   1 -11   -0.28    1.41
  -3  -1  11   -1.58    1.57
   3   1 -10   99.90    5.57
   3  -1 -10   99.23    5.49
   3  -1 -10   95.67    5.86
  -3  -1  10   98.56    6.03
  -3   1  10  102.08    5.95
   3   1 -10   95.32    5.70
   3  -1  -9   73.31    4.69
   3   1  -9   63.07    4.16
  -3  -1   9   61.33    4.23
   3  -1  -9   61.86    4.09
  -3  -1   9   64.82    4.50
  -3   1   9   65.03    4.42
   3   1  -9   69.09    4.49
   3   1  -8    9.61    1.61
   3  -1  -8    9.14    1.72
  -3   1   8    9.60    1.76
  -3  -1   8    6.52    1.48
  -3   1   8    9.70    0.92
  -3  -1   8    9.23    1.78
   3  -1  -8    9.82    1.65
   3   1  -8    9.85    1.74
   3   1  -7   16.89    1.88
  -3   1   7   16.99    1.91
  -3  -1   7   18.90    2.07
   3  -1  -7   16.71    1.89
  -3  -1   7   15.32    1.89
   3   1  -7   20.06    2.14
  -3   1   7   17.95    1.20
   3  -1  -7   15.61    2.02
   3  -1  -6  644.37   11.32
   3  -1  -6  610.67   13.96
  -3   1   6  613.68   14.69
   3   1  -6  615.21   13.78
  -3   1   6  628.38   11.38
  -3  -1   6  602.49   13.97
  -3  -1   6  625.20   13.85
  -3   1   6  617.22   13.28
   3   1  -6  601.72   13.38
   3  -1  -6  616.42   13.59
  -3  -1   5  243.81    6.77
  -3   1   5  223.21    7.33
   3  -1  -5  229.71    6.73
  -3   1   5  235.85    5.37
   3  -1  -5  230.68    5.40
   3   1  -5  235.93    4.60
  -3  -1   5  230.03    7.01
   3   1  -5  231.24    6.55
   3   1  -5  226.66    6.77
   3  -1  -5  231.89    6.96
  -3   1   5  235.77    6.26
   3   1  -4 1209.55   21.76
   3  -1  -4 1213.11   20.38
  -3   1   4 1174.32   20.46
  -3   1   4 1219.30   20.20
  -3  -1   4 1223.46   22.06
   3   1  -4 1218.68   19.59
   3  -1  -4 1220.14   21.86
  -3   1   4 1221.50   22.72
  -3  -1   4 1177.65   21.21
   3   1  -4 1219.16   21.29
   3  -1  -4 1218.33   21.95
   3  -1  -4 1212.36   20.32
   3   1  -3   62.04    2.64
  -3  -1   3   57.49    2.82
  -3   1   3   57.68    2.00
   3  -1  -3   54.74    2.38
   3  -1  -3   63.24    2.92
   3   1  -3   63.39    2.46
   3  -1  -3   57.94    2.78
  -3  -1   3   60.30    2.57
   3   1  -3   58.44    2.77
   3  -1  -3   59.21    1.87
  -3   1   3   58.49    2.35
  -3   1   3   62.21    3.10
  -3   1   2  258.24    6.92
   3   1  -2  267.69    6.56
   3  -1  -2  266.20    6.33
   3  -1  -2  266.69    6.67
  -3   1   2  275.74    7.02
   3  -1  -2  262.37    6.67
  -3  -1   2  267.46    6.73
   3   1  -1    3.06    0.44
  -3  -1   1    2.93    0.36
  -3  -1   1    4.09    0.75
   3   1  -1    2.68    0.63
  -3   1   1    3.24    0.66
  -3   1   1    3.57    0.83
  -3  -1   0  377.13    8.50
  -3  -1   0  381.50    8.04
   3  -1   0  381.19    7.14
   3   1   0  375.95    7.96
   3   1   0  366.79    7.68
  -3   1   0  389.71    7.20
  -3   1   0  377.67    8.45
  -3  -1   0  379.05    7.71
  -3  -1   0  380.85    6.67
   3   1   0  397.04    6.60
  -3   1  -1  362.82    8.14
   3   1   1  364.27    6.84
   3  -1   1  360.30    7.59
  -3  -1  -1  352.25    8.35
  -3  -1  -1  349.13    7.57
  -3   1  -1  349.87    7.56
   3   1   1  364.28    7.99
  -3  -1  -2  577.25   12.28
  -3   1  -2  580.35   11.85
   3  -1   2  584.06   11.88
   3   1   2  569.46   12.14
  -3  -1  -3  148.82    5.40
  -3   1  -3  135.46    4.23
  -3   1  -3  141.36    4.82
   3   1   3  147.09    5.36
   3  -1   3  143.43    5.16
  -3  -1  -4    3.57    1.18
  -3  -1  -4    2.29    0.64
   3  -1   4    1.62    0.93
   3   1   4    1.34    0.80
  -3   1  -4    2.18    1.05
  -3   1  -4    3.14    0.80
  -3  -1  -5   26.92    2.69
  -3   1  -5   27.57    2.60
   3  -1   5   27.38    2.71
  -3   1  -5   26.60    2.10
   3   1   5   29.94    2.85
  -3  -1  -5   26.84    1.85
  -3   1  -6  111.30    4.75
  -3  -1  -6  114.32    5.79
   3   1   6  121.15    6.13
  -3   1  -6  116.04    5.60
  -3  -1  -6  123.48    4.43
   3  -1   6  103.76    5.67
  -3   1  -7    8.87    1.50
  -3  -1  -7   10.42    1.47
  -3  -1  -7   10.80    2.13
  -3   1  -7    9.51    1.93
   3   1   7   10.22    2.27
   3  -1   7   11.91    2.37
  -3   1  -8  216.93    8.59
   3  -1   8  205.45    9.29
   3   1   8  209.88    9.36
  -3  -1  -8  218.04    8.88
  -3  -1  -8  189.27    6.35
  -3   1  -8  205.44    7.23
  -3   1  -9    8.10    1.64
  -3   1  -9   13.80    2.49
   3   1   9    8.24    2.47
  -3  -1  -9   13.81    2.82
   3  -1   9   10.92    2.79
   3   1  10  119.55    7.93
  -3  -1 -10  122.85    7.36
  -3   1 -10  128.34    7.10
   3  -1  10  109.02    7.68
  -3   1 -11    0.89    2.02
   3  -1  11   -1.34    2.91
   3   1  11    1.08    2.08
  -3  -1 -11    2.10    1.94
  -3  -1 -12    0.58    2.40
  -3   1 -12    0.53    2.10
   3   1  12   -3.04    2.83
   3  -1  12    2.14    2.64
  -3   1 -13    8.91    2.85
  -3  -1 -13    8.71    3.23
   3  -2 -16   -2.90    3.20
  -3   2  15   16.52    4.12
   3  -2 -15   17.22    3.54
  -3  -2  15   14.53    4.09
  -3   2  15   16.57    3.54
   3   2 -14   31.05    3.99
  -3  -2  14   29.29    4.68
   3  -2 -14   30.79    4.44
   3   2 -14   28.71    4.24
  -3   2  14   39.51    5.02
   3  -2 -13  130.66    7.17
   3  -2 -13  132.80    8.20
  -3  -2  13  142.32    8.88
  -3   2  13  124.68    8.13
   3   2 -13  124.69    7.87
  -3  -2  13  125.22    7.14
   3   2 -13  139.54    7.52
  -3   2  12   73.25    5.78
   3   2 -12   67.36    5.47
  -3  -2  12   70.23    5.84
   3  -2 -12   74.51    5.83
   3  -2 -12   57.78    4.61
  -3  -2  12   64.24    4.93
   3   2 -12   69.07    5.06
   3  -2 -11   70.68    5.48
   3  -2 -11   64.25    4.58
   3   2 -11   63.83    4.96
  -3  -2  11   67.57    5.34
  -3   2  11   64.46    5.16
   3   2 -11   62.38    4.48
  -3  -2  11   62.17    4.50
  -3  -2  10   91.83    5.80
   3   2 -10   92.93    5.13
  -3   2  10   93.67    5.71
   3   2 -10   85.51    5.45
  -3  -2  10   88.22    5.16
   3  -2 -10   90.76    5.08
   3  -2 -10   91.63    5.81
   3   2  -9  149.50    6.87
   3  -2  -9  147.30    6.27
  -3  -2   9  164.10    7.37
   3   2  -9  159.80    6.44
   3  -2  -9  141.79    6.98
  -3   2   9  153.21    6.82
  -3  -2   9  155.12    6.55
   3  -2  -8  185.77    7.57
   3  -2  -8  182.60    6.77
  -3  -2   8  183.96    7.39
  -3   2   8  189.40    7.11
   3   2  -8  186.24    7.25
  -3  -2   8  192.66    7.02
   3   2  -8  189.95    6.73
   3  -2  -7  776.18   16.36
   3   2  -7  759.23   15.97
  -3  -2   7  777.16   17.26
  -3  -2   7  770.94   16.60
  -3   2   7  765.96   16.38
   3   2  -7  741.06   16.78
   3  -2  -7  755.58   17.20
   3  -2  -6   10.49    1.53
  -3  -2   6   10.60    1.46
  -3   2   6   12.48    1.19
   3  -2  -6   11.97    1.12
  -3   2   6   11.89    1.41
   3  -2  -6    9.87    1.39
   3   2  -6   12.25    1.46
  -3  -2   6   10.94    1.53
   3   2  -6    9.35    1.38
   3  -2  -5  779.15   14.16
  -3   2   5  760.34   14.14
  -3   2   5  756.05   16.77
  -3  -2   5  770.26   15.52
   3   2  -5  784.47   14.93
   3  -2  -5  787.04   15.63
  -3  -2   5  771.02   15.70
  -3   2   5  775.39   14.67
   3   2  -5  779.49   15.74
   3   2  -5  752.79   12.19
   3  -2  -5  758.84   15.99
   3  -2  -4    6.00    1.11
  -3  -2   4    5.96    0.97
  -3   2   4    6.47    0.86
  -3   2   4    5.21    1.14
   3  -2  -4    5.11    0.80
  -3  -2   4    6.97    0.87
  -3  -2   4    5.73    0.98
   3   2  -4    6.15    0.90
  -3   2   4    6.05    0.76
   3   2  -4    6.55    1.13
   3  -2  -4    5.91    0.74
   3  -2  -4    6.33    1.02
   3  -2  -3   19.41    1.63
  -3   2   3   21.44    1.05
  -3   2   3   20.53    1.48
   3  -2  -3   20.43    1.51
   3  -2  -3   22.01    1.76
   3   2  -3   23.71    1.57
   3   2  -3   20.27    1.64
  -3   2   3   19.26    1.84
   3  -2  -3   23.05    1.09
  -3  -2   3   21.97    1.45
  -3  -2   3   19.74    1.58
  -3  -2   2  178.64    5.09
  -3   2   2  173.62    5.48
   3  -2  -2  171.24    5.16
  -3  -2   2  176.25    4.56
   3  -2  -2  172.57    4.98
   3   2  -2  169.49    4.91
   3  -2  -2  180.75    5.29
  -3   2   2  186.32    5.37
  -3   2   1  959.13   15.03
  -3  -2   1  984.09   16.48
   3   2  -1  937.99   15.64
   3  -2  -1  909.32   16.97
  -3  -2   1  900.98   15.39
   3   2  -1  949.93   16.53
  -3  -2   1  944.32   16.92
  -3   2   1  938.76   16.64
  -3   2   1  897.48   17.13
   3  -2  -1  860.31   16.89
   3   2  -1  936.14   16.03
  -3  -2   0  582.92   10.15
   3  -2   0  567.20    9.26
  -3   2   0  576.73    9.27
   3   2   0  564.65    9.97
   3  -2   0  557.46   11.24
  -3  -2   0  568.08   11.58
  -3  -2   0  576.52   10.75
   3  -2   0  586.52   10.05
   3  -2   0  556.80   11.62
   3   2   0  552.84   10.72
  -3   2   0  564.52    9.90
  -3   2   0  555.57   11.40
   3   2   0  562.13   10.96
  -3  -2   0  601.52   11.08
   3   2   1   76.83    2.54
  -3  -2  -1   68.76    2.49
  -3   2  -1   72.99    2.95
  -3  -2  -1   67.84    3.17
   3  -2   1   69.85    2.05
  -3   2  -1   71.11    2.61
   3  -2   1   71.65    2.67
   3   2   1   67.99    2.94
   3  -2   2    0.30    0.51
  -3  -2  -2    1.24    0.64
   3   2   2   -0.32    0.46
  -3  -2  -2    0.37    0.30
  -3  -2  -2    0.99    0.81
  -3   2  -2    0.25    0.54
   3   2   2   -0.46    0.62
  -3  -2  -3  191.36    6.50
   3  -2   3  194.47    6.22
  -3  -2  -3  192.60    4.43
  -3   2  -3  195.87    5.70
  -3   2  -3  192.85    5.47
   3   2   3  183.70    6.36
  -3  -2  -4  395.05    8.06
   3   2   4  381.74   10.56
  -3  -2  -4  381.29   10.65
  -3   2  -4  385.10    9.85
   3  -2   4  388.92   10.36
  -3   2  -4  389.51    9.13
  -3   2  -5  313.28    8.45
  -3   2  -5  324.15    9.22
   3   2   5  297.51    9.70
  -3  -2  -5  314.76    9.91
   3  -2   5  307.93    9.77
  -3  -2  -5  319.59    7.30
  -3   2  -6   70.74    3.86
  -3   2  -6   76.74    4.38
  -3  -2  -6   77.22    4.75
   3   2   6   67.74    4.57
   3  -2   6   73.13    4.75
  -3  -2  -6   70.24    3.06
  -3  -2  -7   14.71    2.44
  -3   2  -7   12.79    1.80
  -3  -2  -7   11.20    1.34
   3  -2   7   13.89    2.55
   3   2   7   13.77    2.34
  -3   2  -7   11.01    1.96
   3  -2   8    1.60    1.58
  -3   2  -8    1.41    1.19
  -3   2  -8    3.38    1.64
  -3  -2  -8    2.21    1.61
   3   2   8    1.83    1.46
  -3  -2  -9  177.48    8.53
  -3   2  -9  159.81    7.53
   3   2   9  154.69    8.47
   3  -2   9  168.67    8.97
  -3   2  -9  160.31    6.81
   3   2  10   46.31    5.05
  -3   2 -10   52.67    4.55
  -3  -2 -10   45.63    4.55
   3  -2  10   40.59    4.79
  -3  -2 -11  128.03    8.02
   3  -2  11  127.04    8.78
   3   2  11  125.60    8.65
  -3   2 -11  115.52    7.04
  -3  -2 -12    5.73    2.81
  -3   2 -12   -0.34    2.10
   3  -2  12   -1.38    2.78
   3   2  12    2.77    2.60
  -3  -2 -13    5.98    3.12
  -3   2 -13    7.16    2.52
   3  -3 -15   71.02    6.69
  -3  -3  15   66.34    6.91
  -3   3  15   69.94    6.87
   3  -3 -14   16.43    3.48
  -3   3  14   19.15    4.01
   3   3 -14   19.06    3.61
  -3  -3  14   19.34    3.90
  -3  -3  13   -1.18    2.50
   3   3 -13    1.16    1.46
   3  -3 -13   -2.80    2.52
   3   3 -13    4.76    2.56
  -3   3  13    6.64    2.71
  -3   3  12   32.97    4.04
  -3  -3  12   36.62    3.56
   3   3 -12   41.87    3.77
   3  -3 -12   33.92    4.23
  -3  -3  12   39.33    4.56
   3   3 -12   27.86    3.60
   3  -3 -12   36.29    3.58
   3   3 -11   58.59    4.93
   3  -3 -11   58.65    4.23
  -3  -3  11   61.90    5.27
  -3   3  11   69.45    5.27
  -3  -3  11   67.31    4.60
   3  -3 -11   65.47    5.40
   3   3 -11   63.20    4.39
  -3  -3  10  199.00    7.67
  -3  -3  10  202.63    9.05
   3   3 -10  192.03    8.51
   3   3 -10  202.30    7.58
   3  -3 -10  177.23    7.31
   3  -3 -10  199.75    9.04
  -3   3  10  199.27    8.52
  -3  -3   9  167.44    7.58
   3  -3  -9  146.69    7.32
   3  -3  -9  145.29    6.23
  -3   3   9  171.24    7.21
  -3  -3   9  172.31    6.70
   3   3  -9  165.36    6.39
   3   3  -9  156.09    7.19
  -3  -3   8    0.55    0.77
   3  -3  -8    0.42    0.84
   3   3  -8    0.80    0.77
   3   3  -8   -0.97    1.30
   3  -3  -8    1.43    1.30
  -3  -3   8    0.51    1.19
  -3   3   8    1.50    1.10
  -3  -3   7    4.79    1.18
  -3  -3   7    4.04    1.17
   3  -3  -7    4.40    1.08
  -3   3   7    6.41    1.32
   3  -3  -7    4.06    1.43
   3   3  -7    4.88    1.36
   3   3  -7    4.59    1.09
   3   3  -6  211.67    6.12
  -3   3   6  204.47    6.34
   3  -3  -6  223.99    5.85
  -3  -3   6  201.88    6.40
  -3  -3   6  208.23    7.16
   3  -3  -6  211.08    6.72
   3  -3  -6  198.95    7.17
   3   3  -6  215.89    7.12
   3   3  -5  791.21   12.80
   3  -3  -5  834.90   15.37
  -3   3   5  822.45   15.36
   3  -3  -5  824.38   17.05
  -3  -3   5  821.84   15.86
   3   3  -5  825.37   15.22
  -3  -3   5  821.89   16.83
   3  -3  -5  811.09   16.27
   3   3  -5  823.03   16.60
  -3  -3   4  332.13    8.09
  -3  -3   4  369.64    7.52
  -3   3   4  340.10    9.49
   3  -3  -4  361.28    7.49
   3  -3  -4  332.97    8.87
   3   3  -4  329.23    8.42
   3   3  -4  339.67    7.49
  -3   3   4  341.37    7.31
   3  -3  -4  332.90    8.48
   3  -3  -4  349.04    8.15
   3   3  -3  402.89    9.24
  -3   3   3  424.26    7.65
   3  -3  -3  418.94    9.31
  -3  -3   3  417.42    9.42
   3  -3  -3  400.53    9.48
  -3  -3   3  433.12    8.45
   3   3  -3  414.64    9.19
  -3   3   3  406.70   10.25
   3  -3  -3  410.65    9.72
   3  -3  -3  412.91    7.68
  -3  -3   3  408.61    9.06
  -3   3   2  184.29    5.82
  -3   3   2  203.97    4.91
   3  -3  -2  193.02    5.52
  -3   3   2  183.05    3.51
   3  -3  -2  181.10    5.53
  -3  -3   2  183.25    5.18
   3   3  -2  193.89    5.27
  -3  -3   2  185.13    4.96
   3   3  -2  178.92    5.10
  -3   3   1   39.38    1.61
  -3   3   1   37.09    2.24
  -3  -3   1   37.76    1.77
   3   3  -1   40.03    1.82
  -3  -3   1   36.48    2.11
  -3   3   1   37.85    1.98
   3   3  -1   36.80    1.94
  -3   3   1   38.01    1.22
  -3  -3   1   41.42    1.92
   3  -3  -1   36.44    2.22
   3  -3   0   22.93    1.85
  -3   3   0   21.92    1.17
  -3  -3   0   22.89    1.47
   3  -3   0   22.31    1.13
  -3  -3   0   24.93    1.41
   3  -3   0   18.35    1.43
   3   3   0   20.00    1.28
   3   3   0   26.95    1.60
   3  -3   0   18.42    1.19
  -3   3   0   20.94    1.60
  -3   3   0   18.65    0.97
  -3  -3   0   19.30    1.71
   3   3   0   25.45    1.75
  -3  -3  -1  675.71   12.77
   3   3   1  736.05   12.98
   3  -3   1  701.14   11.99
   3  -3   1  664.00   13.83
  -3  -3  -1  680.67   14.00
   3  -3   1  675.49   12.95
   3  -3   1  664.67   12.83
  -3  -3  -1  724.23   12.13
  -3   3  -1  689.18   13.14
   3   3   1  660.01   13.61
  -3   3  -1  678.50   12.67
  -3  -3  -2 1009.96   19.87
   3  -3   2 1034.26   18.11
   3  -3   2 1042.40   19.61
   3  -3   2 1044.52   19.24
  -3   3  -2 1042.15   18.57
  -3  -3  -2 1078.11   17.29
   3   3   2 1034.67   19.76
  -3   3  -3  621.93   12.54
   3  -3   3  637.08   13.52
  -3  -3  -3  630.51   10.69
  -3   3  -3  620.37   12.76
   3   3   3  610.06   14.00
  -3  -3  -3  641.31   11.13
  -3  -3  -3  611.72   14.24
   3  -3   3  614.16   13.60
   3  -3   3  631.86   12.71
  -3  -3  -4  106.91    3.11
  -3   3  -4  114.10    4.59
  -3   3  -4  109.15    4.34
  -3  -3  -4  114.83    5.27
   3   3   4  102.17    5.01
   3  -3   4  108.47    4.94
   3  -3   5    5.85    1.49
  -3   3  -5    3.21    1.02
  -3  -3  -5    7.71    1.72
  -3  -3  -5    5.18    0.69
   3   3   5    5.65    1.58
  -3   3  -5    4.72    1.24
  -3   3  -6   47.85    3.29
   3   3   6   54.35    4.17
  -3   3  -6   55.57    3.69
  -3  -3  -6   54.01    4.14
  -3  -3  -6   57.24    2.36
   3  -3   6   58.12    4.30
  -3  -3  -7  120.26    6.51
   3  -3   7  124.60    5.50
  -3   3  -7  126.71    5.85
   3  -3   7  117.70    6.62
   3   3   7  107.05    6.29
  -3  -3  -7  119.84    3.83
  -3   3  -7  114.51    5.41
  -3  -3  -8   46.33    4.40
   3  -3   8   47.85    3.49
  -3   3  -8   51.13    3.89
   3  -3   8   52.08    4.75
   3   3   8   46.41    4.49
  -3   3  -8   42.09    3.36
  -3   3  -9   31.14    3.11
  -3  -3  -9   29.41    3.84
   3  -3   9   34.15    3.09
   3  -3   9   28.46    3.87
   3   3   9   25.06    3.56
  -3   3  -9   30.11    3.30
  -3   3 -10   43.32    4.13
  -3  -3 -10   39.23    4.54
   3  -3  10   41.67    4.90
   3   3  10   40.56    4.81
  -3   3 -10   45.88    3.83
  -3   3 -11    4.77    2.21
  -3  -3 -11    6.47    2.85
   3  -3  11    6.50    2.73
   3   3  11   -0.46    2.12
   3   3  12    6.47    2.98
  -3  -3 -12    1.60    2.53
   3  -3  12    4.59    2.78
  -3   3 -12    2.52    2.15
   3  -4 -15   10.23    3.27
  -3  -4  15   14.15    3.89
  -3   4  15   14.31    3.71
   3   4 -15   17.17    3.85
  -3  -4  14   64.33    6.57
   3  -4 -14   59.55    6.09
   3   4 -14   61.83    6.08
  -3   4  14   65.76    6.46
   3  -4 -13   32.07    4.41
  -3  -4  13   32.02    4.70
  -3   4  13   32.87    4.36
   3   4 -13   34.40    4.53
  -3   4  12  174.43    9.14
   3   4 -12  187.87    9.55
   3  -4 -12  192.11    9.97
  -3  -4  12  184.95    9.78
   3  -4 -12  183.24    7.89
   3   4 -12  190.23    7.94
   3  -4 -11   15.22    2.30
   3   4 -11   18.57    2.41
   3  -4 -11   14.63    2.75
  -3  -4  11   17.58    3.21
  -3   4  11   19.28    3.16
   3   4 -11   13.65    2.55
  -3  -4  11   21.04    2.57
  -3   4  10    1.26    1.37
  -3  -4  10    0.50    1.11
   3  -4 -10    5.13    2.13
   3   4 -10   -0.12    0.99
   3  -4 -10    0.58    1.00
  -3  -4  10   -0.41    1.54
   3   4 -10   -0.38    1.56
  -3  -4   9   42.27    3.96
   3  -4  -9   42.25    3.94
  -3  -4   9   44.50    3.22
   3  -4  -9   41.22    3.18
   3   4  -9   43.72    3.09
  -3   4   9   42.05    3.59
   3   4  -9   35.70    3.46
   3  -4  -8  748.38   18.83
   3   4  -8  802.19   16.33
  -3  -4   8  794.80   18.88
  -3  -4   8  805.93   16.65
   3  -4  -8  774.50   16.97
  -3   4   8  786.49   17.66
   3   4  -8  753.01   18.30
  -3  -4   7  237.85    7.15
   3  -4  -7  238.87    7.52
  -3  -4   7  249.36    8.66
  -3   4   7  241.29    7.63
   3   4  -7  244.22    6.85
   3   4  -7  236.78    8.25
   3  -4  -7  239.44    8.65
   3   4  -6  525.24   10.85
   3  -4  -6  497.01   12.95
   3  -4  -6  509.01   11.93
  -3  -4   6  509.91   13.03
  -3   4   6  515.67   11.68
   3   4  -6  503.50   12.65
  -3  -4   6  513.79   11.34
   3  -4  -6  537.25   11.32
   3   4  -5  102.38    2.43
  -3  -4   5  107.87    3.96
   3  -4  -5  111.10    4.94
   3   4  -5  105.52    3.49
  -3  -4   5  113.44    3.34
   3  -4  -5  103.83    4.28
   3   4  -5  104.63    4.60
   3  -4  -5  111.80    4.16
  -3   4   5  114.39    4.03
  -3  -4   5  111.28    4.88
   3   4  -4    3.47    0.72
   3  -4  -4    6.00    1.21
  -3  -4   4    3.36    0.99
   3  -4  -4    4.27    0.96
  -3  -4   4    4.77    0.67
   3  -4  -4    4.80    0.91
  -3  -4   4    4.09    0.81
  -3   4   4    3.98    0.66
  -3   4   4    4.41    1.18
   3   4  -4    3.85    0.94
   3  -4  -4    4.38    0.76
   3  -4  -3  216.25    6.58
   3   4  -3  230.94    6.05
   3  -4  -3  226.29    6.46
  -3  -4   3  222.16    5.83
  -3  -4   3  216.86    6.36
  -3   4   3  219.95    7.09
   3   4  -3  229.23    6.87
   3  -4  -3  223.96    4.99
  -3   4   3  228.81    5.05
  -3  -4   3  237.35    5.31
   3   4  -3  219.01    6.19
  -3   4   2  663.68   12.57
  -3  -4   2  653.54   12.81
   3  -4  -2  669.87   13.61
  -3   4   2  639.40   13.82
   3  -4  -2  650.89   13.48
  -3  -4   2  633.59   12.57
   3   4  -2  619.78   12.59
  -3   4   2  681.57   11.11
   3  -4  -1   87.09    2.98
  -3   4   1   83.93    3.60
  -3  -4   1   88.98    3.22
   3   4  -1   91.70    3.18
   3  -4  -1   88.75    3.74
  -3   4   1   92.47    2.96
   3   4  -1   92.40    3.19
  -3   4   1   89.94    2.54
  -3   4   1   93.05    3.20
  -3  -4   1   86.75    3.40
  -3  -4   1   93.92    3.00
  -3  -4   0  892.71   16.13
   3  -4   0  904.71   15.27
  -3  -4   0  842.67   16.75
  -3   4   0  881.76   15.36
   3  -4   0  841.51   15.69
   3  -4   0  868.61   17.03
   3   4   0  862.73   16.68
   3   4   0  920.68   15.48
   3   4   0  905.92   15.94
  -3  -4   0  917.55   15.12
  -3   4   0  901.36   15.05
  -3   4   0  879.87   16.45
  -3  -4  -1   87.20    3.33
   3  -4   1   83.23    3.29
   3  -4   1   81.49    3.66
   3   4   1   79.52    2.53
   3  -4   1   81.46    2.88
   3  -4   1   81.41    2.80
  -3   4  -1   83.43    2.87
  -3   4  -1   78.98    3.06
  -3   4  -1   84.13    3.18
  -3  -4  -1   87.59    2.45
  -3  -4  -1   83.96    3.60
   3   4   1   83.00    3.65
  -3  -4  -1   82.37    3.77
   3  -4   2   14.42    1.25
  -3  -4  -2   13.79    0.81
   3  -4   2   14.09    1.57
   3  -4   2   14.62    1.51
  -3   4  -2   14.65    1.32
  -3  -4  -2   12.81    1.55
   3   4   2   12.27    1.58
  -3   4  -3   16.46    1.62
   3  -4   3   16.14    1.54
  -3   4  -3   15.25    1.41
   3  -4   3   18.40    1.91
  -3  -4  -3   19.72    0.91
   3  -4   3   19.39    1.84
  -3  -4  -3   16.96    0.81
  -3  -4  -3   17.83    2.08
   3   4   3   18.48    2.03
  -3  -4  -4  364.24   10.68
   3  -4   4  370.28    9.59
  -3  -4  -4  357.02    6.64
  -3   4  -4  375.96    9.43
   3  -4   4  387.45   10.49
   3   4   4  369.35   10.56
   3  -4   4  388.73    9.58
  -3  -4  -4  364.12    6.50
  -3   4  -5  124.88    5.21
  -3   4  -5  130.58    5.24
  -3  -4  -5  119.60    3.10
   3  -4   5  127.10    5.18
  -3  -4  -5  135.55    6.30
   3  -4   5  131.32    5.39
   3   4   5  123.85    6.05
  -3  -4  -5  129.01    2.97
   3  -4   5  135.95    6.20
  -3   4  -6  493.09   12.70
   3   4   6  498.23   14.20
  -3  -4  -6  496.10    8.97
  -3   4  -6  508.93   12.70
   3  -4   6  497.93   14.16
   3  -4   6  501.40   12.91
  -3  -4  -6  512.25   14.34
   3  -4   6  511.22   12.47
  -3  -4  -7  182.63    8.28
   3  -4   7  185.75    6.83
   3  -4   7  165.62    8.04
   3   4   7  163.15    7.93
  -3   4  -7  180.58    7.06
  -3   4  -7  171.56    6.98
  -3  -4  -8    3.92    1.80
   3  -4   8    1.16    1.12
  -3   4  -8    3.14    1.52
   3  -4   8   -0.13    1.46
   3   4   8    3.37    1.75
  -3   4  -8    2.79    1.51
  -3  -4  -9    5.29    2.51
  -3   4  -9    1.49    1.43
  -3   4  -9    2.15    1.70
   3  -4   9    4.25    2.50
   3   4   9    0.37    1.85
  -3  -4 -10   88.59    6.70
   3  -4  10   74.72    5.55
   3  -4  10   73.14    6.45
   3   4  10   70.59    6.24
  -3   4 -10   73.76    5.02
  -3   4 -10   75.08    5.16
  -3   4 -11    7.61    2.36
   3  -4  11    2.48    1.68
  -3  -4 -11    6.71    2.81
   3  -4  11    6.69    2.86
   3   4  11   10.56    3.34
   3  -4  12   37.21    5.35
  -3   4 -12   37.95    4.11
  -3  -4 -12   29.01    4.57
   3   4  12   41.18    5.56
   3  -5 -15  126.17    9.38
  -3   5  15  111.36    8.71
   3   5 -15   99.75    8.12
  -3  -5  15  100.28    8.50
  -3  -5  15  118.18    9.30
  -3   5  14   -1.68    2.27
   3   5 -14   -5.67    3.13
  -3  -5  14    0.74    1.97
   3  -5 -14   -3.15    3.12
   3  -5 -13    7.87    2.91
  -3   5  13   11.23    3.31
  -3  -5  13    3.90    2.35
  -3  -5  12   -0.73    1.81
   3   5 -12    1.25    2.10
  -3   5  12    4.67    2.35
   3  -5 -12    3.19    1.89
   3  -5 -11   43.22    4.78
   3  -5 -11   44.41    3.59
  -3  -5  11   46.20    4.73
  -3   5  11   53.40    4.77
   3   5 -11   41.82    4.29
   3   5 -11   50.77    3.68
  -3  -5  10    5.09    1.26
   3   5 -10    4.91    1.31
   3  -5 -10    6.92    1.63
   3  -5 -10    6.58    2.29
  -3  -5  10    7.05    2.09
  -3   5  10    5.45    1.82
   3   5 -10    6.52    1.97
  -3  -5   9   88.83    5.72
   3   5  -9   96.13    4.46
  -3  -5   9   94.14    4.43
   3  -5  -9   88.92    4.66
   3   5  -9   83.58    5.49
  -3   5   9  101.50    5.55
   3  -5  -9   92.09    6.04
   3  -5  -8  254.95    9.72
  -3  -5   8  267.13    7.55
  -3  -5   8  254.90    9.49
   3  -5  -8  255.11    8.07
   3   5  -8  237.64    9.06
  -3   5   8  268.63    8.83
   3   5  -8  255.87    7.36
  -3   5   7    0.33    0.86
   3  -5  -7   -0.11    0.74
  -3  -5   7    0.42    1.13
  -3  -5   7    0.18    0.60
   3   5  -7    0.63    0.61
   3   5  -7    0.68    0.97
   3  -5  -7    0.57    1.18
  -3  -5   6    7.95    0.83
   3   5  -6    6.74    1.45
   3   5  -6    9.31    1.06
   3  -5  -6   10.09    1.79
  -3  -5   6    8.34    1.60
   3  -5  -6    9.38    1.38
  -3  -5   6    9.58    1.11
  -3   5   6    8.35    1.29
   3  -5  -6    7.17    1.24
  -3  -5   5 1194.97   23.80
   3  -5  -5 1218.90   22.58
   3   5  -5 1218.86   19.49
   3   5  -5 1228.17   21.48
   3  -5  -5 1220.31   22.71
  -3  -5   5 1227.64   19.97
   3  -5  -5 1198.72   23.88
   3   5  -5 1199.97   20.38
  -3  -5   5 1236.18   21.31
  -3   5   5 1255.35   22.06
   3   5  -5 1183.90   23.30
   3   5  -4   34.23    2.01
  -3  -5   4   32.82    1.52
   3  -5  -4   30.34    2.48
  -3  -5   4   30.45    1.85
   3  -5  -4   33.40    2.39
  -3  -5   4   34.34    2.59
   3   5  -4   34.22    2.44
  -3   5   4   31.76    1.92
   3   5  -3  928.05   16.70
  -3   5   3  932.57   15.95
  -3  -5   3  942.71   15.56
  -3  -5   3  891.51   17.65
   3  -5  -3  892.15   17.83
   3  -5  -3  898.35   18.01
  -3  -5   3  887.26   16.34
  -3   5   3  874.48   18.54
   3   5  -3  919.41   18.12
   3   5  -3  893.91   17.24
  -3  -5   2   45.46    2.56
  -3   5   2   53.86    3.10
   3   5  -2   49.09    2.86
   3  -5  -2   49.14    2.91
   3  -5  -2   47.64    2.76
  -3  -5   2   47.99    2.39
   3   5  -2   51.01    2.51
  -3   5   2   51.58    1.99
   3  -5  -1  184.98    5.10
  -3   5   1  180.94    5.71
   3   5  -1  184.25    4.96
   3   5  -1  189.42    5.98
  -3  -5   1  183.56    5.40
  -3   5   1  199.56    5.14
  -3  -5   1  187.21    5.38
   3  -5  -1  187.61    5.80
  -3   5   1  184.84    4.91
   3  -5  -1  178.60    5.96
   3   5   0   57.50    2.29
  -3  -5   0   55.13    2.77
   3  -5   0   55.01    2.40
  -3   5   0   53.93    2.27
  -3  -5   0   53.53    2.84
  -3   5   0   53.13    2.65
  -3   5   0   54.73    2.40
   3  -5   0   56.56    3.12
  -3  -5   0   50.15    2.59
  -3  -5   0   55.77    2.05
   3   5   0   56.90    3.03
   3  -5   1  589.84   12.06
  -3  -5  -1  570.06   12.13
  -3  -5  -1  602.54    9.92
   3   5   1  576.22   10.28
   3  -5   1  547.63   10.56
  -3   5  -1  583.11   11.22
   3  -5   1  566.94   12.62
   3  -5   1  551.62   11.17
  -3   5  -1  562.59   11.36
   3   5   1  563.46   12.74
  -3  -5  -1  556.59   12.36
   3  -5   2   39.00    2.25
   3  -5   2   39.14    2.65
  -3   5  -2   38.70    2.08
  -3  -5  -2   38.15    2.70
   3  -5   2   37.98    2.56
  -3  -5  -2   39.86    1.21
   3   5   2   42.20    2.90
   3  -5   3  441.36   10.76
  -3  -5  -3  421.16   11.38
   3  -5   3  434.22   10.24
  -3   5  -3  447.28    9.33
   3  -5   3  461.34   11.32
  -3   5  -3  448.04   10.52
   3   5   3  427.04   11.38
   3  -5   4    3.94    1.06
   3  -5   4    1.29    0.79
   3  -5   4    4.04    1.34
  -3  -5  -4   -1.66    1.34
   3   5   4    0.24    0.91
  -3   5  -4    1.33    0.88
   3  -5   5    0.00    0.95
   3  -5   5   -0.28    0.79
  -3  -5  -5    1.04    1.28
  -3   5  -5    0.26    0.94
  -3   5  -5   -1.15    1.13
   3  -5   5    0.37    1.00
   3   5   5   -1.58    1.30
  -3   5  -6  102.01    5.20
  -3   5  -6  112.28    5.10
   3  -5   6  109.18    5.41
   3  -5   6  102.59    5.89
  -3  -5  -6  116.06    6.32
   3  -5   6  115.57    5.10
   3   5   6  115.86    6.32
  -3   5  -7   94.54    5.21
  -3   5  -7  104.23    5.15
  -3  -5  -7  105.38    6.30
   3  -5   7   92.66    4.76
   3   5   7   98.08    6.08
   3  -5   7   97.35    5.39
   3  -5   7   93.05    6.04
  -3  -5  -8   11.30    2.80
   3  -5   8    6.83    2.12
  -3   5  -8    6.51    1.59
   3  -5   8    7.27    1.87
   3  -5   8    7.26    1.55
   3   5   8    7.06    2.03
  -3   5  -8    5.09    1.69
  -3   5  -9   96.87    5.48
   3  -5   9   91.94    5.87
  -3  -5  -9  116.14    7.38
   3  -5   9  100.28    7.06
   3   5   9   92.57    6.70
  -3   5  -9  105.31    5.88
  -3   5 -10    3.83    1.85
  -3  -5 -10    2.83    2.30
   3  -5  10    4.36    2.06
   3  -5  10    3.00    1.95
  -3   5 -10    4.33    1.96
   3   5  10    3.00    2.12
  -3   5 -11    9.90    2.40
  -3   5 -11    4.07    1.83
  -3  -5 -11    8.43    3.01
   3  -5  11   12.02    3.44
   3   5  11    6.49    2.72
   3  -5  11    4.69    2.13
  -3  -5 -12    7.48    3.14
   3  -5  12   -1.61    2.91
   3   5  12    1.96    2.67
  -3   6  15    9.70    3.50
  -3  -6  15   18.59    4.94
   3  -6 -15    9.04    3.29
  -3  -6  15    7.83    3.35
   3   6 -15   13.56    3.79
   3  -6 -14  107.41    8.66
  -3  -6  14   93.05    7.84
  -3  -6  14  102.65    8.35
  -3   6  14  107.80    8.01
   3   6 -14   87.37    7.40
  -3  -6  13    5.84    2.34
  -3  -6  13    5.46    2.41
  -3   6  13    8.94    2.64
   3  -6 -13    3.70    2.61
   3   6 -13    2.78    1.99
  -3  -6  12   95.19    7.14
  -3  -6  12   97.13    7.11
   3  -6 -12  103.90    7.77
  -3   6  12  107.85    7.09
   3   6 -12   87.11    6.75
   3  -6 -11   -1.15    2.17
  -3  -6  11    1.31    1.73
  -3   6  11    2.35    1.77
   3  -6 -11    1.30    1.20
  -3  -6  11    3.55    1.99
   3   6 -11   -1.45    2.08
  -3  -6  10   26.48    2.35
   3   6 -10   24.25    3.33
   3  -6 -10   28.62    3.69
   3  -6 -10   25.86    2.59
  -3  -6  10   24.37    3.44
  -3  -6  10   30.06    3.62
  -3   6  10   25.97    3.17
   3   6 -10   30.56    2.60
  -3  -6   9   16.48    2.87
  -3   6   9   15.17    2.35
  -3  -6   9   16.38    2.83
   3   6  -9   16.59    1.81
   3  -6  -9   18.34    2.20
  -3  -6   9   13.55    1.64
   3   6  -9   15.47    2.69
   3  -6  -9   14.75    2.66
  -3  -6   8  487.07   14.14
   3   6  -8  488.62   10.80
   3  -6  -8  471.55   12.01
  -3  -6   8  504.76   14.42
  -3  -6   8  486.99   10.90
  -3   6   8  495.95   13.11
   3  -6  -8  483.95   14.50
   3   6  -8  454.15   13.61
  -3  -6   7    0.63    1.41
   3   6  -7    0.69    0.55
   3  -6  -7   -0.40    0.82
  -3  -6   7    0.59    0.62
   3   6  -7    1.92    1.29
  -3   6   7    0.87    1.01
   3  -6  -7    0.88    1.18
  -3   6   6  207.60    6.75
   3  -6  -6  191.63    7.63
  -3  -6   6  208.16    7.73
  -3  -6   6  203.87    4.60
   3   6  -6  201.07    7.40
   3  -6  -6  213.48    6.79
  -3  -6   6  201.75    5.53
   3   6  -6  203.57    5.06
   3   6  -6  196.31    4.12
   3  -6  -6  217.42    6.81
   3   6  -5   65.24    2.78
  -3   6   5   66.10    3.27
   3  -6  -5   64.77    3.52
  -3  -6   5   61.81    1.96
   3   6  -5   62.41    2.24
  -3  -6   5   61.87    3.85
   3  -6  -5   64.72    3.96
  -3  -6   5   60.42    2.61
   3   6  -5   53.05    3.45
  -3  -6   4    0.10    0.28
   3   6  -4    1.89    0.87
  -3  -6   4   -0.33    0.73
   3  -6  -4    0.28    0.81
  -3  -6   4   -0.04    0.45
   3   6  -4    0.31    0.40
   3  -6  -4    0.75    0.74
   3   6  -4    0.48    0.47
  -3   6   4    0.64    0.58
   3  -6  -3   51.76    3.15
  -3  -6   3   50.37    2.40
  -3  -6   3   49.95    3.07
  -3  -6   3   55.59    1.99
   3  -6  -3   58.70    3.34
   3   6  -3   53.08    2.95
   3   6  -3   53.17    3.10
  -3   6   3   53.68    3.42
  -3   6   3   54.34    2.45
   3  -6  -2  717.24   14.60
   3  -6  -2  722.04   15.44
  -3  -6   2  721.37   14.81
   3  -6  -2  714.33   15.00
   3   6  -2  757.90   15.33
  -3  -6   2  718.59   13.85
  -3   6   2  725.54   15.48
  -3   6   2  729.54   13.30
   3   6  -2  724.62   14.15
  -3   6   1    1.83    0.72
  -3  -6   1    2.12    0.77
  -3   6   1    1.29    0.40
  -3  -6   1    1.08    0.53
   3  -6  -1    1.48    0.72
   3  -6  -1    1.66    0.59
   3  -6  -1    0.15    0.79
  -3  -6   1    1.43    0.73
   3   6  -1    2.11    0.66
   3   6   0 1682.77   30.71
  -3   6   0 1709.64   29.58
  -3  -6   0 1757.23   30.20
   3  -6   0 1725.71   29.32
   3  -6   0 1717.55   30.97
  -3  -6   0 1705.91   30.29
  -3   6   0 1735.94   27.49
  -3  -6   0 1755.29   29.61
   3   6   0 1673.13   28.33
  -3  -6  -1  223.09    6.79
   3  -6   1  220.63    6.19
  -3  -6  -1  225.88    6.87
   3   6   1  241.91    5.18
  -3   6  -1  226.76    5.97
   3   6   1  219.32    7.19
   3  -6   1  233.66    7.20
  -3  -6  -1  249.25    5.05
  -3  -6  -2  137.46    5.20
  -3  -6  -2  124.06    2.72
   3  -6   2  134.05    5.21
  -3  -6  -2  127.40    5.27
  -3   6  -2  137.96    4.13
   3  -6   2  145.35    4.85
   3  -6   2  131.14    3.48
   3  -6   2  138.24    5.29
   3   6   2  132.96    5.49
  -3   6  -3  154.41    5.64
   3  -6   3  153.81    5.77
  -3  -6  -3  152.28    6.25
  -3   6  -3  154.31    4.48
   3  -6   3  159.24    5.57
   3  -6   3  161.65    6.25
   3   6   3  156.26    6.35
  -3   6  -4  377.22   10.23
  -3  -6  -4  378.44   11.25
   3  -6   4  399.29   10.34
  -3   6  -4  393.62    8.51
   3  -6   4  377.13   11.02
   3   6   4  369.76   11.18
   3  -6   4  387.96   10.17
   3  -6   5   27.79    2.57
   3  -6   5   30.40    2.56
  -3  -6  -5   34.82    3.32
  -3   6  -5   27.51    2.59
   3   6   5   33.92    3.28
   3  -6   5   28.15    2.88
  -3   6  -5   32.18    2.43
  -3   6  -6  123.96    5.94
   3  -6   6  120.40    6.53
   3  -6   6  135.69    5.71
  -3  -6  -6  128.04    6.78
   3  -6   6  121.44    5.76
   3   6   6  124.77    6.75
  -3   6  -6  131.29    5.44
  -3   6  -7   10.16    1.76
   3  -6   7   10.29    2.05
  -3  -6  -7   12.20    2.54
   3  -6   7    7.06    1.60
   3  -6   7    8.36    2.08
   3   6   7    2.98    1.47
  -3   6  -7    7.57    1.73
  -3   6  -8    7.12    1.63
   3  -6   8    9.26    2.33
  -3  -6  -8    8.53    2.39
   3  -6   8    6.80    1.92
   3  -6   8   10.78    1.90
  -3   6  -8    8.27    1.96
   3   6   8    6.77    2.34
  -3   6  -9   12.71    2.19
  -3   6  -9   13.71    2.54
   3   6   9   13.34    3.09
   3  -6   9   12.44    2.58
  -3  -6  -9   10.23    2.86
   3  -6   9   14.43    3.09
   3  -6  10   74.38    5.69
  -3   6 -10   83.61    5.23
   3  -6  10   81.07    6.90
  -3  -6 -10   83.01    6.91
   3   6  10   78.55    6.76
  -3   6 -10   85.81    5.74
  -3   6 -11    7.80    2.40
   3  -6  11    3.57    2.05
   3  -6  11    0.94    2.28
   3   6  11    8.02    3.04
  -3  -6 -11   -1.13    2.81
   3   6  12  116.37    8.89
  -3  -6 -12  127.05    9.14
   3  -6  12  117.74    9.34
  -3   7  15   30.61    4.96
   3   7 -15   30.94    4.85
   3  -7 -14    6.86    2.90
  -3  -7  14    9.86    2.97
  -3  -7  14    7.64    3.28
  -3   7  14    7.19    3.01
   3   7 -14    1.56    2.45
   3  -7 -13    3.98    2.62
  -3  -7  13   10.03    3.08
  -3  -7  13    5.54    2.41
  -3   7  13   10.04    2.91
   3   7 -13    7.37    2.77
  -3  -7  12   43.85    5.02
  -3  -7  12   45.36    5.12
   3   7 -12   38.59    4.60
  -3   7  12   37.97    4.30
   3  -7 -12   37.94    4.82
   3  -7 -11  116.94    8.00
  -3  -7  11  111.02    7.36
   3   7 -11  118.46    7.36
  -3  -7  11  118.43    7.73
  -3   7  11  110.74    6.85
   3  -7 -10   93.69    4.91
   3  -7 -10  103.17    7.03
  -3  -7  10   93.11    6.48
  -3   7  10  102.14    6.17
   3   7 -10  107.61    6.71
  -3  -7  10   93.14    6.35
  -3  -7   9  261.65    6.98
   3   7  -9  252.18    7.08
  -3   7   9  254.49    9.44
   3  -7  -9  261.03   10.89
   3   7  -9  237.43    9.79
  -3  -7   9  251.50   10.19
   3  -7  -9  258.49    8.30
   3   7  -8   73.93    5.02
   3  -7  -8   81.75    5.57
  -3   7   8   76.58    4.65
   3  -7  -8   76.18    4.10
   3   7  -8   81.33    3.21
  -3  -7   8   80.73    5.36
  -3  -7   8   78.57    3.22
  -3  -7   7   -1.53    1.25
   3   7  -7    0.52    1.26
  -3  -7   7   -0.14    0.35
   3  -7  -7    0.59    1.13
  -3  -7   7    0.23    0.53
   3   7  -7    0.27    0.47
  -3   7   7   -0.43    0.85
   3  -7  -6    4.06    1.50
  -3  -7   6    2.84    0.65
   3  -7  -6    2.22    1.03
   3   7  -6    5.00    1.44
  -3  -7   6    2.86    0.42
  -3  -7   6    4.31    1.47
   3   7  -6    3.22    0.54
  -3   7   6    4.42    1.29
  -3  -7   5  567.94   14.05
   3   7  -5  562.45   13.58
   3  -7  -5  594.52   13.44
   3  -7  -5  556.26   13.94
   3   7  -5  573.67   10.61
  -3   7   5  588.91   12.52
  -3  -7   5  579.66   10.58
   3   7  -5  593.75   10.99
  -3  -7   4   27.34    1.08
   3   7  -4   32.28    1.88
  -3  -7   4   30.36    2.67
   3  -7  -4   25.92    2.37
  -3  -7   4   28.80    1.68
   3  -7  -4   29.12    2.61
  -3   7   4   29.19    2.06
   3   7  -4   30.65    2.54
  -3  -7   3  387.15    7.28
  -3  -7   3  377.70   10.06
  -3  -7   3  379.43    8.26
   3  -7  -3  377.65   10.23
  -3   7   3  368.28   10.47
   3   7  -3  383.08    9.86
   3   7  -3  369.29    9.41
  -3   7   3  380.86    8.73
   3  -7  -3  362.94    9.87
   3  -7  -2   32.33    2.39
  -3  -7   2   35.32    2.54
  -3   7   2   33.83    2.02
  -3   7   2   33.65    2.62
  -3  -7   2   35.65    2.13
   3  -7  -2   33.29    2.47
   3   7  -2   34.25    2.48
   3  -7  -2   36.27    2.77
  -3  -7   2   35.94    1.68
   3   7  -2   33.06    2.20
   3  -7  -1    0.75    0.69
  -3  -7   1    0.30    0.63
   3  -7  -1    0.61    0.66
  -3  -7   1    1.11    0.55
  -3  -7   1    0.85    0.87
   3  -7  -1    0.81    0.90
   3   7  -1    0.42    0.49
  -3   7   1    0.20    0.63
   3   7   0    2.32    1.05
   3  -7   0    4.15    0.98
  -3  -7   0    3.11    1.06
  -3   7   0    2.60    0.42
  -3   7   0    1.44    0.64
  -3  -7   0    1.60    0.50
   3  -7   0    4.12    1.09
   3   7   0    2.55    0.51
  -3  -7   0    2.39    0.72
  -3  -7  -1   36.38    2.66
   3  -7   1   38.45    2.47
   3  -7   1   37.75    2.82
  -3  -7  -1   37.98    1.72
   3   7   1   38.79    1.74
   3   7   1   38.40    2.90
  -3  -7  -1   34.47    2.48
  -3   7  -1   38.93    2.16
   3  -7   2  271.42    8.22
  -3  -7  -2  274.19    8.27
   3  -7   2  279.64    7.73
  -3   7  -2  267.73    7.84
  -3  -7  -2  265.73    4.75
  -3   7  -2  269.30    6.43
   3   7   2  269.55    4.95
   3   7   2  258.29    8.58
  -3  -7  -2  272.77    8.28
   3  -7   3  406.37   10.25
  -3  -7  -3  382.55   10.87
   3  -7   3  368.59    7.47
   3  -7   3  405.49   11.09
   3  -7   3  402.46   10.56
  -3   7  -3  408.64    8.37
  -3   7  -3  386.20   10.25
   3   7   3  383.49   11.19
  -3   7  -4   60.28    3.69
   3  -7   4   57.51    4.06
  -3  -7  -4   54.92    4.04
   3  -7   4   58.35    3.55
   3   7   4   51.34    3.92
  -3   7  -4   60.16    2.56
   3  -7   4   58.70    3.57
  -3  -7  -5   -0.92    1.25
   3  -7   5    0.31    1.20
   3  -7   5    0.86    0.95
  -3   7  -5    0.40    1.00
   3   7   5    0.84    1.31
  -3   7  -5    2.15    0.97
   3  -7   5   -0.02    0.94
  -3   7  -6   40.13    3.40
  -3  -7  -6   41.67    4.05
   3  -7   6   34.57    2.88
   3  -7   6   39.12    3.29
   3  -7   6   37.19    3.72
  -3   7  -6   40.75    2.94
   3   7   6   39.18    3.89
  -3   7  -7  107.94    5.96
  -3  -7  -7  113.00    6.89
   3  -7   7  108.64    6.65
   3  -7   7  116.03    5.48
   3   7   7  109.47    6.78
  -3   7  -7  115.70    5.29
   3  -7   7  119.37    6.14
   3  -7   8   42.31    3.37
   3  -7   8   38.47    3.72
   3   7   8   47.73    4.60
   3  -7   8   47.49    4.71
  -3   7  -8   44.26    3.42
  -3   7  -8   35.04    3.56
  -3  -7  -8   46.46    4.77
  -3  -7  -9   93.98    6.86
  -3   7  -9   94.15    5.20
   3   7   9   86.48    6.61
   3  -7   9   79.83    5.48
   3  -7   9   79.88    6.46
  -3   7  -9   82.77    5.43
   3  -7  10    1.65    1.58
  -3   7 -10    6.59    2.27
   3   7  10    3.95    2.39
  -3  -7 -10    3.86    2.24
   3  -7  10    3.99    2.59
  -3   7 -11    3.76    2.21
   3  -7  11   -1.73    1.95
   3   7  11    0.90    2.19
  -3  -7 -11   -1.77    2.68
   3  -7  11    3.38    2.59
  -3  -7 -12   10.75    3.78
   3  -7  12   15.22    4.12
   3   7  12   13.83    3.92
  -3   8  15    4.87    3.58
   3   8 -15   -0.13    3.10
   3  -8 -14   57.21    6.78
  -3  -8  14   60.24    6.46
  -3   8  14   55.48    5.92
   3   8 -14   52.35    5.88
   3  -8 -13   28.29    4.89
  -3  -8  13   33.45    4.72
  -3   8  13   34.15    4.47
   3   8 -13   38.97    4.77
   3  -8 -12   22.81    4.42
  -3  -8  12   26.51    3.92
   3   8 -12   21.29    3.80
  -3   8  12   24.61    3.91
  -3   8  11   35.38    4.02
  -3  -8  11   29.55    3.93
   3  -8 -11   36.85    4.83
   3   8 -11   33.10    4.22
  -3  -8  10   -1.28    1.78
   3  -8 -10    1.61    1.96
  -3   8  10   -1.50    1.41
   3   8 -10    3.55    2.27
   3  -8  -9   35.01    4.16
  -3  -8   9   49.06    4.54
  -3   8   9   43.87    3.87
   3   8  -9   39.63    4.01
   3  -8  -8  147.18    7.63
   3   8  -8  142.89    4.05
  -3   8   8  151.74    6.72
  -3  -8   8  143.61    4.08
   3   8  -8  135.43    6.98
  -3  -8   8  147.79    7.30
  -3  -8   7  442.57    8.69
  -3   8   7  471.27   12.41
   3  -8  -7  442.06   13.59
   3   8  -7  421.37   12.84
  -3  -8   7  460.95   13.40
  -3  -8   6  408.56   12.17
   3  -8  -6  409.88   12.23
   3  -8  -6  434.05   11.44
  -3   8   6  404.94   10.87
   3   8  -6  402.66    8.35
  -3  -8   6  411.22    8.04
   3   8  -6  389.35   11.67
  -3  -8   5  119.23    5.80
  -3  -8   5  118.69    3.43
   3  -8  -5  111.77    5.30
   3  -8  -5  117.86    5.68
   3   8  -5  110.81    5.37
  -3   8   5  111.13    4.73
   3   8  -5  119.37    3.73
   3   8  -4    4.01    1.15
   3  -8  -4    1.71    1.04
  -3  -8   4    2.04    0.96
  -3   8   4    2.35    0.87
   3  -8  -4    2.98    1.18
  -3  -8   4    3.93    0.68
   3   8  -4    2.55    0.61
   3   8  -4    3.91    1.23
   3  -8  -3    2.36    1.04
  -3  -8   3    1.96    0.36
   3   8  -3    1.74    0.89
  -3  -8   3    2.52    0.64
   3  -8  -3    1.95    0.88
  -3   8   3    2.45    1.18
  -3   8   3    3.07    0.75
  -3  -8   3    3.59    1.23
   3   8  -3    1.56    0.89
   3  -8  -2  805.20   17.17
  -3  -8   2  822.63   17.58
  -3  -8   2  844.18   15.95
   3  -8  -2  842.83   18.09
  -3   8   2  821.57   17.77
   3   8  -2  816.10   16.34
   3  -8  -2  808.93   17.12
   3   8  -2  854.89   17.37
  -3  -8   2  853.99   14.53
  -3   8   2  835.66   16.08
   3  -8  -1  489.72   11.62
  -3  -8   1  495.60   12.09
  -3   8   1  496.89   11.71
   3  -8  -1  487.79   12.54
  -3  -8   1  514.18   10.36
   3  -8  -1  504.28   11.65
   3   8  -1  503.98   10.65
   3  -8   0  311.82    9.31
  -3  -8   0  283.46    8.69
   3  -8   0  306.90    8.41
  -3  -8   0  334.08    8.06
  -3   8   0  316.05    5.89
  -3   8   0  305.99    7.96
   3   8   0  312.89    7.09
   3   8   0  297.28    9.14
  -3  -8  -1   75.25    4.03
  -3  -8  -1   76.67    3.75
   3  -8   1   73.47    4.09
  -3  -8  -1   72.41    2.59
   3   8   1   75.68    2.60
  -3   8  -1   73.35    3.13
   3   8   1   68.32    4.12
   3  -8   1   70.00    3.62
  -3  -8  -2  128.55    5.55
  -3  -8  -2  122.81    5.30
  -3   8  -2  116.23    5.06
   3  -8   2  124.66    5.47
  -3   8  -2  123.48    3.90
   3  -8   2  120.28    5.03
   3   8   2  124.08    2.91
   3   8   2  122.37    5.83
  -3   8  -3   22.75    2.34
   3  -8   3   25.76    2.40
  -3   8  -3   25.18    1.57
  -3  -8  -3   25.58    2.63
   3  -8   3   27.54    2.57
   3   8   3   20.31    2.49
   3  -8   4  161.90    4.07
  -3   8  -4  167.21    6.66
  -3  -8  -4  162.39    7.13
  -3   8  -4  173.26    4.58
   3  -8   4  176.60    6.65
   3  -8   4  177.99    7.37
   3  -8   4  175.83    6.76
   3   8   4  169.15    7.49
  -3   8  -5  128.79    6.14
  -3  -8  -5  134.24    6.78
   3  -8   5  151.71    6.17
   3  -8   5  138.59    6.26
   3  -8   5  141.63    6.93
   3   8   5  134.31    6.90
  -3   8  -5  151.93    5.30
  -3   8  -6  134.19    6.57
   3  -8   6  130.40    7.06
  -3  -8  -6  127.68    7.10
  -3   8  -6  141.20    5.48
   3  -8   6  134.99    6.44
   3  -8   6  136.45    6.03
   3   8   6  136.39    7.33
  -3   8  -7   13.76    2.39
   3  -8   7   14.67    2.40
   3  -8   7   16.81    2.26
   3  -8   7   17.50    2.84
  -3   8  -7   12.91    1.86
  -3  -8  -7   20.58    3.20
   3   8   7   18.56    3.08
  -3   8  -8    5.08    1.80
  -3  -8  -8    3.73    2.34
  -3   8  -8    5.36    1.50
   3  -8   8    5.86    1.95
   3  -8   8    4.72    1.51
   3  -8   8    3.94    2.00
   3   8   8    5.73    2.18
  -3  -8  -9   85.40    6.83
   3  -8   9   74.37    6.37
   3   8   9   83.84    6.59
  -3   8  -9   83.82    5.68
   3  -8   9   81.12    5.69
   3  -8  10   93.33    7.47
   3  -8  10   76.08    5.81
  -3  -8 -10   88.71    7.28
  -3   8 -10   74.20    5.65
   3   8  10   69.65    6.53
  -3   8 -11   26.05    3.70
   3  -8  11   24.77    3.77
  -3  -8 -11   30.03    4.81
   3   8  11   20.54    4.17
   3  -8  11   27.56    4.86
   3  -8  12   75.26    7.63
   3  -9 -14   13.22    3.71
  -3  -9  14   13.37    3.47
  -3   9  14   15.15    3.72
   3   9 -14    7.89    3.04
   3  -9 -13    5.79    2.57
  -3  -9  13    7.94    2.87
  -3   9  13   11.51    2.98
   3   9 -13    5.54    2.63
  -3   9  12   63.80    5.83
  -3  -9  12   63.45    6.04
   3  -9 -12   69.25    6.87
   3   9 -12   56.78    5.63
  -3   9  11   20.85    3.30
   3  -9 -11   17.82    3.56
  -3  -9  11   18.99    3.51
   3   9 -11   23.82    3.73
   3  -9 -10  169.02    9.58
  -3   9  10  174.67    8.41
   3   9 -10  169.61    8.75
  -3  -9  10  176.80    8.99
   3  -9  -9   12.87    2.72
  -3  -9   9   12.49    2.50
  -3   9   9   16.89    2.66
   3   9  -9   20.12    3.17
   3  -9  -8   19.84    3.05
   3   9  -8   21.07    2.90
  -3  -9   8   20.37    3.06
  -3   9   8   22.63    2.75
  -3  -9   7    4.03    1.73
  -3  -9   7    4.23    0.50
  -3   9   7    5.70    1.51
   3  -9  -7    6.65    1.82
   3   9  -7    7.77    1.94
  -3  -9   6   36.59    1.56
   3  -9  -6   41.73    3.69
   3  -9  -6   40.02    3.29
  -3   9   6   40.82    3.16
   3   9  -6   38.88    3.44
  -3  -9   6   39.55    3.61
   3  -9  -5   55.36    3.88
  -3  -9   5   60.20    4.25
  -3  -9   5   57.28    2.17
   3   9  -5   54.45    2.33
  -3   9   5   54.64    3.42
   3   9  -5   55.58    3.83
   3  -9  -5   54.43    3.97
   3  -9  -4  448.16   12.22
   3   9  -4  470.20    9.66
   3  -9  -4  449.17   12.46
  -3  -9   4  469.82   12.77
   3   9  -4  440.28   11.85
  -3   9   4  486.29   11.44
  -3  -9   4  473.37    9.38
   3   9  -4  470.36   11.81
  -3  -9   3   33.07    3.10
   3  -9  -3   38.64    3.12
  -3  -9   3   27.47    1.18
   3  -9  -3   30.51    2.97
   3  -9  -3   34.11    2.93
   3   9  -3   33.87    2.68
   3   9  -3   31.80    2.66
  -3   9   3   33.53    3.11
  -3   9   3   41.85    2.75
  -3  -9   2    2.83    0.62
  -3   9   2    1.38    0.80
   3  -9  -2    1.11    0.80
  -3   9   2    0.32    0.79
  -3  -9   2    1.65    1.09
   3  -9  -2    0.60    0.70
   3  -9  -2   -0.18    1.19
   3   9  -2    0.49    0.79
   3   9  -2    3.15    0.93
  -3   9   1    2.43    0.97
   3  -9  -1    4.27    1.08
   3  -9  -1    2.29    1.11
  -3  -9   1    4.68    1.34
   3  -9  -1    2.67    0.92
   3   9  -1    2.88    0.82
  -3  -9   1    2.47    0.69
  -3  -9   0  266.99    8.60
  -3   9   0  264.38    7.45
   3  -9   0  262.52    8.07
  -3  -9   0  293.58    7.42
   3  -9   0  277.85    8.87
  -3   9   0  270.79    5.14
   3   9   0  263.24    6.62
   3   9   0  272.27    8.90
  -3  -9  -1   14.77    1.16
   3  -9   1   12.92    1.75
   3  -9   1   15.62    2.04
   3   9   1   13.96    1.11
  -3  -9  -1   14.06    1.79
  -3  -9  -1   11.74    1.85
  -3   9  -1   14.97    1.51
   3   9   1   11.84    1.85
  -3  -9  -2  681.19   16.27
  -3  -9  -2  693.08   15.60
   3  -9   2  680.27   16.03
  -3   9  -2  678.35   13.07
  -3   9  -2  705.23   15.65
   3   9   2  703.68   11.84
   3   9   2  677.36   16.79
   3  -9   2  712.41   15.82
  -3   9  -3   20.66    1.48
   3  -9   3   20.00    2.49
   3  -9   3   28.72    2.91
  -3   9  -3   27.48    2.90
  -3  -9  -3   20.69    2.59
  -3   9  -4  126.35    5.92
   3  -9   4  128.84    5.83
  -3   9  -4  127.26    3.63
  -3  -9  -4  118.31    6.06
   3  -9   4  123.92    5.85
   3   9   4  119.58    6.45
  -3   9  -5    4.65    1.44
  -3   9  -5    6.17    1.22
   3  -9   5    4.00    1.32
  -3  -9  -5    3.30    1.43
   3   9   5    3.36    1.62
  -3   9  -6   25.55    3.14
   3  -9   6   32.37    2.97
   3  -9   6   27.83    3.09
  -3   9  -6   24.43    2.25
   3  -9   6   26.07    3.48
   3   9   6   29.99    3.71
  -3  -9  -6   22.91    3.39
  -3   9  -7   58.40    4.57
   3  -9   7   54.05    4.91
  -3  -9  -7   54.09    4.98
   3  -9   7   62.49    4.62
   3  -9   7   60.88    4.10
  -3   9  -7   58.22    3.59
   3   9   7   61.53    5.36
   3  -9   8   56.87    5.36
   3  -9   8   58.10    4.65
  -3  -9  -8   60.53    5.49
   3   9   8   59.78    5.46
  -3   9  -8   61.06    4.85
  -3  -9  -9    1.94    2.39
   3  -9   9    8.76    2.36
  -3   9  -9    6.85    2.28
   3  -9   9    4.75    2.23
   3   9   9   10.69    3.02
   3  -9  10   18.19    3.67
  -3  -9 -10   22.99    4.23
  -3   9 -10   23.15    3.40
   3   9  10   21.92    3.89
   3  -9  10   19.44    3.36
  -3   9 -11    8.45    2.84
   3   9  11    7.34    3.42
   3  -9  11    9.74    3.53
  -3  -9 -11    2.83    2.63
  -3   9 -12   49.33    4.97
  -3  10  14   10.13    3.15
  -3 -10  14    5.88    2.93
   3 -10 -14   -1.21    3.64
   3  10 -14    1.12    2.79
  -3 -10  13  102.93    8.02
  -3  10  13  116.25    8.12
   3  10 -13  108.22    7.98
   3 -10 -13  108.63    9.02
   3 -10 -12   50.34    6.04
  -3 -10  12   61.60    6.03
  -3  10  12   63.86    5.87
   3  10 -12   49.79    5.40
   3 -10 -11   18.18    3.61
  -3 -10  11   18.09    3.57
  -3  10  11   18.94    3.18
   3  10 -11   25.36    3.97
   3 -10 -10   12.19    3.06
  -3 -10  10   12.90    2.96
  -3  10  10   13.64    2.66
   3  10 -10   16.59    3.03
   3 -10  -9   62.53    5.66
  -3 -10   9   68.62    5.40
  -3  10   9   60.42    4.81
   3  10  -9   68.31    5.44
   3 -10  -8   53.52    4.81
  -3 -10   8   52.50    4.62
  -3  10   8   64.78    4.65
   3  10  -8   60.77    4.92
  -3 -10   7  367.89   12.29
  -3  10   7  372.64   11.37
   3  10  -7  350.13   11.79
   3 -10  -7  346.75   12.25
   3  10  -6   15.67    2.40
   3 -10  -6   16.29    2.56
  -3 -10   6   22.34    2.91
   3 -10  -6   14.55    2.23
  -3  10   6   16.48    2.14
   3 -10  -5  112.82    5.88
   3 -10  -5  106.23    5.68
   3  10  -5  113.01    3.46
  -3 -10   5  115.06    6.16
   3  10  -5  106.98    5.59
  -3  10   5  113.22    5.19
   3  10  -4   65.37    2.73
   3 -10  -4   52.75    3.77
  -3 -10   4   51.02    3.98
   3 -10  -4   55.68    4.08
   3  10  -4   47.18    3.43
  -3  10   4   52.57    3.40
   3  10  -4   51.26    3.41
   3  10  -3    7.21    1.50
   3 -10  -3    8.28    1.64
  -3 -10   3    6.58    0.56
   3 -10  -3    8.58    1.54
  -3  10   3    7.70    1.54
   3  10  -3    8.78    1.58
   3 -10  -3    7.24    1.77
  -3 -10   3    9.87    1.97
  -3  10   3    8.89    1.43
  -3  10   2   17.49    1.82
   3  10  -2   16.25    1.90
   3 -10  -2   12.75    1.78
  -3 -10   2   14.71    1.15
  -3  10   2   12.40    1.78
   3  10  -2   16.00    1.90
   3 -10  -2   11.55    1.76
   3 -10  -2   12.09    1.93
  -3 -10   2   15.83    2.16
   3 -10  -1  334.36    9.88
  -3 -10   1  351.11   10.50
   3  10  -1  346.74    8.71
   3 -10  -1  348.31   10.71
  -3 -10   1  348.19    7.88
  -3  10   1  345.89    9.57
   3 -10  -1  334.20    9.36
  -3 -10   0  111.59    5.44
   3 -10   0  115.01    5.22
   3 -10   0  120.13    5.72
  -3  10   0  106.74    4.42
  -3  10   0  103.32    2.44
  -3 -10   0  110.97    4.22
   3  10   0  104.47    3.87
   3  10   0  109.38    5.56
  -3 -10  -1   27.58    2.78
   3 -10   1   28.08    2.64
  -3  10  -1   24.06    2.47
  -3 -10  -1   26.15    2.23
   3  10   1   23.12    1.57
   3 -10   1   27.25    2.82
  -3  10  -1   25.96    1.93
   3  10   1   20.22    2.44
  -3  10  -2    5.58    0.87
   3 -10   2    4.48    1.36
   3 -10   2    7.31    1.55
  -3 -10  -2    5.20    1.53
  -3  10  -2    8.36    1.76
   3  10   2    6.57    0.71
  -3 -10  -2    5.09    1.33
   3  10   2    4.76    1.62
  -3 -10  -3  164.87    6.90
  -3  10  -3  173.27    4.48
   3 -10   3  174.15    6.98
   3 -10   3  164.92    6.96
  -3  10  -3  177.91    7.11
   3  10   3  172.01    7.80
  -3  10  -4  529.80   14.24
   3 -10   4  531.40   14.40
  -3 -10  -4  536.65   14.68
   3 -10   4  549.30   13.98
   3  10   4  529.52   15.48
  -3  10  -5  209.67    8.54
   3 -10   5  213.48    7.94
   3 -10   5  209.68    8.46
  -3 -10  -5  206.35    8.88
   3  10   5  214.64    9.46
  -3  10  -5  219.74    6.54
  -3  10  -6   19.72    2.79
   3 -10   6   24.29    2.99
   3 -10   6   27.19    2.79
  -3  10  -6   20.13    2.02
  -3 -10  -6   16.97    2.86
   3  10   6   22.50    3.33
  -3  10  -7   23.98    3.29
   3 -10   7   24.99    2.73
  -3 -10  -7   27.52    3.79
   3  10   7   27.93    3.80
   3 -10   7   32.65    3.61
   3 -10   8    3.56    2.15
   3 -10   8    3.78    1.99
  -3 -10  -8    0.03    1.81
  -3  10  -8   -1.99    1.88
   3  10   8    0.50    1.95
  -3 -10  -9   26.28    3.98
   3 -10   9   30.78    3.76
  -3  10  -9   26.27    3.58
   3 -10   9   34.56    4.74
   3  10   9   32.19    4.66
  -3  10 -10   -1.00    2.05
  -3 -10 -10   -3.36    2.88
   3 -10  10    0.67    1.87
   3 -10  10    0.48    2.46
   3  10  10   -0.04    2.10
  -3  10 -11   15.29    3.18
  -3 -10 -11   20.81    4.49
   3 -10  11   14.81    3.95
   3  10  11   15.05    3.84
  -3  10 -12    3.75    2.60
  -3  11  14   36.54    5.22
   3  11 -14   35.98    5.13
  -3 -11  13   21.76    4.24
   3 -11 -13   14.34    3.95
  -3  11  13   18.46    3.67
   3  11 -13   18.65    3.98
   3  11 -12   14.34    3.63
   3 -11 -12    5.77    3.16
  -3  11  12   17.97    3.50
  -3 -11  12   13.54    3.52
   3 -11 -11    4.20    2.17
  -3 -11  11    7.40    2.37
  -3  11  11    7.08    2.38
   3  11 -11    6.55    2.68
  -3 -11  10  227.55   10.69
   3 -11 -10  227.89   11.63
  -3  11  10  262.36   10.75
   3  11 -10  251.64   11.07
   3 -11  -9    1.40    2.16
  -3 -11   9    1.02    1.85
  -3  11   9   -2.63    1.81
   3  11  -9    2.47    2.17
   3  11  -8   44.44    4.39
  -3 -11   8   42.47    4.32
   3 -11  -8   42.47    4.51
  -3  11   8   44.13    3.94
   3  11  -7   18.65    2.86
  -3 -11   7   13.24    2.53
   3 -11  -7   13.07    2.58
  -3  11   7   19.21    2.61
   3 -11  -6  183.59    8.22
  -3 -11   6  188.52    8.46
   3 -11  -6  178.66    7.79
   3  11  -6  182.37    7.92
  -3  11   6  187.16    7.54
  -3 -11   5   53.48    4.42
   3 -11  -5   55.26    4.19
   3 -11  -5   45.08    3.81
   3  11  -5   55.78    4.08
  -3  11   5   51.14    3.61
   3 -11  -4  376.44   11.74
   3 -11  -4  360.82   11.02
  -3 -11   4  358.12   11.77
   3  11  -4  355.95   10.77
  -3  11   4  376.46   10.58
   3  11  -4  377.65   10.53
   3 -11  -3   39.43    3.40
   3 -11  -3   43.58    3.71
  -3 -11   3   41.29    1.44
  -3 -11   3   48.23    3.92
   3  11  -3   51.06    3.43
   3  11  -3   41.73    3.19
  -3  11   3   44.80    3.72
  -3  11   3   50.15    3.33
   3 -11  -3   47.04    3.48
   3 -11  -2  132.74    6.11
   3 -11  -2  130.86    5.63
  -3 -11   2  132.34    3.73
   3 -11  -2  135.72    6.47
   3  11  -2  143.47    5.85
  -3  11   2  129.33    5.94
   3  11  -2  134.13    5.41
  -3 -11   2  134.00    6.39
  -3  11   2  125.85    5.33
   3 -11  -1   54.09    3.71
  -3 -11   1   57.05    4.07
   3 -11  -1   52.33    3.97
  -3 -11   1   52.13    2.58
   3  11  -1   56.28    3.12
   3 -11  -1   55.20    3.42
  -3  11   1   58.29    3.56
  -3 -11   0  133.69    4.79
   3  11   0  132.62    4.59
   3 -11   0  126.11    5.86
  -3  11   0  132.65    5.11
  -3 -11   0  128.50    6.15
   3  11   0  126.26    6.36
   3 -11   0  139.57    6.41
   3  11   1   12.88    1.27
  -3  11  -1   12.62    1.96
  -3 -11  -1   13.54    2.16
   3 -11   1   11.21    1.98
  -3 -11  -1   11.13    1.67
   3 -11   1   14.51    2.17
  -3  11  -1   13.26    1.44
   3  11   1   11.06    2.10
   3 -11   2  825.69   19.16
  -3 -11  -2  822.22   19.72
  -3 -11  -2  845.10   18.22
   3 -11   2  838.12   19.23
   3  11   2  844.44   14.61
  -3  11  -2  829.75   15.37
  -3  11  -2  859.25   18.83
   3  11   2  832.75   20.26
  -3 -11  -3  317.78   10.85
  -3 -11  -3  305.66    9.96
   3 -11   3  297.85   10.21
   3 -11   3  317.98   10.23
  -3  11  -3  331.04   10.45
  -3  11  -3  314.57    6.65
   3  11   3  313.65   11.24
  -3  11  -4  258.22    9.43
   3 -11   4  241.89    9.38
  -3 -11  -4  265.64    9.67
   3 -11   4  251.73    8.98
   3  11   4  253.86   10.39
  -3  11  -5    5.42    1.80
   3 -11   5    7.15    1.87
   3 -11   5    8.72    1.95
  -3 -11  -5    7.31    2.29
  -3  11  -5    8.12    1.36
   3  11   5    7.22    2.10
  -3  11  -6   27.36    3.31
   3 -11   6   35.29    3.20
   3 -11   6   31.21    3.51
   3  11   6   28.92    3.86
  -3 -11  -6   29.23    3.83
  -3  11  -7   -0.74    2.01
  -3 -11  -7   -2.38    2.07
   3 -11   7    1.86    1.45
   3  11   7   -1.64    2.15
   3 -11   7    2.61    1.73
   3 -11   8   80.11    5.88
  -3 -11  -8   78.54    6.61
   3  11   8   90.54    6.93
  -3  11  -8   76.33    5.74
  -3 -11  -9   -0.30    2.23
   3 -11   9    5.26    2.38
  -3  11  -9    1.25    1.89
   3  11   9    2.59    2.28
  -3 -11 -10    1.64    2.36
   3 -11  10    6.34    2.43
  -3  11 -10    9.48    2.93
   3  11  10    3.87    2.77
  -3  11 -11    6.13    2.53
  -3  12  14    3.64    2.99
  -3  12  13   19.07    4.09
   3 -12 -13   17.07    4.47
  -3 -12  13   10.34    3.33
   3  12 -13   17.56    3.71
   3 -12 -12    1.42    2.93
  -3 -12  12    6.00    2.96
  -3  12  12    2.21    2.46
   3  12 -12    4.81    2.73
  -3 -12  11    6.23    2.54
  -3  12  11    7.08    2.57
   3  12 -11    6.12    2.48
   3 -12 -11    3.79    2.41
   3 -12 -10    5.11    2.49
   3  12 -10    6.78    2.54
  -3 -12  10    7.71    2.60
  -3  12  10    4.72    2.22
   3 -12  -9   26.68    4.15
  -3 -12   9   23.34    3.60
  -3  12   9   26.88    3.59
   3  12  -9   32.76    4.00
  -3 -12   8   45.70    4.65
  -3  12   8   45.57    4.18
   3 -12  -8   40.05    4.43
   3 -12  -7  143.26    7.81
  -3 -12   7  151.65    8.02
  -3  12   7  159.64    7.42
   3  12  -7  154.35    7.71
   3  12  -6   74.90    5.08
   3 -12  -6   69.67    5.16
  -3 -12   6   71.34    5.38
  -3  12   6   73.66    4.77
   3 -12  -6   75.15    5.23
   3 -12  -5   51.61    4.21
  -3 -12   5   58.29    4.76
   3 -12  -5   62.09    4.74
   3  12  -5   53.47    4.13
  -3  12   5   56.51    3.98
   3  12  -4   19.60    2.22
   3  12  -4   18.12    2.44
   3 -12  -4   19.37    2.82
   3 -12  -4   15.23    2.30
  -3 -12   4   16.83    2.70
  -3  12   4   19.24    2.35
   3 -12  -3  309.47   10.51
  -3 -12   3  298.30    5.65
   3  12  -3  346.34    9.91
   3 -12  -3  330.25   11.17
  -3 -12   3  321.42   11.11
  -3  12   3  320.75   10.53
   3  12  -3  311.61    9.67
  -3  12   3  340.75    9.85
   3 -12  -3  317.53    9.92
  -3  12   2    3.72    1.10
   3  12  -2    5.00    1.36
  -3  12   2    1.90    1.05
  -3 -12   2    2.57    1.55
   3 -12  -2    2.76    1.56
  -3 -12   2    3.22    0.68
   3  12  -2    1.96    1.07
   3 -12  -2    1.88    1.22
   3 -12  -2    4.01    1.25
   3 -12  -1  216.87    8.39
  -3 -12   1  231.68    8.98
   3 -12  -1  236.49    9.11
   3 -12  -1  239.74    7.85
  -3 -12   1  239.51    6.36
  -3  12   1  239.97    7.99
   3  12  -1  262.17    8.59
   3  12  -1  231.05    7.22
   3  12   0   12.02    2.24
   3 -12   0   14.02    2.13
  -3 -12   0   14.86    1.65
  -3 -12   0   14.69    2.37
  -3  12   0   20.19    2.33
   3 -12   0   13.95    2.19
   3  12   0   15.61    1.70
  -3  12   0   16.99    1.89
  -3  12  -1   24.46    1.92
   3 -12   1   22.24    2.68
  -3 -12  -1   25.24    2.92
  -3 -12  -1   21.68    2.14
  -3  12  -1   23.53    2.59
   3 -12   1   21.10    2.59
   3  12   1   23.70    1.75
   3  12   1   22.51    2.92
  -3 -12  -2    8.54    1.69
   3 -12   2   13.06    2.26
   3 -12   2   12.97    2.16
  -3  12  -2   12.04    2.15
  -3 -12  -2   11.68    2.23
  -3  12  -2   11.16    1.12
   3  12   2   12.90    1.12
   3  12   2   11.73    2.42
  -3 -12  -3   12.97    2.53
   3 -12   3   11.80    2.36
  -3  12  -3   14.59    2.42
   3 -12   3   12.61    2.33
  -3 -12  -3   10.80    2.06
   3  12   3   16.28    2.97
   3 -12   4   13.37    2.38
   3 -12   4   13.47    2.09
  -3  12  -4    9.44    2.09
   3  12   4   15.95    2.83
  -3 -12  -4   13.53    2.30
  -3 -12  -5   32.47    3.67
   3 -12   5   39.96    3.94
   3 -12   5   32.36    3.18
   3  12   5   38.85    4.27
  -3  12  -6   10.94    2.38
  -3 -12  -6   13.39    2.81
   3 -12   6   10.00    1.91
   3  12   6   13.37    3.06
   3 -12   6   12.76    2.65
  -3  12  -7    2.71    1.70
  -3 -12  -7    8.93    2.68
   3 -12   7    6.76    1.80
   3  12   7    4.63    2.54
   3 -12   7    7.74    2.35
  -3  12  -8   -1.59    1.78
  -3 -12  -8   -0.44    2.05
   3  12   8    1.32    2.24
   3 -12   8    0.90    2.03
   3 -12   9   29.85    4.14
   3  12   9   19.65    3.77
  -3  12  -9   23.92    3.58
  -3 -12  -9   20.58    4.12
   3 -12  10    0.80    2.00
  -3  12 -10   -1.00    2.25
  -3 -12 -10    1.88    3.06
   3  12  10   -0.22    2.78
  -3  12 -11   74.78    6.60
  -3 -13  13   -0.16    2.96
  -3  13  13    3.36    2.50
   3  13 -13    2.80    2.77
  -3 -13  12    4.54    2.68
   3 -13 -12    9.09    3.52
  -3  13  12    9.03    2.90
   3  13 -12   13.89    3.62
   3 -13 -11   50.23    6.32
  -3 -13  11   51.49    5.54
  -3  13  11   44.05    4.96
   3  13 -11   58.93    5.84
  -3 -13  10   50.67    5.49
   3 -13 -10   39.56    5.12
  -3  13  10   41.38    4.51
   3  13 -10   46.05    5.07
  -3  13   9   43.93    4.61
  -3 -13   9   43.03    4.81
   3 -13  -9   35.75    4.61
   3  13  -9   45.40    4.71
   3 -13  -8    6.43    2.14
  -3 -13   8    9.88    2.64
   3  13  -8   12.33    2.78
  -3  13   8   12.82    2.40
   3  13  -7   20.70    3.19
  -3 -13   7   16.72    2.99
   3 -13  -7   18.66    3.00
  -3  13   7   18.65    2.76
  -3 -13   6  157.74    8.26
   3 -13  -6  152.90    7.75
   3 -13  -6  142.40    7.57
  -3  13   6  155.44    7.26
   3  13  -6  153.41    7.54
   3  13  -5   28.37    3.12
   3 -13  -5   29.13    3.32
   3 -13  -5   24.51    3.21
  -3 -13   5   25.51    3.37
  -3  13   5   27.16    3.00
   3 -13  -4  241.17    9.85
   3 -13  -4  225.30    8.83
  -3 -13   4  250.41   10.26
   3  13  -4  250.40    9.08
  -3  13   4  249.64    8.91
   3  13  -4  255.34    8.52
   3 -13  -3   40.50    3.74
  -3  13   3   42.98    3.41
  -3 -13   3   53.11    4.47
   3  13  -3   41.27    3.33
   3 -13  -3   41.62    4.04
  -3  13   3   38.33    3.46
   3  13  -3   41.22    3.36
   3 -13  -3   39.92    3.36
   3 -13  -2   82.63    5.27
  -3 -13   2   98.98    5.98
   3 -13  -2   90.51    4.91
   3 -13  -2  107.15    6.17
   3  13  -2  103.36    5.24
  -3 -13   2  100.15    3.32
  -3  13   2   97.14    5.33
   3  13  -2  100.84    4.95
  -3  13   2   86.53    4.83
   3 -13  -1   43.71    3.78
  -3 -13   1   45.77    4.07
  -3 -13   1   47.10    2.59
  -3  13   1   52.72    3.68
   3 -13  -1   43.95    3.29
   3 -13  -1   48.40    4.20
   3  13  -1   55.22    3.87
  -3  13   1   53.23    3.63
   3  13  -1   55.22    3.39
  -3 -13   0  205.32    6.46
  -3 -13   0  206.29    8.73
   3 -13   0  198.98    8.37
  -3  13   0  237.90    8.21
  -3  13   0  215.81    7.10
   3 -13   0  220.03    8.91
   3  13   0  211.52    6.63
   3  13   0  200.53    8.77
  -3  13  -1  360.09    9.13
  -3 -13  -1  364.81   12.19
   3 -13   1  347.82   11.76
  -3 -13  -1  351.09    9.84
   3 -13   1  371.39   12.00
   3  13   1  383.46    8.84
  -3  13  -1  397.39   11.48
   3  13   1  357.42   12.37
   3  13   2  195.91    5.18
  -3 -13  -2  180.27    8.34
   3 -13   2  198.16    8.57
   3 -13   2  198.05    8.31
  -3  13  -2  218.93    8.36
  -3  13  -2  194.06    5.37
  -3 -13  -2  188.00    7.22
   3  13   2  183.42    8.70
   3  13   3  194.01    9.13
  -3 -13  -3  171.00    8.34
  -3  13  -3  200.97    8.31
   3 -13   3  182.14    8.39
  -3 -13  -3  184.39    7.59
   3 -13   3  171.60    7.68
  -3 -13  -4   29.34    3.34
   3 -13   4   23.85    3.26
   3 -13   4   30.76    3.24
  -3  13  -4   27.81    3.35
   3  13   4   30.66    3.93
  -3  13  -5   -1.09    1.77
  -3 -13  -5    1.11    1.75
   3 -13   5    0.41    1.33
   3 -13   5    1.46    1.53
   3  13   5   -2.49    2.14
  -3 -13  -6    5.48    1.91
  -3  13  -6    1.80    1.84
   3 -13   6    4.56    1.61
   3  13   6    3.97    2.29
   3 -13   6    3.14    1.79
  -3 -13  -7   13.07    3.22
   3 -13   7   19.27    3.15
   3  13   7   15.36    3.46
  -3  13  -7   17.12    3.10
  -3  13  -8   49.17    5.03
   3 -13   8   47.55    4.92
  -3 -13  -8   50.64    5.61
   3  13   8   59.06    6.10
   3 -13   9   33.18    4.38
  -3 -13  -9   42.76    5.64
  -3  13  -9   35.10    4.43
   3  13   9   29.46    4.74
  -3  13 -10   -1.43    2.07
   3  13  10   -1.73    2.51
  -3  14  13   27.12    4.47
  -3 -14  12   23.91    4.60
   3 -14 -12   27.63    5.15
  -3  14  12   19.28    3.87
   3  14 -12   13.22    3.50
   3 -14 -11    9.23    3.49
  -3 -14  11    9.69    3.35
  -3  14  11    7.46    2.79
   3  14 -11   11.65    3.19
   3 -14 -10   -0.39    2.50
  -3  14  10    0.67    2.00
   3  14 -10    2.22    2.32
  -3 -14   9   33.47    4.48
   3 -14  -9   34.75    4.50
  -3  14   9   34.59    4.15
   3 -14  -8  106.92    7.39
  -3 -14   8  102.60    7.20
  -3  14   8  106.41    6.72
   3  14  -8  111.73    7.02
   3  14  -7   36.82    4.14
  -3 -14   7   26.40    3.81
   3 -14  -7   30.97    3.81
  -3  14   7   25.41    3.31
   3 -14  -6  130.24    7.34
  -3 -14   6  130.71    7.90
  -3  14   6  135.40    7.04
   3  14  -6  132.88    7.14
   3  14  -5   10.35    2.15
   3 -14  -5    5.52    1.92
   3 -14  -5   10.28    2.67
  -3 -14   5    8.36    2.24
  -3  14   5    9.18    1.99
   3  14  -4    8.29    1.68
  -3 -14   4    4.02    1.77
   3 -14  -4    3.94    1.84
   3  14  -4    5.77    1.68
   3 -14  -4    6.27    1.75
  -3  14   4    4.09    1.51
   3  14  -3   19.18    2.53
   3 -14  -3   16.53    2.64
   3  14  -3   22.90    2.57
  -3 -14   3   19.66    3.06
  -3  14   3   15.27    2.42
   3 -14  -3   22.34    3.15
   3 -14  -3   19.96    2.51
  -3  14   3   19.43    2.56
   3 -14  -2   35.67    3.16
  -3 -14   2   32.68    1.85
  -3 -14   2   37.10    4.04
   3 -14  -2   26.11    3.18
   3 -14  -2   33.96    3.70
   3  14  -2   36.68    3.26
   3  14  -2   31.67    2.83
  -3  14   2   34.24    3.13
  -3  14   2   27.57    2.99
   3  14  -1   10.32    1.75
  -3  14   1   12.40    1.95
   3  14  -1   11.63    2.16
  -3 -14   1   11.34    1.37
  -3  14   1   10.42    1.95
   3 -14  -1    9.90    1.74
   3 -14  -1    7.67    2.22
  -3 -14   1    8.62    2.22
   3 -14  -1    7.80    1.98
   3  14   0    3.95    1.72
   3 -14   0    7.07    1.89
  -3 -14   0    6.17    1.32
   3 -14   0    3.31    1.80
  -3  14   0    7.50    1.94
  -3 -14   0    5.94    2.12
  -3  14   0    4.39    1.19
   3  14   0    5.66    1.39
  -3  14  -1  158.72    5.47
  -3 -14  -1  146.50    7.63
   3 -14   1  146.11    7.51
  -3 -14  -1  154.12    6.06
   3 -14   1  162.04    7.77
  -3  14  -1  160.94    7.14
   3  14   1  160.04    5.27
   3  14   1  150.46    7.98
   3 -14   2    4.60    1.63
  -3 -14  -2    2.71    1.23
   3 -14   2    4.17    1.90
  -3 -14  -2    3.60    1.54
  -3  14  -2    6.62    2.05
   3  14   2    8.10    2.56
  -3 -14  -3   -0.72    1.41
  -3 -14  -3   -1.91    1.93
  -3  14  -3    1.03    1.52
   3 -14   3    1.42    1.88
   3 -14   3   -0.13    1.38
   3  14   3    0.60    1.94
  -3  14  -4   68.00    5.23
  -3 -14  -4   69.30    5.02
   3 -14   4   73.27    5.06
   3 -14   4   67.60    5.47
   3  14   4   84.31    6.43
   3 -14   5   50.20    4.77
  -3  14  -5   47.63    4.68
   3 -14   5   51.07    4.19
  -3 -14  -5   43.57    4.27
   3  14   5   52.32    5.27
  -3  14  -6   39.82    4.28
  -3 -14  -6   39.45    4.52
   3 -14   6   44.16    3.93
   3 -14   6   48.20    4.83
   3  14   6   46.26    5.37
  -3  14  -7    1.48    2.22
  -3 -14  -7    4.96    2.60
   3 -14   7   -0.97    1.96
   3  14   7    1.80    2.27
  -3  14  -8   -3.74    2.35
  -3 -14  -8    1.82    2.18
   3 -14   8   -2.74    2.46
   3  14   8   -1.33    2.39
  -3  14  -9    5.19    2.86
   3 -14   9    3.37    2.05
  -3 -14  -9    7.77    3.46
   3  14   9    8.11    3.37
  -3  14 -10   28.99    4.42
  -3 -15  12   10.50    3.89
   3 -15 -12   11.36    4.21
  -3  15  12    8.09    3.35
   3 -15 -11   92.31    8.49
  -3 -15  11   80.05    7.30
  -3  15  11   85.62    6.91
   3  15 -11   81.53    6.94
   3 -15 -10   16.57    3.77
  -3 -15  10   23.81    4.28
  -3  15  10   22.81    3.78
   3  15 -10   19.44    3.72
   3 -15  -9  147.78    9.41
   3  15  -9  176.20    9.34
  -3 -15   9  151.82    9.28
  -3  15   9  156.37    8.76
   3  15  -8    3.39    2.31
   3 -15  -8    1.00    1.86
  -3 -15   8    3.61    2.39
  -3  15   8    3.38    2.28
  -3 -15   7    0.12    1.85
   3 -15  -7    1.26    2.06
  -3  15   7    4.39    1.91
   3  15  -6    4.89    2.19
  -3  15   6    2.71    1.84
  -3 -15   6   -0.20    1.72
   3 -15  -6    0.48    1.74
  -3 -15   5   79.31    6.21
   3 -15  -5   79.49    5.53
   3 -15  -5   91.13    6.35
   3  15  -5   98.57    5.97
  -3  15   5   83.89    5.51
   3  15  -4   20.05    2.92
   3 -15  -4   17.51    3.17
   3  15  -4   17.62    2.27
   3 -15  -4   16.37    2.58
  -3 -15   4   21.94    3.51
  -3  15   4   19.97    2.72
   3 -15  -3  119.11    7.06
  -3  15   3  145.06    6.22
  -3  15   3  136.04    6.73
   3 -15  -3  135.33    6.60
  -3 -15   3  142.14    8.10
   3  15  -3  148.83    6.58
   3 -15  -3  154.31    8.12
  -3  15   3  130.64    6.87
   3  15  -3  133.81    6.49
  -3  15   2   17.57    2.48
   3  15  -2   20.21    2.57
   3 -15  -2   15.78    2.31
  -3  15   2   18.01    2.51
  -3  15   2   19.67    2.50
  -3 -15   2   16.74    2.67
   3  15  -2   17.40    2.38
   3 -15  -2   15.34    2.95
   3 -15  -2   10.33    2.40
   3  15  -1   20.37    2.32
  -3  15   1   19.72    2.44
   3  15  -1   20.07    3.06
   3  15  -1   18.05    2.45
  -3 -15   1   24.19    3.28
   3 -15  -1   20.12    2.49
  -3  15   1   21.81    2.68
   3 -15  -1   20.95    3.02
  -3 -15   1   20.87    1.85
   3 -15  -1   20.08    3.06
  -3 -15   0  142.29    7.79
   3 -15   0  138.18    7.50
  -3 -15   0  147.07    5.60
  -3  15   0  146.17    6.03
   3 -15   0  160.91    8.01
  -3  15   0  153.73    6.99
   3  15   0  147.01    5.73
   3  15   0  141.09    7.86
   3 -15   1  203.59    9.32
  -3 -15  -1  203.12    7.21
  -3 -15  -1  177.73    8.94
  -3  15  -1  215.51    8.64
   3 -15   1  213.85    9.20
   3  15   1  197.81    6.32
   3  15   1  192.98    9.38
  -3 -15  -2   50.42    4.84
   3 -15   2   53.15    4.86
  -3  15  -2   59.81    4.72
   3 -15   2   60.39    4.76
  -3 -15  -2   54.51    3.96
   3  15   2   59.49    5.27
  -3 -15  -3  157.74    8.58
  -3  15  -3  177.22    8.35
   3 -15   3  154.37    8.49
  -3 -15  -3  167.26    7.45
   3 -15   3  164.59    7.95
   3  15   3  157.80    8.90
  -3  15  -4   -0.72    1.98
   3 -15   4    1.31    1.71
  -3 -15  -4    3.54    1.83
   3 -15   4    0.54    1.45
   3  15   4    0.14    2.00
   3 -15   5    5.49    2.26
  -3 -15  -5    8.06    2.45
  -3  15  -5    5.01    2.32
   3 -15   5    6.02    2.01
   3  15   5    5.36    2.59
  -3  15  -6    0.30    1.96
   3 -15   6   -1.05    2.17
  -3 -15  -6    4.32    2.26
   3 -15   6    4.40    1.87
   3  15   6    7.68    3.13
   3 -15   7   73.77    6.27
  -3 -15  -7   77.63    6.56
   3  15   7   76.64    7.11
  -3  15  -7   82.31    6.46
  -3 -15  -8    6.09    2.76
   3 -15   8   11.06    3.28
  -3  15  -8    8.39    3.04
   3  15   8    4.62    2.72
  -3  15  -9   18.10    3.65
  -3 -15  -9   14.77    3.99
   3 -15   9   17.36    3.44
   3  15   9   17.06    3.84
  -3  16  12   28.79    4.53
   3 -16 -11   11.41    3.56
  -3  16  11    7.75    3.12
   3  16 -11   15.24    3.67
  -3 -16  10    1.14    2.61
   3 -16 -10    2.15    2.78
  -3  16  10    1.78    2.30
   3  16 -10    7.07    3.22
  -3 -16   9    7.06    2.66
   3 -16  -9    8.60    3.13
  -3  16   9    9.13    2.69
   3  16  -9   13.20    3.31
  -3 -16   8   62.49    6.08
   3 -16  -8   54.01    5.70
   3  16  -8   58.63    5.41
  -3  16   8   53.46    5.14
   3  16  -7    4.72    2.32
  -3 -16   7   -0.93    2.30
   3 -16  -7    1.78    2.03
  -3  16   7    0.51    1.46
   3 -16  -6   77.22    5.86
  -3 -16   6   80.70    6.66
   3  16  -6  101.00    6.44
  -3  16   6   88.17    6.10
   3  16  -5    2.82    1.83
  -3 -16   5    2.67    2.45
  -3  16   5    3.23    1.35
   3 -16  -5    3.24    1.81
  -3  16   5   -1.39    1.70
   3  16  -4   -0.39    1.64
   3 -16  -4    2.78    2.35
   3 -16  -4   -1.78    1.55
  -3  16   4   -0.38    1.66
  -3  16   4    1.49    1.30
  -3 -16   4    0.84    2.00
  -3  16   4   -0.77    1.32
   3  16  -3    9.70    2.02
   3 -16  -3    4.95    2.10
  -3 -16   3    6.48    2.41
  -3  16   3    6.72    1.99
   3  16  -3    9.11    1.82
  -3  16   3    9.84    2.09
   3 -16  -3    5.50    2.10
   3 -16  -3    8.69    2.00
  -3  16   3   10.30    2.25
  -3 -16   2  121.56    7.62
   3 -16  -2  114.06    5.95
  -3  16   2  123.43    6.10
   3 -16  -2  106.21    6.84
   3  16  -2  120.46    6.22
  -3  16   2  106.30    5.95
   3 -16  -2  126.97    7.55
   3  16  -2  120.56    5.97
  -3  16   2  112.94    6.26
   3  16  -1   39.52    4.42
  -3  16   1   45.04    3.96
   3 -16  -1   43.58    4.44
  -3 -16   1   38.77    4.36
  -3  16   1   38.98    3.37
   3  16  -1   42.71    3.84
   3 -16  -1   45.34    4.63
  -3  16   1   44.53    3.74
   3  16  -1   44.85    3.46
   3 -16  -1   40.17    3.36
  -3 -16   0   26.73    2.40
   3  16   0   23.44    3.48
  -3 -16   0   27.64    3.69
   3 -16   0   23.22    3.23
   3 -16   0   31.52    3.69
  -3  16   0   28.41    3.25
   3  16   0   26.13    2.47
  -3 -16  -1   25.08    3.43
  -3 -16  -1   20.23    2.35
   3 -16   1   20.12    3.20
  -3  16  -1   21.63    2.98
   3  16   1   23.83    3.62
   3 -16   1   17.73    2.98
   3 -16   2    1.49    2.04
  -3 -16  -2    2.35    1.51
  -3  16  -2    1.57    1.53
   3 -16   2    1.52    1.86
  -3 -16  -2    1.92    1.93
   3  16   2   -1.57    2.09
  -3 -16  -3    3.60    2.17
   3 -16   3    3.52    1.78
  -3 -16  -3    2.76    1.57
   3 -16   3    5.77    2.29
  -3  16  -3    3.55    1.93
   3  16   3    2.43    2.07
  -3  16  -4  106.65    7.02
   3 -16   4  103.28    6.40
  -3 -16  -4  105.58    6.40
   3 -16   4   96.57    7.14
   3  16   4  115.09    8.03
  -3  16  -5   -1.97    2.70
   3 -16   5   -0.72    2.01
  -3 -16  -5    2.96    2.03
   3 -16   5    0.78    1.65
   3  16   5    1.74    2.19
  -3  16  -6   13.54    2.74
  -3 -16  -6   23.92    3.75
   3  16   6   16.85    3.42
  -3  16  -7   -1.51    1.90
  -3 -16  -7    1.38    2.22
   3 -16   7   -3.39    2.57
   3  16   7   -1.71    2.57
  -3 -16  -8    3.65    2.92
  -3  16  -8    2.15    2.35
   3 -16   8   -1.76    2.46
   3  16   8   -1.20    3.09
  -3 -16  -9    7.63    3.88
   3 -17 -11   32.54    5.59
  -3  17  11   28.45    4.59
  -3 -17  10   27.80    4.72
  -3  17  10   14.42    3.20
   3  17 -10   24.67    4.36
   3 -17 -10   23.97    4.73
   3  17  -9   68.34    6.12
   3 -17  -9   61.79    6.28
  -3 -17   9   66.68    6.57
  -3  17   9   58.97    5.76
  -3 -17   8    7.03    2.63
   3 -17  -8    4.85    2.41
  -3  17   8    9.61    2.83
   3  17  -8   13.62    3.46
   3  17  -7    2.37    2.30
  -3 -17   7   -0.98    2.44
   3 -17  -7   -2.18    2.11
  -3  17   7   -2.09    2.15
   3  17  -6    8.19    2.72
  -3 -17   6    3.95    2.47
   3 -17  -6    5.53    2.27
  -3  17   6    7.70    2.44
   3  17  -5   38.87    4.19
  -3  17   5   37.24    3.14
  -3 -17   5   37.33    4.73
   3 -17  -5   33.22    3.85
  -3  17   5   39.65    4.15
   3  17  -4   26.73    3.42
  -3 -17   4   25.00    4.06
   3 -17  -4   24.58    3.39
   3 -17  -4   25.69    3.82
  -3  17   4   22.80    3.31
  -3  17   4   26.78    2.91
  -3  17   4   20.89    2.98
   3 -17  -3   45.77    4.00
  -3  17   3   46.94    3.79
  -3 -17   3   45.44    5.13
  -3  17   3   40.69    3.90
   3 -17  -3   55.46    5.23
   3 -17  -3   48.99    4.95
   3  17  -3   50.52    4.14
  -3  17   3   39.59    3.99
  -3  17   2    0.72    1.36
   3  17  -2    2.99    1.76
  -3  17   2   -0.25    1.30
   3 -17  -2    4.14    2.43
  -3  17   2   -0.23    1.37
   3 -17  -2    1.08    1.40
   3  17  -2    1.32    1.31
   3 -17  -2    2.81    2.08
  -3 -17   2    2.48    2.18
   3  17  -1   13.91    2.19
   3  17  -1    8.64    2.78
  -3  17   1   12.60    2.53
  -3 -17   1   14.20    3.02
  -3  17   1   15.61    2.63
   3  17  -1   11.73    2.20
   3 -17  -1   17.78    3.30
   3 -17  -1    8.44    2.32
  -3  17   1   12.44    2.11
   3  17   0   25.60    3.81
   3  17   0   25.50    3.24
   3 -17   0   30.83    3.95
   3 -17   0   26.48    3.81
  -3 -17   0   20.28    3.56
  -3  17   0   25.87    3.22
   3  17   0   23.71    2.51
  -3 -17  -1  137.18    8.28
   3 -17   1  145.20    8.50
  -3  17  -1  148.47    7.61
  -3 -17  -1  144.41    6.25
   3 -17   1  161.30    8.40
   3  17   1  133.31    8.35
  -3 -17  -2    3.66    2.70
  -3  17  -2    0.73    1.88
   3 -17   2    0.57    1.96
  -3 -17  -2   -1.31    1.20
   3 -17   2    0.61    1.79
   3  17   2    0.99    2.23
  -3 -17  -3   40.03    4.77
  -3 -17  -3   39.37    3.82
  -3  17  -3   38.43    4.34
   3 -17   3   45.59    4.51
   3 -17   3   35.74    4.47
   3  17   3   42.19    5.08
   3 -17   4    1.42    2.09
  -3  17  -4   -1.81    2.49
  -3 -17  -4    0.62    1.57
   3 -17   4   -0.62    1.59
   3  17   4    3.23    2.62
  -3 -17  -5    6.93    2.58
  -3  17  -5   -0.59    2.06
   3 -17   5    5.55    2.93
   3  17   5    4.10    2.79
   3 -17   5    3.69    2.11
  -3  17  -6    5.75    2.59
   3 -17   6    7.78    2.74
  -3 -17  -6    2.31    2.13
   3  17   6    6.46    3.20
   3 -17   7   21.99    3.81
  -3  17  -7   28.38    4.32
  -3 -17  -7   30.13    4.52
   3  17   7   29.99    5.28
  -3 -17  -8    4.71    3.42
   3 -17   8   -4.04    2.74
  -3  17  -8   -1.08    2.53
   3  17   8    1.02    2.65
   3 -18 -10    5.09    3.52
  -3 -18  10    2.52    2.64
  -3  18  10    1.16    2.47
   3  18 -10    5.27    2.78
  -3 -18   9   41.44    5.71
  -3  18   9   37.24    4.97
   3 -18  -9   37.87    5.38
   3  18  -9   51.66    5.54
   3 -18  -8   39.24    5.00
  -3 -18   8   44.53    5.70
  -3  18   8   56.58    5.66
   3  18  -8   45.33    5.01
   3  18  -7   21.33    3.71
   3 -18  -7   16.02    3.41
  -3  18   7   13.51    2.99
   3 -18  -6   50.11    5.16
  -3 -18   6   56.65    6.08
   3  18  -6   66.51    5.68
  -3  18   6   59.21    5.45
   3  18  -5    3.87    2.38
   3 -18  -5   -0.88    1.75
  -3 -18   5    1.15    2.32
  -3  18   5    1.47    1.93
  -3  18   5    1.30    1.78
   3  18  -4    3.44    2.05
  -3 -18   4   -0.11    2.11
   3 -18  -4   -1.36    1.51
  -3  18   4    0.69    1.63
  -3  18   4    1.34    1.37
   3 -18  -4   -1.71    2.30
  -3  18   4    1.43    1.59
   3  18  -3   21.14    3.11
  -3  18   3   17.65    2.59
   3 -18  -3   12.74    2.96
   3 -18  -3   16.11    3.18
  -3 -18   3   13.20    3.21
   3 -18  -3   15.21    2.56
  -3  18   3   19.56    3.08
  -3  18   3   12.86    2.72
  -3  18   2   20.58    3.16
   3  18  -2   27.11    3.16
  -3  18   2   20.58    2.84
  -3  18   2   23.58    3.02
   3 -18  -2   25.04    4.04
  -3 -18   2   23.79    4.04
   3 -18  -2   20.99    2.82
   3 -18  -2   19.03    3.42
   3  18  -1   18.52    3.51
  -3  18   1   17.45    2.91
  -3 -18   1   26.50    4.27
  -3  18   1   20.17    2.93
   3 -18  -1   23.31    3.76
   3  18  -1   21.49    3.01
   3 -18  -1   18.81    3.29
   3  18  -1   17.02    2.47
   3  18   0   49.24    5.20
  -3  18   0   58.30    4.75
   3 -18   0   45.72    5.10
   3  18   0   62.03    4.97
   3 -18   0   60.14    5.46
  -3 -18   0   51.94    5.43
   3 -18   1   32.57    4.45
  -3  18  -1   34.69    3.91
   3 -18   1   31.06    3.92
  -3 -18  -1   31.23    4.32
   3  18   1   38.42    4.69
  -3 -18  -2    0.61    2.04
  -3  18  -2    0.42    1.90
   3 -18   2   -0.65    2.06
   3 -18   2    1.78    1.88
   3  18   2    3.97    2.64
  -3 -18  -3   -1.04    1.69
  -3 -18  -3    1.37    1.59
  -3  18  -3    0.75    1.96
   3 -18   3    3.14    2.19
   3 -18   3   -1.39    2.17
  -3 -18  -4   56.38    4.88
  -3  18  -4   56.48    5.48
   3 -18   4   67.46    5.45
   3 -18   4   51.41    5.66
   3  18   4   59.62    6.20
  -3  18  -5   16.67    3.32
   3 -18   5   13.59    3.39
   3  18   5   16.12    3.82
  -3 -18  -5   15.29    2.86
   3 -18   5   21.21    3.33
  -3  18  -6   10.68    2.96
   3 -18   6   17.10    3.86
  -3 -18  -6    6.51    2.39
   3  18   6   18.25    4.59
  -3  18  -7    0.56    2.11
  -3 -18  -7   -0.12    2.27
   3  18   7    0.24    2.56
   3 -18   8    0.88    2.47
  -3 -18  -8   -3.06    2.96
  -3  19  10    4.97    2.85
  -3 -19   9    8.79    3.30
   3 -19  -9   10.43    3.45
  -3  19   9    7.45    2.92
   3  19  -9   17.23    3.87
  -3 -19   8   21.35    4.40
   3 -19  -8   17.79    3.85
  -3  19   8   24.45    3.93
   3  19  -8   27.01    4.33
   3  19  -7    3.06    2.66
   3 -19  -7    2.22    2.31
  -3 -19   7   -3.46    3.34
  -3  19   7    0.03    2.01
   3  19  -6   21.26    3.50
  -3 -19   6   19.22    4.35
  -3  19   6   15.38    3.46
   3 -19  -6   19.73    3.34
  -3  19   6   23.50    3.83
   3  19  -5    6.83    2.56
  -3 -19   5    4.23    2.92
   3 -19  -5    0.76    1.72
  -3  19   5   -1.06    1.99
  -3  19   5    6.04    2.27
  -3 -19   4  109.51    8.44
  -3  19   4  102.35    6.75
  -3  19   4  109.24    5.95
   3 -19  -4  105.87    6.65
   3  19  -4  113.05    6.81
  -3  19   4  100.16    6.76
   3  19  -3   38.73    3.96
   3 -19  -3   36.29    4.73
  -3  19   3   45.60    4.12
   3 -19  -3   49.95    5.46
  -3 -19   3   47.27    5.66
   3 -19  -3   44.92    4.23
  -3  19   3   38.96    4.18
  -3  19   3   37.26    4.18
  -3  19   2   34.71    4.07
   3 -19  -2   39.02    4.75
  -3 -19   2   40.59    5.20
  -3  19   2   42.04    4.06
   3 -19  -2   50.00    5.41
   3  19  -2   33.78    4.63
   3  19  -2   46.52    4.07
   3  19  -1    3.58    2.41
  -3  19   1   -1.60    2.04
   3 -19  -1    0.30    1.77
  -3 -19   1    4.15    2.59
   3 -19  -1    9.77    3.12
  -3  19   1    4.57    2.04
   3  19   0   17.08    3.75
  -3  19   0   16.06    3.02
   3 -19   0    8.72    3.00
   3 -19   0   16.28    3.31
  -3 -19   0   10.98    2.88
  -3  19  -1   21.79    3.47
   3 -19   1   20.57    3.70
   3 -19   1   24.18    4.08
  -3 -19  -1   18.41    3.82
   3  19   1   21.53    3.88
  -3 -19  -2   27.00    4.37
   3 -19   2   23.38    4.14
  -3  19  -2   23.66    3.76
   3 -19   2   36.91    4.53
   3  19   2   27.97    4.29
  -3 -19  -3   10.69    3.33
   3 -19   3    8.97    3.37
  -3  19  -3    6.66    2.37
   3 -19   3   12.80    2.97
   3  19   3   10.94    3.06
   3 -19   4   27.17    3.95
  -3  19  -4   25.79    4.01
  -3 -19  -4   27.05    3.47
   3 -19   4   31.02    4.90
   3  19   4   21.57    4.18
   3 -19   5    2.29    2.81
  -3 -19  -5   -0.37    1.87
  -3  19  -5   -4.72    3.03
   3  19   5   -1.21    2.77
   3 -19   6    2.40    2.74
  -3 -19  -6   -0.39    2.16
  -3  19  -6   -2.47    2.88
   3  19   6    5.69    3.15
   3 -19   7    0.42    2.32
  -3 -19  -7    0.69    2.17
   3 -20  -9   16.35    3.90
  -3  20   9   18.29    3.81
  -3 -20   8    1.00    2.76
  -3  20   8    4.54    2.60
   3 -20  -8    3.62    2.73
   3  20  -8    6.57    3.06
  -3 -20   7   20.38    4.35
  -3  20   7   16.63    3.77
   3 -20  -7   14.29    3.32
  -3  20   7   14.27    3.28
   3  20  -7   16.98    3.68
   3  20  -6    2.05    2.09
   3 -20  -6    1.81    2.11
  -3 -20   6    4.23    2.99
  -3  20   6   -2.82    2.51
  -3  20   6    4.17    2.57
   3 -20  -5    3.15    2.12
  -3 -20   5    4.13    2.68
  -3  20   5    2.85    2.13
   3  20  -5    4.78    2.66
  -3  20   5    1.21    1.91
  -3  20   4   49.81    5.02
  -3  20   4   44.73    4.82
  -3 -20   4   62.20    6.76
   3  20  -4   59.26    5.15
   3  20  -3    9.70    2.54
   3 -20  -3    0.36    2.24
  -3 -20   3    3.84    2.66
  -3  20   3    3.84    1.92
  -3  20   3    5.09    2.30
   3  20  -2   37.64    5.11
   3 -20  -2   30.20    4.54
  -3  20   2   31.72    3.71
  -3 -20   2   37.46    5.15
   3 -20  -2   42.48    5.28
   3  20  -2   34.91    3.75
  -3  20   2   30.51    4.09
  -3  20   1   18.66    3.14
   3  20  -1   14.61    3.31
   3 -20  -1   17.57    3.72
   3 -20  -1   26.30    4.33
  -3  20   1   23.71    3.46
  -3 -20   1   19.54    4.17
  -3  20   0   10.76    2.92
  -3  20   0   12.56    2.85
  -3 -20   0    9.72    3.09
   3 -20   0   10.62    3.06
   3 -20   0    8.24    2.65
   3  20   0    7.39    3.09
  -3  20  -1    1.11    2.13
   3 -20   1    4.54    2.36
  -3 -20  -1    1.94    2.43
   3 -20   1    7.39    3.27
   3  20   1    4.60    2.77
  -3 -20  -2   -0.33    2.40
  -3  20  -2   -0.37    2.22
   3 -20   2    2.88    1.95
   3 -20   2    1.97    2.54
   3  20   2    2.12    2.63
   3 -20   3   29.27    4.93
  -3  20  -3   34.76    4.66
   3  20   3   35.59    5.17
   3 -20   3   30.38    4.35
  -3  20  -4   -0.66    3.03
   3 -20   4    2.08    2.18
   3 -20   4    2.53    2.79
   3  20   4   -1.48    2.45
   3 -20   5   35.23    5.30
  -3  20  -5   38.84    5.02
   3  20   5   46.34    6.16
   3 -20   6   -1.84    2.93
  -3 -20  -6   -0.91    2.32
   3 -21  -8    6.07    2.80
  -3  21   8   13.33    3.82
  -3  21   7    0.73    2.68
   3 -21  -7   -3.95    2.90
  -3  21   7    2.46    2.20
   3  21  -7    6.33    2.99
  -3 -21   6    7.11    3.71
  -3  21   6    4.04    2.42
  -3  21   6    2.95    2.25
   3  21  -6    8.50    2.93
  -3 -21   5    0.29    2.73
  -3  21   5    1.46    2.12
   3  21  -5    8.15    3.09
  -3 -21   4   47.24    6.37
  -3  21   4   34.44    4.42
   3  21  -4   48.13    4.89
   3 -21  -3   -2.19    2.31
  -3 -21   3   -2.01    2.22
  -3  21   3   -0.76    2.12
   3  21  -3    4.52    2.47
   3  21  -2    1.70    2.20
   3 -21  -2    3.33    2.48
  -3  21   2    1.12    1.78
  -3 -21   2   -0.88    2.54
  -3  21   2   -0.06    1.65
  -3  21   1    3.26    2.18
   3  21  -1   -0.72    2.73
  -3 -21   1    4.84    3.05
   3 -21  -1    2.07    2.52
   3 -21  -1    4.62    2.88
  -3  21   1    1.84    2.05
  -3  21   0   25.93    4.08
   3 -21   0   31.76    4.98
  -3  21   0   35.96    4.37
   3 -21   0   42.85    5.17
  -3 -21   0   27.07    4.86
   3  21   0   27.46    4.52
  -3 -21  -1   -3.96    3.20
   3 -21   1    6.88    2.96
   3 -21   1    2.90    2.61
  -3  21  -1   -2.19    2.67
   3  21   1    6.87    3.56
  -3 -21  -2   39.24    5.34
  -3  21  -2   40.43    4.86
   3 -21   2   47.46    5.32
   3 -21   2   41.23    5.83
   3  21   2   38.60    5.45
   3 -21   3   15.90    3.31
   3 -21   3    6.83    3.24
  -3  21  -3   10.04    3.06
   3 -21   4    9.12    3.63
  -3  21  -4   11.75    3.24
   3 -21   4   21.25    3.87
   3  21   4    9.17    3.43
   3 -21   5   -4.15    3.10
   3  22  -6   12.28    3.24
  -3 -22   5    9.12    4.29
  -3  22   5    2.51    2.35
   3  22  -5    7.02    3.12
  -3 -22   4    4.67    3.53
  -3  22   4   -0.70    2.57
   3  22  -4    5.71    2.67
   3  22  -3    3.95    3.15
  -3 -22   3    7.88    3.71
  -3  22   3    3.52    2.12
   3  22  -2   -2.92    2.98
   3 -22  -2    4.39    2.59
  -3  22   2   -1.94    2.16
  -3 -22   2   -1.01    3.16
  -3  22   2    4.96    2.22
  -3  22   1   14.88    3.20
   3  22  -1   17.83    4.18
   3 -22  -1   22.92    4.71
  -3  22   1   19.41    3.54
  -3 -22   1   19.40    4.43
  -3  22   0   -1.77    2.29
   3 -22   0   -4.48    2.76
  -3  22   0   -0.77    2.41
   3 -22   0    0.84    2.75
  -3 -22   0   -0.74    2.78
   3  22   0   -1.50    2.20
   3 -22   1    8.30    3.36
  -3  22  -1    3.97    2.60
   3 -22   1   13.75    3.83
  -3 -22  -1    6.26    3.08
  -3  22  -1   11.18    3.03
   3  22   1   11.70    3.83
  -3 -22  -2    0.94    2.47
  -3  22  -2    2.13    2.28
   3 -22   2    9.75    3.43
   3 -22   2    1.53    2.73
   3  22   2    5.80    3.09
  -3  22  -3    4.32    2.78
   3 -22   3    3.92    2.35
   3 -22   3    3.78    3.21
   3 -22   4    0.23    2.83
   3  23  -5   14.26    3.64
   3 -23  -2   13.31    4.01
  -3  23   2    9.40    3.44
   3 -23  -1   -2.21    2.41
  -3  23   1   -3.57    2.52
  -3  23   1    2.53    2.36
  -3  23   0   -1.43    2.85
  -3  23   0    3.74    2.05
   3 -23   0    7.31    3.59
  -3  23  -1    2.74    2.50
  -3  23  -1   -6.13    3.35
   3 -23   1   -6.02    3.38
   3 -23   2    9.06    3.71
   4   0 -15   -0.92    2.19
  -4   0  15    0.92    2.36
   4   0 -14   83.60    6.44
   4   0 -14   75.42    6.26
  -4   0  14   79.38    6.88
  -4   0  14   83.27    6.48
  -4   0  13    1.57    1.94
   4   0 -13    2.08    2.05
  -4   0  13   -3.76    2.57
   4   0 -13   -0.08    1.73
  -4   0  12   33.16    3.82
   4   0 -12   30.55    3.79
  -4   0  12   28.26    3.67
   4   0 -12   28.15    3.48
   4   0 -11   -0.43    1.44
  -4   0  11   -1.06    1.42
  -4   0  11    2.07    1.88
   4   0 -11    0.05    1.48
  -4   0  10  294.60   10.38
   4   0 -10  293.45   10.39
   4   0 -10  274.79   10.13
  -4   0  10  285.56   10.50
  -4   0   9   -0.52    1.14
  -4   0   9    0.83    1.18
   4   0  -9    0.47    1.40
   4   0  -9    0.67    1.04
   4   0  -8  531.65   13.64
   4   0  -8  500.70   13.36
  -4   0   8  537.75   13.31
  -4   0   8  510.70   14.05
  -4   0   7   -0.60    0.96
   4   0  -7   -0.18    0.91
   4   0  -7   -0.06    0.79
   4   0  -7    0.12    0.33
  -4   0   7   -0.34    0.69
   4   0  -6  105.39    4.72
   4   0  -6  109.19    3.31
  -4   0   6  111.79    4.40
   4   0  -6  103.74    4.76
  -4   0   6   98.40    4.99
   4   0  -5    0.46    0.65
   4   0  -5    0.03    0.43
  -4   0   5   -0.17    0.51
   4   0  -5    0.11    0.68
  -4   0   5    0.85    0.78
   4   0  -4 1311.12   22.44
   4   0  -4 1291.48   24.09
  -4   0   4 1298.32   22.04
   4   0  -4 1338.13   21.88
   4   0  -4 1307.31   23.78
  -4   0   4 1273.78   24.47
   4   0  -3   -0.12    0.48
  -4   0   3    0.23    0.64
   4   0  -3    0.53    0.64
   4   0  -3    0.35    0.28
   4   0  -2  271.19    5.17
   4   0  -2  267.54    7.25
  -4   0   2  271.62    7.52
  -4   0   1    0.17    0.68
   4   0  -1    0.29    0.53
   4   0  -1   -0.10    0.30
   4   0   0   94.23    3.15
  -4   0   0  101.55    4.02
  -4   0   0   98.80    3.17
  -4   0  -1    0.47    0.73
   4   0   1   -0.03    0.48
   4   0   1   -0.11    0.19
  -4   0  -2  717.31   14.97
   4   0   2  717.89   14.64
   4   0   3   -0.08    0.79
  -4   0  -3   -0.46    0.90
   4   0   4  487.02   12.56
  -4   0  -4  502.27   12.65
  -4   0  -4  493.61   10.54
  -4   0  -5   -0.99    0.81
   4   0   5    0.74    1.14
  -4   0  -6   15.76    1.75
  -4   0  -6   20.61    2.66
   4   0   6   19.95    2.71
  -4   0  -7    0.75    0.93
  -4   0  -7   -0.12    1.45
   4   0   7    0.71    1.39
  -4   0  -8  160.00    7.73
   4   0   8  134.60    7.77
  -4   0  -8  154.46    6.01
   4   0   9    1.55    1.98
  -4   0  -9    2.18    1.76
   4   0  10    8.64    3.02
  -4   0 -10    7.83    2.42
  -4   0 -11   -1.61    1.99
   4   0  11    0.43    2.52
   4   0  12    1.40    2.30
  -4   0 -12   -2.33    2.61
   4  -1 -16    5.95    3.00
  -4   1  15   17.14    3.31
  -4  -1  15   14.40    3.64
  -4   1  15   25.54    4.72
   4  -1 -15   23.43    4.08
   4   1 -14    4.31    2.11
   4  -1 -14    3.25    2.32
  -4   1  14    3.37    2.21
  -4  -1  14    6.31    2.63
   4  -1 -14    2.30    1.96
   4   1 -14    1.21    1.88
   4  -1 -13  178.00    9.30
   4   1 -13  147.81    8.59
   4  -1 -13  150.33    8.25
  -4  -1  13  181.71    9.71
  -4   1  13  173.71    9.35
  -4  -1  13  167.13    8.60
  -4   1  13  136.09    8.27
   4   1 -13  173.65    8.69
  -4   1  12   41.00    4.25
   4  -1 -12   53.42    4.95
  -4  -1  12   38.88    4.06
  -4   1  12   33.22    3.94
   4   1 -12   36.13    3.92
  -4  -1  12   38.70    4.25
   4  -1 -12   37.62    3.99
   4   1 -12   42.16    4.39
   4   1 -11  152.27    7.35
   4  -1 -11  161.10    7.98
  -4   1  11  138.44    7.73
   4  -1 -11  151.78    7.47
   4   1 -11  140.11    7.54
  -4   1  11  139.90    7.39
  -4  -1  11  149.26    7.71
  -4  -1  11  152.70    7.56
   4   1 -10    1.14    1.27
  -4   1  10    0.96    1.25
   4   1 -10    1.44    1.37
  -4  -1  10    1.86    1.39
  -4   1  10   -0.11    1.29
   4  -1 -10    0.41    1.10
   4  -1 -10    1.82    1.39
  -4  -1  10    0.80    1.20
   4   1  -9  121.85    5.90
   4  -1  -9  118.75    5.91
  -4  -1   9  126.36    6.20
  -4  -1   9  126.78    6.23
   4   1  -9  120.82    6.14
  -4   1   9  115.98    5.83
  -4   1   9  118.57    6.47
   4  -1  -9  120.25    6.26
   4   1  -8   34.37    2.91
   4  -1  -8   31.83    3.04
   4  -1  -8   32.14    2.84
  -4   1   8   35.55    1.77
   4   1  -8   34.16    3.10
  -4  -1   8   34.71    3.11
  -4  -1   8   35.18    3.03
  -4   1   8   31.65    2.74
  -4   1   8   38.85    3.44
   4  -1  -7  324.55    9.81
  -4   1   7  323.76    7.10
  -4   1   7  336.33    9.08
   4   1  -7  320.17    6.03
   4  -1  -7  345.46    7.24
   4  -1  -7  319.42    9.51
   4   1  -7  326.98    9.31
  -4  -1   7  326.86    9.41
   4   1  -7  316.04    9.59
  -4   1   7  328.16   10.45
  -4  -1   7  330.43    9.96
   4  -1  -6    3.06    0.66
   4  -1  -6    1.10    0.83
  -4   1   6    1.30    0.49
   4   1  -6    2.37    0.46
  -4  -1   6    1.74    0.90
   4  -1  -6    1.87    0.81
  -4   1   6    1.66    0.72
   4   1  -6    0.96    0.88
  -4  -1   6    0.52    0.72
   4   1  -6    2.04    0.88
  -4   1   6    2.27    1.20
   4   1  -5  421.88   10.21
  -4  -1   5  416.62   10.79
   4  -1  -5  435.24    9.23
   4  -1  -5  431.10   10.76
   4   1  -5  422.27   10.61
  -4  -1   5  431.64    9.89
  -4   1   5  437.29    9.37
   4  -1  -5  420.78   10.63
  -4   1   5  427.43   11.42
   4   1  -5  428.03    8.62
   4   1  -4   86.70    3.97
  -4  -1   4   90.20    4.12
   4   1  -4   91.31    3.23
   4  -1  -4   90.61    4.02
   4  -1  -4   84.18    3.97
   4   1  -4   92.46    3.84
  -4   1   4   84.66    2.91
  -4   1   4   83.69    4.25
   4   1  -4   97.15    3.44
   4  -1  -4   86.96    2.72
   4  -1  -4   85.38    3.40
   4  -1  -3   25.03    1.84
   4   1  -3   27.05    2.07
   4  -1  -3   27.43    2.17
  -4   1   3   27.93    2.29
   4   1  -3   29.94    1.65
   4  -1  -3   28.88    1.08
   4  -1  -3   29.51    2.20
  -4  -1   3   27.73    2.20
  -4  -1   2    6.49    1.11
  -4   1   2    5.33    1.07
   4  -1  -2    6.13    0.98
   4   1  -2    4.47    0.89
  -4  -1   2    6.37    0.69
   4  -1  -2    5.15    1.04
  -4  -1   1 1264.58   19.99
  -4  -1   1 1292.60   23.08
   4  -1  -1 1221.26   23.19
   4  -1  -1 1290.94   20.02
  -4   1   1 1284.89   23.16
   4   1  -1 1243.85   21.05
   4   1  -1 1270.01   22.54
  -4   1   1 1305.69   20.09
   4  -1   0    8.22    0.80
   4  -1   0    9.72    1.31
   4   1   0    8.07    0.54
   4   1   0    8.30    0.93
  -4  -1   0   16.71    1.63
  -4   1   0    7.81    0.80
  -4   1   0   14.61    1.52
  -4  -1   0    8.42    0.95
   4   1   1  958.05   15.50
  -4  -1  -1  938.97   18.26
  -4   1  -1  951.69   17.99
   4  -1   1  914.44   14.80
   4   1   1  961.83   17.50
   4  -1   1  943.98   16.94
   4   1   2   26.08    1.52
  -4   1  -2   24.01    2.03
   4  -1   2   26.06    2.01
  -4  -1  -2   25.16    2.17
   4   1   2   22.83    1.99
  -4  -1  -3  108.87    4.90
   4  -1   3  115.68    4.85
  -4  -1  -3  116.94    5.11
  -4   1  -3  121.76    4.80
   4   1   3  127.67    5.17
  -4   1  -4   22.17    2.39
  -4  -1  -4   22.40    2.41
  -4   1  -4   21.78    1.82
   4  -1   4   17.52    2.10
   4   1   4   21.52    2.32
  -4  -1  -4   21.03    1.59
  -4  -1  -5  359.04    8.60
  -4   1  -5  362.88    9.16
  -4   1  -5  356.63   10.58
   4  -1   5  350.44   10.84
   4   1   5  352.71   10.94
  -4  -1  -5  359.21   11.08
  -4  -1  -6    7.11    1.30
  -4   1  -6    7.77    1.42
  -4   1  -6    7.59    1.82
  -4  -1  -6    8.54    1.97
   4  -1   6    7.20    1.96
   4   1   6    5.50    1.68
  -4   1  -7  102.21    5.78
  -4  -1  -7   98.65    5.88
   4  -1   7   88.66    5.87
   4   1   7   95.17    6.03
  -4  -1  -7   95.94    4.20
  -4   1  -7   92.38    4.58
  -4  -1  -8    1.69    1.58
  -4   1  -8   -1.16    1.68
   4  -1   8   -2.74    1.72
   4   1   8    2.25    1.93
  -4   1  -8    0.63    1.04
  -4  -1  -9    4.85    2.00
  -4   1  -9    2.52    1.78
   4  -1   9    1.71    2.04
   4   1   9    2.32    2.02
  -4   1 -10   35.70    4.13
  -4  -1 -10   35.05    4.04
   4  -1  10   37.40    4.64
   4   1  10   35.71    4.63
  -4  -1 -11   98.08    7.20
   4  -1  11   88.39    7.57
   4   1  11   98.56    7.87
  -4   1 -11   96.54    6.77
  -4   1 -12    0.99    2.32
   4  -1  12    8.78    3.84
   4   1  12    2.43    2.92
  -4  -1 -12    4.55    2.79
   4  -2 -16   86.61    7.50
   4  -2 -15   37.03    4.97
  -4   2  15   41.92    5.31
  -4   2  15   34.18    4.97
   4   2 -15   34.41    4.84
  -4  -2  15   35.63    5.32
   4   2 -14   92.38    6.49
  -4   2  14   90.83    7.22
   4   2 -14   85.03    6.98
  -4  -2  14   91.90    7.48
  -4   2  14   91.08    7.17
   4  -2 -14  108.03    7.72
   4   2 -13   10.66    2.49
   4  -2 -13   12.43    3.11
  -4   2  13   14.80    3.33
  -4  -2  13   12.85    2.43
  -4  -2  13   14.94    3.33
   4  -2 -13   10.69    2.40
  -4   2  13    6.08    2.25
   4   2 -13    7.65    2.47
  -4  -2  12    0.32    1.47
   4  -2 -12    0.57    1.66
   4  -2 -12   -0.64    1.39
   4   2 -12    1.61    1.69
  -4   2  12    1.88    1.88
  -4  -2  12    3.08    2.19
  -4   2  12    0.01    1.78
   4   2 -12    0.60    1.61
   4   2 -11   50.29    4.12
   4  -2 -11   44.73    4.32
  -4   2  11   47.39    4.56
   4  -2 -11   42.78    3.82
  -4  -2  11   45.13    4.00
  -4   2  11   43.58    4.16
   4   2 -11   48.12    4.50
  -4  -2  11   41.99    4.19
   4  -2 -10  163.29    7.26
   4   2 -10  162.89    7.08
   4   2 -10  165.75    7.88
   4  -2 -10  164.36    7.92
  -4  -2  10  155.18    7.61
  -4   2  10  172.42    7.63
  -4  -2  10  171.21    7.41
  -4   2  10  153.20    7.92
   4   2  -9  143.79    6.26
   4  -2  -9  141.78    6.97
   4   2  -9  141.44    6.81
  -4  -2   9  133.07    6.22
   4  -2  -9  136.47    6.31
  -4   2   9  139.71    6.29
  -4  -2   9  144.78    6.79
  -4   2   9  141.24    7.30
  -4  -2   8  265.99    8.98
  -4  -2   8  262.91    8.72
   4  -2  -8  264.67    9.32
   4  -2  -8  237.55    8.32
   4   2  -8  259.21    8.29
  -4   2   8  270.08    8.37
   4   2  -8  252.25    8.91
  -4   2   8  251.76    9.60
   4  -2  -7   38.20    2.09
  -4  -2   7   35.10    2.82
  -4   2   7   34.57    3.21
   4  -2  -7   32.76    2.72
  -4  -2   7   37.35    2.95
  -4   2   7   33.14    2.50
   4   2  -7   31.93    2.56
   4   2  -7   35.56    2.96
   4  -2  -7   34.99    3.06
   4  -2  -6  154.72    6.25
  -4  -2   6  162.94    5.96
   4  -2  -6  160.46    6.07
   4  -2  -6  159.91    4.83
   4   2  -6  165.99    3.74
  -4  -2   6  152.56    5.96
  -4   2   6  160.16    6.81
   4   2  -6  155.68    6.08
  -4   2   6  164.33    5.22
   4   2  -6  157.85    5.53
  -4   2   5  485.12   12.70
  -4  -2   5  497.59   11.79
   4  -2  -5  498.26   10.64
   4   2  -5  504.81    9.50
   4  -2  -5  486.58   11.81
   4   2  -5  487.36   11.76
  -4   2   5  492.65   10.05
   4   2  -5  493.66   11.09
   4  -2  -5  495.79   10.05
   4  -2  -5  495.25   12.08
  -4  -2   4 2902.55   47.68
  -4   2   4 2797.13   48.70
   4  -2  -4 2871.67   46.70
   4  -2  -4 2883.28   47.91
   4   2  -4 2808.83   47.53
  -4   2   4 2935.10   44.77
   4  -2  -4 2965.65   44.71
   4  -2  -4 2848.40   47.92
  -4   2   3  386.43   10.18
  -4  -2   3  403.75    8.87
   4  -2  -3  378.28    9.18
   4  -2  -3  396.35    9.80
   4  -2  -3  390.43    9.72
   4   2  -3  395.11    9.51
  -4  -2   3  404.35    9.70
  -4   2   2  953.82   18.80
  -4  -2   2  980.45   16.57
   4   2  -2  954.70   18.05
  -4  -2   2  958.41   18.28
   4  -2  -2  952.00   18.20
  -4   2   1    1.38    0.23
  -4  -2   1    1.36    0.39
  -4   2   1    0.71    0.65
   4   2  -1    1.80    0.63
   4  -2  -1    1.31    0.66
   4   2  -1    1.43    0.39
   4  -2  -1    0.38    0.59
   4  -2  -1    1.16    0.25
  -4  -2   1    1.19    0.78
  -4   2   1    0.78    0.20
   4   2  -1    1.01    0.41
  -4  -2   0   43.41    1.75
   4   2   0   47.68    1.70
   4  -2   0   43.04    2.72
  -4  -2   0   42.91    2.66
   4   2   0   44.80    2.33
   4  -2   0   41.02    2.53
   4  -2   0   40.79    1.79
  -4   2   0   47.01    1.86
   4   2   0   45.85    2.33
  -4   2   0   46.56    2.65
   4   2   1  124.95    3.43
  -4  -2  -1  118.17    4.74
   4  -2   1  120.20    2.72
   4  -2   1  118.52    3.88
  -4   2  -1  114.94    4.39
   4   2   1  119.05    4.34
   4   2   2  356.08    7.73
   4   2   2  335.19    8.97
   4  -2   2  342.27    7.16
  -4  -2  -2  341.16    9.26
  -4   2  -2  338.78    8.60
   4  -2   2  343.62    8.51
  -4   2  -3   92.96    4.11
  -4  -2  -3   93.43    4.64
   4   2   3   93.23    4.56
   4  -2   3  101.52    4.45
  -4  -2  -4  278.23    6.44
  -4   2  -4  274.27    7.50
  -4  -2  -4  292.96    9.30
  -4   2  -4  280.33    8.52
   4   2   4  267.60    8.78
   4  -2   4  264.18    8.58
  -4  -2  -5   35.32    2.10
  -4   2  -5   38.68    2.73
  -4   2  -5   32.54    2.97
  -4  -2  -5   38.62    3.47
   4  -2   5   32.64    3.10
   4   2   5   36.10    3.32
  -4  -2  -6    3.73    0.93
  -4   2  -6    3.58    1.15
  -4  -2  -6    4.28    1.81
   4  -2   6    3.01    1.47
   4   2   6    3.76    1.53
  -4   2  -6    4.13    1.56
  -4   2  -7   25.61    2.59
  -4  -2  -7   25.03    3.23
   4  -2   7   20.04    3.11
  -4   2  -7   20.73    2.70
   4   2   7   29.39    3.52
   4  -2   8   74.28    5.70
  -4  -2  -8   75.52    5.52
  -4   2  -8   77.18    5.22
   4   2   8   72.36    5.70
  -4   2  -8   69.17    4.24
  -4  -2  -9   50.12    4.75
   4  -2   9   47.59    4.04
  -4   2  -9   49.32    3.79
   4  -2   9   46.20    4.83
   4   2   9   48.77    4.99
  -4   2  -9   51.53    4.52
  -4  -2 -10   35.70    4.34
  -4   2 -10   28.06    3.67
   4   2  10   25.41    4.08
   4  -2  10   24.54    4.05
   4   2  11   25.78    4.51
  -4   2 -11   23.41    3.74
  -4  -2 -11   23.72    4.04
   4  -2  11   19.80    3.99
  -4  -2 -12    1.16    2.09
  -4   2 -12    4.61    2.31
   4  -2  12    5.32    2.64
   4   2  12    1.20    2.44
   4  -3 -16    3.82    3.33
  -4   3  16    3.69    2.60
   4  -3 -15    2.51    2.43
  -4   3  15   -1.71    2.69
  -4   3  15   -0.64    2.42
  -4  -3  15    0.92    2.18
   4   3 -15    4.72    2.89
   4  -3 -14   63.69    6.28
  -4  -3  14   56.18    5.89
  -4   3  14   60.72    5.92
   4   3 -14   45.89    5.39
  -4   3  14   60.04    6.27
   4  -3 -13   91.88    7.05
   4   3 -13   85.85    5.69
  -4  -3  13   84.81    6.78
  -4   3  13   80.25    6.48
   4   3 -13   84.57    6.74
  -4   3  13   83.60    6.79
   4  -3 -13   79.38    5.67
   4   3 -12  239.09    9.29
  -4   3  12  219.94   10.78
   4   3 -12  212.50   10.21
  -4  -3  12  223.69    9.05
   4  -3 -12  203.57    8.92
   4  -3 -12  230.14   10.77
  -4  -3  12  216.38   10.29
  -4   3  12  224.46   10.04
  -4  -3  11   26.47    3.05
   4  -3 -11   26.42    3.61
  -4  -3  11   34.88    4.03
   4  -3 -11   25.61    3.09
  -4   3  11   29.37    3.49
   4   3 -11   27.64    3.61
   4   3 -11   30.34    3.14
   4   3 -10  181.98    7.25
   4  -3 -10  168.77    8.35
  -4  -3  10  187.37    8.39
  -4  -3  10  171.05    7.26
  -4   3  10  178.47    7.70
   4   3 -10  173.86    8.32
   4  -3 -10  185.03    7.63
  -4  -3   9   -0.96    1.24
   4   3  -9    0.90    1.01
   4  -3  -9    0.43    1.33
  -4   3   9   -1.04    1.73
  -4  -3   9   -0.95    1.24
   4  -3  -9   -0.36    1.06
  -4   3   9    0.50    1.10
   4   3  -9   -0.26    1.34
   4  -3  -8  165.02    7.31
   4   3  -8  165.51    7.10
  -4  -3   8  162.44    6.38
   4  -3  -8  148.56    6.36
   4  -3  -8  171.15    5.16
  -4  -3   8  163.51    6.93
   4   3  -8  160.26    6.07
  -4   3   8  160.01    6.18
  -4   3   8  161.20    7.66
  -4   3   7    8.86    1.33
   4  -3  -7    7.65    1.74
  -4  -3   7   10.87    1.67
   4  -3  -7    8.39    1.19
  -4   3   7    5.90    1.71
   4  -3  -7    7.22    1.41
   4   3  -7    8.09    1.32
   4   3  -7    6.66    1.40
  -4  -3   7    6.01    1.27
   4   3  -6  699.56   14.40
  -4  -3   6  692.69   15.12
   4  -3  -6  673.00   16.07
  -4   3   6  696.46   17.04
  -4  -3   6  705.94   15.69
   4   3  -6  687.10   15.78
   4  -3  -6  697.20   15.60
   4  -3  -6  725.95   14.18
  -4   3   6  721.84   14.09
   4   3  -6  699.66   11.74
   4  -3  -5    1.89    0.91
   4  -3  -5    2.26    0.76
  -4  -3   5    1.89    0.81
  -4   3   5    1.47    0.91
   4   3  -5    1.78    0.64
   4  -3  -5    1.70    0.83
  -4   3   5    2.06    0.65
   4   3  -5    4.15    1.13
  -4  -3   4  182.82    5.92
  -4   3   4  179.36    6.70
   4  -3  -4  175.92    5.68
   4  -3  -4  181.55    6.20
   4   3  -4  179.96    6.01
  -4   3   4  180.44    4.22
   4  -3  -4  172.41    6.15
   4  -3  -4  184.50    4.30
  -4  -3   4  170.37    5.77
  -4   3   3   91.57    4.41
   4  -3  -3   99.90    4.07
   4  -3  -3   94.23    4.18
   4  -3  -3   95.89    4.21
   4   3  -3   94.80    3.96
  -4  -3   3   94.99    3.67
  -4   3   3   90.56    2.05
  -4  -3   3   98.40    3.98
  -4   3   2  187.09    4.63
  -4  -3   2  178.64    4.90
   4  -3  -2  186.24    5.97
   4   3  -2  186.37    5.61
  -4   3   2  188.60    6.21
  -4  -3   2  181.29    5.76
   4   3  -1 1214.62   20.25
  -4  -3   1 1195.69   20.14
  -4  -3   1 1206.44   22.00
   4   3  -1 1228.35   21.41
  -4   3   1 1243.44   19.22
  -4   3   1 1180.92   18.71
   4  -3  -1 1198.96   22.27
   4  -3  -1 1198.53   22.03
   4   3  -1 1192.43   21.04
  -4   3   1 1165.23   22.19
   4  -3   0  324.78    6.04
  -4  -3   0  324.52    7.12
   4  -3   0  320.28    8.63
   4   3   0  329.21    6.89
  -4  -3   0  339.29    8.69
  -4   3   0  327.65    8.31
  -4   3   0  334.50    6.09
   4   3   0  339.05    7.69
   4  -3   0  343.29    7.02
   4  -3   0  334.20    8.30
  -4   3   0  326.50    6.69
   4   3   0  326.75    8.02
   4  -3   1  277.34    5.61
   4  -3   1  286.69    8.12
   4  -3   1  280.22    7.42
   4   3   1  280.00    6.52
  -4  -3  -1  290.88    6.63
  -4   3  -1  282.72    7.42
   4  -3   1  297.29    7.03
   4   3   1  279.34    7.62
  -4  -3  -1  283.50    8.06
  -4  -3  -2  114.63    4.85
   4  -3   2  106.24    3.32
  -4  -3  -2  111.34    4.87
   4  -3   2  108.39    4.74
  -4  -3  -2  103.07    3.49
   4   3   2  106.88    4.59
  -4   3  -2  108.64    4.20
   4  -3   2  106.28    4.21
   4  -3   3    9.71    1.13
  -4  -3  -3   10.05    1.73
  -4  -3  -3    8.58    0.97
  -4   3  -3    8.16    1.28
   4  -3   3    9.56    1.40
   4   3   3   10.59    1.70
  -4   3  -4  172.86    5.88
   4  -3   4  172.63    5.68
  -4   3  -4  170.40    5.81
  -4  -3  -4  174.75    4.45
  -4  -3  -4  179.43    7.26
  -4  -3  -4  170.00    4.72
   4  -3   4  161.20    6.52
   4   3   4  158.04    6.69
  -4  -3  -5   14.04    1.24
  -4  -3  -5   16.11    2.39
  -4   3  -5   15.71    1.91
   4  -3   5   14.15    2.19
  -4   3  -5   12.99    2.02
   4   3   5   14.97    2.32
  -4   3  -6  269.03    8.78
   4  -3   6  310.84    9.71
   4  -3   6  291.66   10.45
   4   3   6  288.30   10.49
  -4  -3  -6  293.87   10.63
  -4   3  -6  304.25    9.84
  -4  -3  -6  314.51    7.08
  -4   3  -7   41.25    3.36
  -4  -3  -7   45.16    4.22
   4  -3   7   44.80    3.66
  -4   3  -7   48.54    3.92
   4  -3   7   35.85    3.91
   4   3   7   41.83    4.09
  -4   3  -8   14.93    2.40
  -4   3  -8   18.39    2.38
   4  -3   8   18.87    2.53
  -4  -3  -8   22.38    3.37
   4  -3   8   17.61    3.15
   4   3   8   14.20    2.72
  -4   3  -9   16.06    2.52
   4   3   9   11.88    2.96
  -4   3  -9   11.55    2.58
   4  -3   9   10.69    2.24
  -4  -3  -9   11.29    2.80
   4  -3   9    9.55    2.72
  -4   3 -10   93.18    6.18
  -4  -3 -10   96.30    6.99
   4  -3  10   84.22    6.98
   4   3  10   97.44    7.53
  -4  -3 -11   81.06    6.76
   4   3  11   87.63    7.45
   4  -3  11   90.28    7.81
  -4   3 -11   97.99    6.59
  -4  -3 -12   18.69    3.84
  -4   3 -12   17.53    3.20
   4  -3  12   17.31    4.24
   4  -4 -16   18.80    4.43
  -4   4  16   17.75    3.89
  -4   4  15   82.85    7.58
   4  -4 -15   91.42    7.86
   4   4 -15   85.85    7.63
  -4   4  15   89.35    7.47
  -4  -4  15   79.24    7.50
  -4  -4  14    9.98    3.42
  -4   4  14   11.96    3.51
  -4   4  14    5.29    2.40
   4   4 -14    8.54    3.03
   4  -4 -14   10.39    3.54
   4  -4 -13   18.32    3.69
  -4   4  13   18.28    3.99
  -4  -4  13   14.42    3.31
  -4   4  13   18.98    3.37
   4   4 -13   14.66    3.34
   4  -4 -12    0.63    2.16
   4   4 -12    0.18    1.47
   4  -4 -12    0.32    1.24
  -4  -4  12    3.73    2.20
   4   4 -12    3.95    2.27
  -4   4  12    0.12    1.65
  -4  -4  12   -0.43    1.29
   4   4 -11  156.07    6.81
   4  -4 -11  152.16    8.46
   4  -4 -11  148.26    7.08
   4   4 -11  140.44    7.91
  -4  -4  11  134.90    6.47
  -4  -4  11  158.10    8.24
  -4   4  11  153.00    7.56
   4   4 -10  265.75    8.71
  -4  -4  10  260.70    8.84
   4  -4 -10  246.21   10.43
  -4  -4  10  260.11   10.31
  -4   4  10  261.40    9.46
   4  -4 -10  241.06    8.94
   4   4 -10  238.66   10.10
   4   4  -9  112.98    5.12
  -4  -4   9  116.01    6.28
   4  -4  -9  102.91    5.40
  -4   4   9  111.16    5.55
   4   4  -9  106.60    6.16
   4  -4  -9  116.82    6.65
  -4  -4   9  112.40    5.30
   4  -4  -8   51.18    2.86
  -4  -4   8   42.94    3.08
   4   4  -8   44.72    2.99
   4  -4  -8   45.95    3.42
  -4  -4   8   44.98    3.83
  -4   4   8   47.79    3.32
   4   4  -8   47.10    3.84
   4  -4  -8   45.92    4.02
   4   4  -7    4.37    0.93
   4  -4  -7    3.75    1.46
   4  -4  -7    3.38    0.90
  -4  -4   7    4.53    1.40
   4  -4  -7    1.89    1.09
  -4  -4   7    2.93    0.94
  -4   4   7    3.83    1.00
  -4   4   7    1.31    1.35
   4   4  -7    1.25    1.03
  -4  -4   6   98.56    4.28
   4   4  -6   92.31    3.82
  -4   4   6   99.14    3.91
   4   4  -6   99.63    2.62
   4  -4  -6   98.86    5.15
   4  -4  -6   94.21    4.57
   4   4  -6   98.74    4.88
  -4   4   6   95.51    5.39
   4  -4  -6  105.59    4.28
  -4  -4   5  220.12    7.31
   4  -4  -5  229.20    6.82
  -4   4   5  221.38    8.21
   4   4  -5  227.96    7.31
  -4   4   5  218.63    5.63
   4  -4  -5  217.14    7.21
  -4  -4   5  229.22    6.76
   4  -4  -5  220.57    7.57
   4  -4  -4   89.27    4.32
  -4  -4   4   93.19    4.15
   4  -4  -4   90.09    4.06
  -4   4   4   94.64    2.81
   4  -4  -4   87.18    4.20
   4   4  -4   84.81    3.99
  -4   4   4   91.79    4.77
  -4  -4   4   85.43    3.79
   4  -4  -4   92.20    2.82
  -4  -4   3  208.76    6.03
  -4   4   3  204.43    6.97
   4  -4  -3  203.35    6.50
   4  -4  -3  209.91    6.72
   4   4  -3  196.78    6.15
  -4  -4   3  201.42    6.08
  -4   4   3  199.79    4.02
  -4   4   2   27.01    1.62
  -4  -4   2   27.23    1.83
  -4   4   2   23.15    2.13
   4  -4  -2   25.47    2.19
  -4  -4   2   27.57    2.07
   4   4  -2   26.19    1.94
   4   4  -1  146.29    4.91
   4  -4  -1  148.26    5.48
  -4  -4   1  150.81    5.29
  -4  -4   1  150.91    4.49
  -4   4   1  163.72    3.95
   4   4  -1  159.42    4.88
  -4   4   1  148.00    3.37
  -4   4   1  152.31    5.38
  -4  -4   0   74.07    2.99
   4  -4   0   74.11    2.41
   4  -4   0   70.36    3.63
  -4  -4   0   67.10    3.53
   4   4   0   74.42    2.97
  -4   4   0   69.64    2.27
   4  -4   0   68.87    2.71
   4  -4   0   66.89    3.15
  -4   4   0   73.71    3.43
  -4   4   0   69.32    2.47
   4   4   0   74.47    3.48
   4  -4   1  376.97    8.96
  -4  -4  -1  384.49    8.72
   4  -4   1  364.89    9.88
  -4  -4  -1  388.33   10.08
   4  -4   1  391.89    7.70
   4  -4   1  395.30    8.97
  -4  -4  -1  402.22    8.07
  -4   4  -1  389.71    9.20
   4   4   1  372.96    9.64
   4  -4   2   30.28    1.77
  -4  -4  -2   31.13    2.69
   4  -4   2   30.57    2.55
  -4  -4  -2   30.37    2.57
  -4  -4  -2   31.11    1.59
   4  -4   2   32.75    2.36
   4   4   2   31.13    2.51
  -4   4  -2   27.50    2.05
  -4  -4  -3  398.22   11.31
   4  -4   3  416.67    9.43
   4   4   3  401.70   11.09
  -4   4  -3  414.98    9.75
   4  -4   3  408.78   10.81
  -4  -4  -3  409.61    8.02
   4  -4   3  422.61   10.75
  -4  -4  -4  149.52    3.72
  -4   4  -4  148.20    5.58
   4  -4   4  155.14    6.13
  -4  -4  -4  138.62    3.80
  -4   4  -4  142.01    5.16
   4  -4   4  144.64    6.14
   4   4   4  141.15    6.40
  -4  -4  -4  152.04    6.68
   4  -4   4  147.75    5.30
  -4   4  -5    6.50    1.51
   4  -4   5    6.05    1.32
   4  -4   5    6.19    1.57
  -4  -4  -5    4.44    1.66
   4  -4   5    5.88    1.48
  -4  -4  -5    6.48    0.73
  -4   4  -5    3.46    1.16
   4   4   5    7.95    1.90
  -4   4  -6   34.25    2.98
  -4  -4  -6   33.67    3.53
   4  -4   6   35.28    3.14
   4  -4   6   31.79    2.84
  -4   4  -6   36.19    3.23
   4  -4   6   37.06    3.58
   4   4   6   38.89    3.68
  -4   4  -7  107.65    5.58
   4   4   7  114.55    6.73
  -4  -4  -7  132.72    7.25
  -4   4  -7  118.53    6.03
   4  -4   7  107.96    5.61
   4  -4   7  114.20    5.74
   4  -4   7  118.64    6.89
  -4  -4  -8   40.64    4.40
   4  -4   8   44.35    3.73
   4  -4   8   47.96    3.91
   4  -4   8   48.48    4.77
   4   4   8   46.86    4.74
  -4   4  -8   54.04    4.25
  -4   4  -8   41.53    3.57
  -4  -4  -9   96.55    6.83
  -4   4  -9   94.12    5.83
   4  -4   9   87.90    5.66
   4  -4   9   88.74    6.84
   4   4   9   91.65    6.82
  -4   4  -9   91.72    5.40
  -4  -4 -10    3.56    2.33
  -4   4 -10    3.12    1.95
   4  -4  10    0.48    1.89
   4   4  10    2.78    2.49
  -4  -4 -11    6.96    2.93
  -4   4 -11    9.37    2.61
   4  -4  11   11.84    3.48
   4   4  11   12.55    3.66
   4  -4  12    2.83    3.29
  -4   5  16   -0.74    3.17
   4  -5 -15   -2.19    2.54
  -4   5  15    2.40    2.78
  -4  -5  15   -0.78    2.44
  -4  -5  15   -0.09    2.60
  -4   5  15    1.41    2.58
   4   5 -15    2.08    2.69
   4  -5 -14   59.50    6.48
  -4   5  14   53.81    6.12
  -4  -5  14   66.04    6.61
  -4   5  14   59.52    5.94
   4   5 -14   51.94    5.78
   4  -5 -13    6.94    2.53
  -4  -5  13    7.84    2.67
  -4   5  13   11.75    2.98
   4   5 -13    5.83    2.77
   4  -5 -12  218.76    9.05
  -4   5  12  242.46   10.42
   4   5 -12  228.17   11.02
   4  -5 -12  252.60   11.89
  -4  -5  12  231.64   10.93
   4  -5 -11   15.52    3.13
  -4  -5  11   11.62    1.98
  -4  -5  11    9.29    2.59
   4   5 -11   13.80    2.14
   4  -5 -11   12.22    2.12
  -4   5  11   15.63    2.56
   4   5 -11    8.81    2.47
  -4  -5  10  132.58    5.83
   4   5 -10  137.57    5.75
   4  -5 -10  126.73    6.22
   4  -5 -10  137.37    7.86
  -4  -5  10  142.37    7.63
   4   5 -10  130.47    7.41
  -4   5  10  137.24    6.73
   4   5  -9   56.09    3.35
   4  -5  -9   54.29    4.66
  -4  -5   9   51.23    3.38
   4  -5  -9   47.73    3.63
  -4  -5   9   58.15    4.58
  -4   5   9   51.86    3.84
   4   5  -9   50.17    4.33
   4   5  -8  422.24   12.87
   4   5  -8  416.19   10.27
  -4  -5   8  427.71   10.83
   4  -5  -8  455.95   10.76
   4  -5  -8  401.62   11.57
   4  -5  -8  412.38   13.12
  -4  -5   8  434.35   12.91
  -4   5   8  432.78   11.39
  -4  -5   7   41.78    2.71
   4   5  -7   41.28    3.49
  -4   5   7   41.10    3.86
  -4  -5   7   46.16    3.69
   4  -5  -7   45.82    2.91
   4  -5  -7   42.77    3.17
   4   5  -7   39.49    2.47
  -4   5   7   45.94    2.90
   4  -5  -7   42.06    3.69
   4  -5  -6 1220.60   23.73
   4  -5  -6 1254.11   23.02
  -4  -5   6 1228.33   24.61
   4  -5  -6 1216.90   24.88
   4   5  -6 1203.22   19.41
   4   5  -6 1197.84   21.44
   4   5  -6 1216.07   24.33
  -4   5   6 1222.83   22.00
  -4   5   6 1167.63   25.75
  -4  -5   6 1201.30   22.34
   4  -5  -5   80.42    3.96
   4  -5  -5   77.80    4.06
  -4   5   5   80.47    4.81
   4   5  -5   83.11    4.26
  -4  -5   5   78.81    4.24
   4  -5  -5   74.97    4.32
  -4  -5   5   86.03    3.69
  -4   5   5   79.88    3.14
   4  -5  -4  204.51    7.07
   4  -5  -4  201.44    6.74
  -4  -5   4  204.65    6.74
   4   5  -4  195.81    6.60
  -4  -5   4  203.03    6.07
  -4   5   4  213.86    5.10
  -4  -5   4  211.07    5.50
  -4   5   4  197.85    7.51
   4  -5  -4  214.29    5.09
   4   5  -4  212.07    7.38
   4  -5  -3    1.07    0.92
  -4  -5   3    2.36    0.88
   4   5  -3    1.23    0.90
   4  -5  -3    0.84    0.82
   4   5  -3    1.49    0.78
  -4   5   3    0.70    0.33
  -4  -5   3    0.30    0.55
  -4   5   3    1.43    0.89
  -4  -5   2   45.22    2.53
  -4   5   2   43.96    2.94
   4  -5  -2   40.27    2.83
  -4  -5   2   44.27    2.63
   4  -5  -2   41.33    2.86
   4   5  -2   39.25    2.42
   4   5  -2   43.72    3.01
  -4   5   2   44.50    1.61
  -4   5   1   96.22    4.25
   4  -5  -1   99.68    3.41
  -4   5   1  106.01    3.36
   4  -5  -1  100.96    4.58
  -4  -5   1  104.42    4.29
   4   5  -1  102.58    3.77
  -4   5   1  102.35    2.99
  -4  -5   1  100.75    3.86
   4   5  -1  103.05    4.24
  -4  -5   0 1086.49   19.61
   4  -5   0 1097.82   18.46
  -4   5   0 1083.01   18.14
   4  -5   0 1058.19   21.03
  -4  -5   0 1036.49   20.62
   4   5   0 1090.16   19.03
  -4   5   0 1053.86   18.48
  -4   5   0 1070.78   20.09
   4   5   0 1055.98   20.52
   4  -5   0 1049.20   19.36
  -4   5  -1    4.63    0.93
  -4  -5  -1    3.34    0.83
   4  -5   1    4.86    0.96
   4  -5   1    4.31    0.73
   4   5   1    4.96    0.75
  -4  -5  -1    6.07    1.27
  -4  -5  -1    4.77    0.62
  -4  -5  -1    4.52    1.17
   4  -5   1    4.47    1.11
   4   5   1    5.51    1.19
   4  -5   1    4.12    0.82
   4  -5   2  193.09    6.78
   4  -5   2  191.37    5.46
  -4   5  -2  195.67    5.82
   4  -5   2  187.77    5.59
  -4  -5  -2  187.70    6.82
   4  -5   2  187.62    6.31
  -4  -5  -2  195.62    4.35
   4   5   2  186.84    6.78
  -4   5  -3    2.32    0.99
   4  -5   3   -0.45    0.68
  -4  -5  -3   -0.93    1.12
   4  -5   3    0.92    0.95
   4  -5   3    0.02    0.75
  -4   5  -3    0.30    0.63
   4   5   3    0.20    0.87
  -4  -5  -3   -0.13    0.25
   4  -5   4  199.32    7.01
  -4   5  -4  197.61    5.86
  -4  -5  -4  184.42    7.50
   4  -5   4  191.19    7.19
   4  -5   4  197.64    6.26
   4   5   4  180.82    7.31
  -4   5  -4  180.57    6.42
  -4   5  -5    3.30    1.23
  -4  -5  -5    2.23    1.32
  -4   5  -5    3.42    1.29
   4  -5   5    3.58    1.14
   4  -5   5    4.19    1.35
   4  -5   5    4.20    1.59
   4   5   5    4.17    1.49
  -4   5  -6  339.80   10.52
   4  -5   6  341.56   10.22
  -4   5  -6  344.61   10.33
   4  -5   6  363.59   10.79
   4  -5   6  346.69   11.88
   4   5   6  337.37   11.83
  -4  -5  -6  374.79   12.42
  -4   5  -7   14.27    2.31
  -4  -5  -7   12.68    2.84
  -4   5  -7   16.39    2.40
   4  -5   7   12.63    1.95
   4  -5   7   12.78    1.99
   4  -5   7   12.64    2.66
   4   5   7   11.16    2.48
   4  -5   8    1.91    1.29
  -4   5  -8    2.72    1.54
  -4   5  -8    4.39    1.87
  -4  -5  -8    0.27    2.03
   4  -5   8    3.46    1.63
   4  -5   8    1.81    1.73
   4   5   8    3.96    1.89
  -4   5  -9    4.01    1.89
   4  -5   9    1.16    1.51
  -4   5  -9   -0.72    1.56
  -4  -5  -9    0.95    2.05
   4  -5   9   -0.89    1.66
   4   5   9   -0.31    2.06
  -4  -5 -10   65.10    6.03
  -4   5 -10   68.47    5.09
   4  -5  10   71.39    6.55
   4   5  10   68.82    6.27
  -4   5 -10   68.02    5.09
  -4   5 -11   13.30    2.86
  -4  -5 -11    8.13    3.46
   4   5  11    8.38    3.36
   4  -5  11   15.41    4.42
   4  -6 -15  102.27    8.86
  -4   6  15   70.60    7.60
  -4  -6  15   82.79    7.78
  -4   6  15   76.84    6.93
   4   6 -15   82.93    7.75
  -4  -6  15   90.74    8.25
  -4  -6  14    8.38    2.86
  -4   6  14    9.35    2.77
   4   6 -14   18.99    4.29
  -4  -6  14   11.80    3.19
   4  -6 -14   13.41    3.77
   4  -6 -13    5.05    2.95
  -4   6  13    0.66    2.00
  -4  -6  13    3.69    2.20
  -4  -6  13    2.83    2.57
   4   6 -13   -3.56    2.87
   4  -6 -12    1.46    2.20
  -4  -6  12    0.22    2.15
  -4  -6  12    3.97    2.46
  -4   6  12    2.40    1.92
   4   6 -12   -0.85    2.53
   4  -6 -11  232.79   11.07
   4  -6 -11  202.95    8.33
  -4  -6  11  234.38   10.68
  -4  -6  11  240.79   10.70
  -4   6  11  242.52    9.71
   4   6 -11  222.36   10.53
   4  -6 -10   11.05    1.98
   4  -6 -10   12.87    2.78
  -4  -6  10   11.35    2.50
   4   6 -10   12.61    1.69
  -4  -6  10   14.91    2.82
  -4  -6  10   13.58    1.86
  -4   6  10    9.49    1.93
   4   6 -10   10.80    2.58
  -4  -6   9  160.71    5.94
   4   6  -9  168.01    5.80
   4  -6  -9  179.74    8.72
   4  -6  -9  156.51    6.75
  -4  -6   9  161.74    7.95
  -4   6   9  168.52    6.98
   4   6  -9  166.41    8.09
  -4  -6   8   30.77    2.37
   4   6  -8   29.73    2.15
  -4  -6   8   28.80    3.16
   4  -6  -8   33.03    2.95
   4  -6  -8   32.64    3.55
   4  -6  -8   33.35    2.66
  -4   6   8   29.88    2.76
   4   6  -8   30.07    3.38
   4   6  -7   18.05    1.52
   4  -6  -7   22.48    2.85
  -4  -6   7   14.50    2.19
   4  -6  -7   21.02    2.20
   4  -6  -7   18.10    2.16
  -4   6   7   21.16    2.05
   4   6  -7   18.73    2.48
  -4  -6   7   19.10    1.86
   4  -6  -6    5.90    1.56
  -4  -6   6    4.22    0.82
  -4  -6   6    6.74    0.84
  -4   6   6    8.28    2.05
   4  -6  -6    6.20    1.36
   4   6  -6    5.30    0.65
   4  -6  -6    6.61    1.32
  -4   6   6    6.86    1.20
   4   6  -6    7.37    1.69
  -4  -6   6    6.13    1.57
  -4   6   5  212.05    5.96
  -4  -6   5  221.28    5.29
   4   6  -5  210.85    7.36
   4  -6  -5  215.83    7.21
  -4  -6   5  210.03    6.11
  -4   6   5  202.92    8.24
  -4  -6   5  209.93    7.53
   4  -6  -5  202.68    7.61
  -4  -6   4   51.12    2.29
  -4  -6   4   48.21    3.22
  -4  -6   4   48.81    2.67
  -4   6   4   48.65    3.62
   4   6  -4   47.02    3.10
   4  -6  -4   47.84    3.26
  -4   6   4   46.28    2.23
   4  -6  -4   50.66    3.44
   4   6  -4   48.75    3.39
   4  -6  -3 1686.21   31.22
  -4  -6   3 1718.51   30.54
   4  -6  -3 1713.62   31.41
  -4  -6   3 1715.41   29.58
  -4   6   3 1680.35   31.97
   4   6  -3 1700.36   30.23
   4   6  -3 1802.60   31.79
  -4   6   3 1761.67   27.84
   4  -6  -2  129.40    5.29
  -4   6   2  127.12    5.37
   4   6  -2  130.54    4.65
   4  -6  -2  129.87    5.49
  -4  -6   2  126.90    4.80
   4   6  -2  129.94    5.46
  -4  -6   2  133.91    4.85
  -4   6   2  135.33    3.64
   4  -6  -1   28.31    1.89
  -4   6   1   28.78    2.29
   4   6  -1   30.07    2.56
   4  -6  -1   29.99    2.58
  -4  -6   1   27.27    2.25
  -4   6   1   30.27    1.85
   4   6  -1   27.81    1.94
  -4   6   1   30.66    1.71
  -4  -6   1   29.85    2.18
   4   6  -1   29.02    2.35
  -4  -6   0    0.39    0.69
   4  -6   0    0.48    0.53
  -4   6   0    1.27    0.71
  -4  -6   0    0.77    0.88
   4  -6   0    0.88    0.91
  -4  -6   0   -0.20    0.86
   4   6   0    0.44    0.47
   4   6   0    0.40    0.67
  -4  -6  -1  526.01   12.05
   4  -6   1  530.78   10.98
  -4  -6  -1  520.70   12.52
   4   6   1  544.23   10.28
   4  -6   1  538.19   13.02
  -4   6  -1  529.91   11.51
  -4  -6  -1  541.23    9.79
   4   6   1  514.12   12.88
   4  -6   1  526.63   10.76
   4  -6   2  238.72    6.58
  -4  -6  -2  224.29    7.81
   4  -6   2  225.94    7.71
  -4   6  -2  227.12    6.40
   4  -6   2  233.09    7.40
   4  -6   2  231.06    6.06
  -4  -6  -2  235.90    4.68
   4   6   2  217.79    7.79
  -4   6  -3  507.79   10.87
  -4   6  -3  494.98   12.19
   4  -6   3  497.46   11.39
  -4  -6  -3  471.72   13.05
   4  -6   3  497.09   12.63
   4  -6   3  495.51   12.65
   4   6   3  468.98   13.05
   4  -6   4  107.50    4.72
  -4  -6  -4   95.20    5.47
   4  -6   4  101.56    5.11
  -4   6  -4  107.00    5.00
   4  -6   4   98.02    5.25
   4   6   4   98.50    5.55
  -4   6  -4  106.36    4.14
   4  -6   5    2.32    1.29
  -4   6  -5    4.14    1.23
   4  -6   5    6.69    1.53
   4  -6   5    4.27    1.52
  -4   6  -5    4.24    1.37
  -4  -6  -5    5.48    1.81
   4   6   5    2.51    1.57
   4  -6   6   -0.80    1.05
  -4  -6  -6    3.93    1.84
  -4   6  -6   -0.79    1.41
  -4   6  -6    0.43    1.14
   4  -6   6    2.05    1.66
   4  -6   6    2.07    1.33
   4   6   6    1.28    1.20
  -4   6  -7   42.64    3.73
   4   6   7   46.39    4.62
  -4  -6  -7   50.02    4.75
  -4   6  -7   45.65    3.62
   4  -6   7   51.04    4.76
   4  -6   7   44.19    3.68
   4  -6   7   46.19    3.77
  -4  -6  -8    4.00    2.22
   4  -6   8   -1.87    1.34
  -4   6  -8   -0.64    1.35
   4  -6   8    1.06    1.50
  -4   6  -8   -1.95    1.42
   4  -6   8    0.57    1.92
   4   6   8    0.86    1.62
   4  -6   9   88.35    6.96
  -4  -6  -9   90.61    6.95
  -4   6  -9   89.48    5.46
   4  -6   9   72.15    5.09
   4   6   9   72.74    6.23
  -4   6  -9   80.52    5.44
  -4   6 -10    6.28    2.28
   4   6  10   -1.09    2.43
  -4   6 -10    4.10    1.91
   4  -6  10    0.53    2.51
  -4  -6 -10    1.27    2.64
  -4  -6 -11   17.23    4.16
   4  -6  11   22.13    4.48
   4   6  11   11.95    3.58
   4  -7 -15   11.49    4.61
  -4   7  15    7.02    2.94
  -4   7  15    6.24    2.95
   4  -7 -14   85.94    7.98
  -4  -7  14   62.80    6.48
  -4   7  14   72.02    6.38
   4   7 -14   69.47    6.81
   4  -7 -13   13.65    4.00
  -4  -7  13   16.65    3.27
   4   7 -13    8.94    2.57
  -4   7  13    8.63    2.73
  -4  -7  12   84.11    6.68
  -4   7  12   94.59    6.36
   4   7 -12   72.10    6.28
   4  -7 -12   89.41    7.47
  -4  -7  11    7.76    2.34
   4  -7 -11   10.55    3.04
   4  -7 -11   12.45    2.21
  -4   7  11    8.58    2.24
   4   7 -11   11.52    2.78
   4  -7 -10   70.60    4.53
   4  -7 -10   76.56    6.19
  -4  -7  10   67.42    5.45
  -4   7  10   74.13    4.99
   4   7 -10   59.29    5.18
   4   7  -9   12.07    1.39
   4  -7  -9   12.46    2.83
  -4  -7   9   11.36    1.52
  -4  -7   9   13.49    2.56
   4  -7  -9   11.77    1.98
  -4   7   9   13.70    2.18
   4   7  -9   13.06    2.52
   4   7  -8   40.14    2.25
   4  -7  -8   43.18    4.13
   4   7  -8   39.10    3.79
   4  -7  -8   42.09    3.30
  -4  -7   8   43.39    3.86
   4  -7  -8   42.77    3.16
  -4   7   8   39.81    3.12
  -4  -7   8   37.32    2.49
   4  -7  -7  332.45   11.30
   4  -7  -7  347.36    9.88
   4   7  -7  318.75    6.19
  -4  -7   7  344.29   11.08
  -4   7   7  356.02    9.58
   4   7  -7  336.62   11.06
  -4  -7   7  340.81    8.26
  -4  -7   6  712.36   12.59
  -4  -7   6  711.09   17.25
   4  -7  -6  703.69   16.25
   4   7  -6  733.11   13.06
   4   7  -6  711.39   17.16
  -4  -7   6  729.33   14.21
  -4   7   6  754.41   15.29
  -4   7   6  710.54   18.68
   4  -7  -6  706.98   17.59
  -4  -7   5  140.79    3.70
  -4  -7   5  130.17    5.88
   4  -7  -5  135.17    5.81
  -4  -7   5  142.30    4.64
   4   7  -5  136.65    5.94
  -4   7   5  123.67    6.44
  -4   7   5  140.88    4.80
   4  -7  -5  123.34    5.94
  -4  -7   4   90.66    4.56
   4  -7  -4   94.10    4.75
  -4  -7   4   88.49    3.64
  -4   7   4   88.53    5.03
  -4  -7   4   95.92    3.12
   4  -7  -4   80.18    4.45
   4   7  -4   90.68    4.44
  -4   7   4   90.09    3.46
   4   7  -4   93.10    4.76
  -4   7   3   15.41    2.07
  -4  -7   3   14.37    1.81
   4  -7  -3   13.79    1.82
   4  -7  -3   16.56    2.08
   4   7  -3   15.66    2.01
  -4  -7   3   15.58    1.59
  -4   7   3   14.91    1.28
   4   7  -3   14.88    1.70
   4  -7  -2  106.34    4.33
  -4  -7   2  106.84    4.62
  -4   7   2  103.41    4.93
  -4  -7   2  106.23    4.36
   4  -7  -2  116.82    5.28
   4   7  -2  104.35    4.98
   4   7  -2  107.10    4.23
   4  -7  -2  106.82    4.83
  -4   7   2  108.55    3.53
   4  -7  -1   90.48    3.81
  -4  -7   1   88.42    4.09
   4  -7  -1   87.68    4.60
  -4  -7   1   93.06    3.76
   4   7  -1   93.30    4.70
  -4  -7   1   87.03    4.12
   4   7  -1   90.36    4.44
  -4   7   1   93.39    4.27
  -4   7   1   87.19    3.34
  -4   7   1   90.48    3.31
   4   7  -1   89.45    3.63
  -4  -7   0  185.85    6.29
   4  -7   0  175.22    5.49
  -4  -7   0  191.79    6.14
  -4  -7   0  184.63    6.61
   4  -7   0  189.69    6.96
   4   7   0  184.07    5.22
   4   7   0  194.73    6.87
  -4   7   0  179.75    5.97
  -4  -7  -1    1.25    0.47
   4  -7   1    1.71    0.80
   4   7   1    1.25    0.51
   4  -7   1    1.41    0.90
  -4   7  -1    1.24    0.62
  -4  -7  -1    0.75    0.84
  -4  -7  -1    0.93    0.79
   4   7   1    1.15    0.94
   4  -7   2    4.06    1.27
   4  -7   2    3.24    0.62
   4  -7   2    3.72    0.96
  -4  -7  -2    3.04    0.42
  -4   7  -2    2.72    0.87
  -4  -7  -2    3.79    1.10
   4   7   2    2.65    1.17
   4  -7   3    0.57    1.06
  -4  -7  -3   -0.22    1.25
   4  -7   3    1.46    0.79
  -4   7  -3    1.75    1.04
   4  -7   3    0.30    0.49
   4  -7   3    1.70    1.20
  -4   7  -3    0.88    0.68
   4   7   3    1.57    1.07
  -4  -7  -4   25.53    2.92
  -4   7  -4   33.28    2.94
  -4   7  -4   29.11    2.07
   4  -7   4   26.05    2.45
   4  -7   4   25.35    2.60
   4  -7   4   27.60    2.88
   4   7   4   31.69    3.23
  -4  -7  -5    1.37    1.51
  -4   7  -5    2.37    1.28
   4  -7   5    1.65    1.04
   4  -7   5    1.27    1.10
   4  -7   5    3.80    1.40
   4   7   5    3.00    1.39
  -4   7  -5    2.11    1.11
  -4  -7  -6  228.67    9.87
  -4   7  -6  222.05    8.74
   4  -7   6  239.87    8.69
  -4   7  -6  247.04    8.15
   4  -7   6  234.40    8.45
   4  -7   6  227.92    9.59
   4   7   6  231.99    9.92
  -4   7  -7   33.89    3.12
  -4   7  -7   31.89    3.35
   4  -7   7   36.97    3.41
   4  -7   7   35.51    3.40
   4  -7   7   35.38    4.10
   4   7   7   33.64    4.05
  -4  -7  -7   43.49    4.57
  -4   7  -8   44.56    3.73
   4  -7   8   38.77    3.73
  -4  -7  -8   50.63    5.04
  -4   7  -8   37.46    3.78
   4  -7   8   46.58    3.82
   4  -7   8   47.33    4.90
   4   7   8   44.40    4.80
  -4   7  -9    5.80    2.00
  -4  -7  -9    3.91    2.78
   4  -7   9    5.95    2.00
   4  -7   9    1.25    1.76
  -4   7  -9    5.80    1.88
   4   7   9    6.52    2.64
  -4  -7 -10   17.66    3.90
   4  -7  10   14.44    3.68
   4   7  10   16.94    3.74
  -4   7 -10   20.70    3.23
  -4  -7 -11   12.18    3.77
   4  -7  11    8.39    3.35
   4   7  11    9.39    3.61
  -4   8  15   43.52    6.62
  -4   8  15   31.15    4.79
   4   8 -15   36.35    5.42
  -4  -8  14   94.23    7.83
   4  -8 -14   99.50    8.77
  -4   8  14   85.45    7.02
   4   8 -14   92.19    7.87
  -4  -8  13    7.84    2.90
   4  -8 -13   10.15    3.25
  -4   8  13   15.54    3.25
   4   8 -13    6.21    2.61
   4  -8 -12   13.52    3.46
  -4  -8  12    8.97    2.49
  -4   8  12    7.89    2.52
   4   8 -12    8.41    2.68
   4  -8 -11   92.43    7.28
  -4   8  11   98.99    6.26
   4   8 -11   91.86    6.79
  -4  -8  11   79.53    6.26
   4  -8 -10   37.18    4.59
  -4  -8  10   28.09    3.66
  -4   8  10   32.39    3.45
   4   8 -10   32.34    3.98
  -4  -8   9   88.42    5.93
  -4   8   9   99.56    5.47
   4   8  -9   77.67    5.77
   4  -8  -9   86.36    6.26
  -4   8   8    4.25    1.45
   4  -8  -8    2.74    1.25
  -4  -8   8    4.49    1.89
   4  -8  -8    5.75    2.15
  -4  -8   8    0.52    0.65
   4   8  -8    5.49    1.97
   4  -8  -7   86.41    5.57
  -4  -8   7   84.98    5.31
   4  -8  -7   88.13    4.83
  -4  -8   7   84.36    3.32
  -4   8   7   90.03    4.55
   4   8  -7   82.22    5.25
   4  -8  -6    1.22    1.44
  -4  -8   6    0.76    0.29
  -4   8   6    0.95    1.48
  -4  -8   6    0.13    1.17
   4  -8  -6    1.08    1.15
  -4   8   6    1.43    0.83
  -4  -8   6    1.80    0.72
   4   8  -6    1.32    1.27
  -4  -8   5  113.86    3.02
   4  -8  -5  115.64    5.59
  -4  -8   5  119.94    5.77
  -4  -8   5  121.43    4.13
   4  -8  -5  113.59    5.69
   4   8  -5  113.50    5.50
  -4   8   5  109.22    6.16
  -4   8   5  114.50    4.49
  -4  -8   4  504.63    9.36
  -4  -8   4  463.49   12.58
   4  -8  -4  455.71   12.55
   4  -8  -4  462.44   12.72
  -4  -8   4  491.51   10.59
  -4   8   4  463.55   13.36
   4   8  -4  465.21   12.10
  -4   8   4  488.19   10.69
   4   8  -4  500.02   12.86
   4  -8  -3  128.40    5.68
  -4  -8   3  139.61    4.87
  -4  -8   3  142.50    3.97
  -4  -8   3  130.85    5.63
  -4   8   3  134.82    6.10
   4  -8  -3  125.06    5.87
   4   8  -3  139.21    5.93
   4   8  -3  132.52    5.30
  -4   8   3  135.78    4.49
   4  -8  -2  183.27    6.30
  -4   8   2  188.80    6.92
  -4  -8   2  189.96    5.27
   4   8  -2  184.98    6.91
   4  -8  -2  189.65    6.80
  -4  -8   2  182.88    6.55
   4   8  -2  183.13    6.00
  -4  -8   2  196.08    6.19
   4  -8  -2  177.03    7.07
  -4   8   2  184.45    5.32
   4  -8  -1   49.97    2.95
  -4  -8   1   51.50    3.30
  -4  -8   1   56.79    2.92
   4   8  -1   50.32    3.48
  -4  -8   1   49.06    3.14
   4  -8  -1   58.80    3.86
  -4   8   1   51.92    3.24
   4   8  -1   49.63    2.72
  -4   8   1   52.10    2.41
   4   8  -1   53.40    3.53
   4   8   0    0.12    0.85
  -4  -8   0    0.69    0.81
  -4   8   0    0.42    0.78
   4  -8   0    0.09    0.99
   4  -8   0    0.13    0.70
   4   8   0    1.19    0.64
  -4  -8   0    1.27    0.83
  -4  -8  -1  280.87    6.33
  -4  -8  -1  270.91    8.47
  -4  -8  -1  289.37    8.60
   4  -8   1  279.77    7.86
  -4   8  -1  268.99    7.44
   4  -8   1  281.29    9.15
   4   8   1  282.35    6.47
   4   8   1  265.24    9.07
  -4  -8  -2  233.83    8.00
  -4  -8  -2  233.68    8.16
   4  -8   2  242.13    8.36
  -4   8  -2  251.01    6.60
  -4  -8  -2  237.49    4.71
   4  -8   2  237.13    7.36
   4   8   2  219.51    8.43
   4  -8   3  566.48   13.22
  -4  -8  -3  534.56   14.28
  -4   8  -3  551.95   11.34
  -4   8  -3  559.13   13.70
   4  -8   3  507.65    9.93
   4   8   3  545.27   14.76
   4  -8   3  558.03   14.03
  -4   8  -4  315.63   10.00
   4  -8   4  336.87    9.86
  -4   8  -4  331.21    7.88
   4  -8   4  330.54   10.31
   4  -8   4  310.68    7.25
  -4  -8  -4  317.65   10.82
   4  -8   4  325.98   10.69
   4   8   4  304.36   10.92
  -4  -8  -5    2.11    1.87
  -4   8  -5    2.21    1.35
   4  -8   5    0.36    1.22
   4  -8   5    2.04    1.27
   4  -8   5    1.01    1.20
   4   8   5   -0.28    1.35
  -4  -8  -6   -0.13    1.70
  -4   8  -6    0.43    1.06
   4  -8   6    1.67    1.46
   4  -8   6    1.43    1.29
  -4   8  -6   -2.36    1.76
   4  -8   6    2.78    1.79
   4   8   6   -1.18    1.87
  -4   8  -7  101.95    6.05
   4  -8   7  108.33    5.83
   4  -8   7  105.98    5.92
  -4   8  -7  109.90    5.49
  -4  -8  -7  116.76    7.31
   4  -8   7   94.55    6.57
   4   8   7   98.59    6.75
  -4   8  -8    1.85    1.76
   4  -8   8    1.23    1.32
   4  -8   8    1.58    1.40
  -4  -8  -8    3.54    2.60
   4  -8   8    6.12    2.61
   4   8   8   -1.95    2.17
  -4   8  -8    1.45    1.25
  -4  -8  -9   21.54    4.01
   4  -8   9   20.73    3.11
   4  -8   9   25.53    4.28
   4   8   9   27.41    4.40
  -4   8  -9   23.55    3.30
  -4   8 -10    2.97    1.88
  -4  -8 -10    1.43    2.18
   4  -8  10    3.99    2.15
   4   8  10    5.09    2.71
  -4   8 -11   -0.75    1.75
  -4  -8 -11   -5.44    3.32
   4  -8  11    1.22    2.82
   4   8  11    2.21    3.10
  -4   9  15    0.01    3.09
   4  -9 -14    2.66    3.49
  -4   9  14    6.05    2.63
  -4  -9  14    4.53    2.94
   4  -9 -13   71.12    7.44
  -4  -9  13   73.22    6.83
  -4   9  13   70.38    6.14
   4   9 -13   67.74    6.55
   4  -9 -12   36.51    5.35
  -4  -9  12   30.68    4.38
  -4   9  12   33.58    4.11
   4   9 -12   31.39    4.37
   4  -9 -11   76.78    6.88
  -4  -9  11   79.32    6.36
  -4   9  11   67.50    5.35
   4   9 -11   76.34    6.42
  -4  -9  10   14.28    3.03
   4  -9 -10   10.23    2.69
  -4   9  10   11.37    2.35
   4   9 -10   11.71    2.72
   4  -9  -9   41.42    4.56
  -4   9   9   40.69    3.52
  -4  -9   9   38.21    4.19
   4   9  -9   40.35    4.25
   4  -9  -8   49.80    3.85
   4  -9  -8   49.73    4.65
  -4  -9   8   50.15    4.36
  -4   9   8   51.66    3.76
   4   9  -8   44.44    4.22
   4  -9  -7  568.09   16.54
  -4  -9   7  619.30   16.62
   4  -9  -7  612.93   15.48
  -4  -9   7  608.77   11.67
  -4   9   7  620.38   14.77
   4   9  -7  572.85   16.14
  -4  -9   6  209.18    8.43
   4  -9  -6  211.76    8.09
   4  -9  -6  188.34    8.21
  -4  -9   6  207.10    5.50
   4   9  -6  197.41    8.18
  -4   9   6  213.16    7.09
   4  -9  -5   55.84    4.06
  -4  -9   5   50.60    1.49
  -4  -9   5   61.41    4.22
   4  -9  -5   58.76    4.05
  -4  -9   5   59.34    2.69
   4   9  -5   53.38    3.83
  -4   9   5   57.75    4.46
  -4   9   5   59.63    3.28
   4   9  -4   -0.59    1.05
  -4  -9   4    0.09    0.33
  -4   9   4   -0.39    1.33
   4  -9  -4    0.88    1.14
  -4  -9   4    0.27    0.30
  -4  -9   4    0.86    0.64
  -4  -9   4    0.19    1.07
   4  -9  -4    1.69    1.20
   4   9  -4    0.03    1.06
  -4   9   4    0.22    0.68
   4   9  -3    9.03    1.60
  -4   9   3    8.08    1.73
   4  -9  -3    7.53    1.55
  -4  -9   3    6.59    0.87
   4  -9  -3    6.53    1.60
  -4  -9   3    8.40    1.57
  -4  -9   3    6.38    1.05
   4   9  -3    7.17    1.53
  -4   9   3    6.21    1.07
   4  -9  -2  180.98    6.58
  -4  -9   2  188.75    6.25
   4  -9  -2  180.56    7.42
  -4  -9   2  182.41    6.92
  -4  -9   2  199.68    5.41
   4  -9  -2  184.70    6.88
   4   9  -2  191.39    6.23
   4   9  -2  199.27    7.34
  -4   9   2  181.77    5.66
  -4   9   2  183.98    7.05
   4   9  -1  272.71    9.09
   4  -9  -1  263.36    8.12
  -4  -9   1  286.44    8.97
  -4   9   1  281.63    8.57
  -4  -9   1  298.14    7.69
   4  -9  -1  293.76    9.65
   4   9  -1  293.70    9.26
   4   9  -1  286.58    7.57
  -4   9   1  286.61    6.68
  -4   9   0  152.31    5.57
  -4  -9   0  150.17    6.22
   4  -9   0  151.28    5.78
   4  -9   0  163.32    6.87
  -4  -9   0  169.94    5.82
   4   9   0  161.58    4.96
   4   9   0  156.34    6.68
  -4  -9  -1  163.22    6.66
  -4  -9  -1  174.75    6.40
  -4  -9  -1  185.18    4.78
   4  -9   1  165.27    6.17
   4   9   1  169.79    4.71
   4  -9   1  165.88    6.97
  -4   9  -1  161.80    5.46
   4   9   1  159.91    7.06
  -4  -9  -2  290.97    9.42
  -4   9  -2  286.03    9.09
  -4  -9  -2  280.28    9.12
   4   9   2  284.27    5.65
  -4   9  -2  290.89    7.33
   4   9   2  273.35    9.80
   4  -9   2  285.69    8.66
   4  -9   2  283.20    9.50
   4  -9   3   61.24    3.88
  -4   9  -3   59.10    3.96
   4  -9   3   61.81    4.17
  -4   9  -3   56.75    2.75
  -4  -9  -3   53.46    4.07
   4   9   3   53.36    4.24
   4  -9   4   11.52    1.85
   4  -9   4   10.46    2.00
  -4   9  -4   11.19    1.26
  -4  -9  -4   11.93    2.44
  -4   9  -4   11.07    2.06
   4   9   4    6.55    1.79
  -4   9  -5  150.94    7.10
   4  -9   5  153.55    6.87
   4  -9   5  156.21    7.00
   4  -9   5  155.07    7.53
   4   9   5  161.24    8.07
  -4  -9  -5  145.81    7.59
   4  -9   6   12.87    2.25
  -4  -9  -6   16.35    3.13
  -4   9  -6   10.47    2.30
   4  -9   6   12.00    2.56
   4  -9   6   16.90    2.55
  -4   9  -6   12.93    1.93
   4   9   6   14.04    2.72
  -4   9  -7  108.72    6.47
  -4  -9  -7  110.80    7.36
   4  -9   7  120.50    6.48
  -4   9  -7  111.15    5.50
   4  -9   7  120.11    6.26
   4  -9   7  111.98    7.26
   4   9   7  111.50    7.40
  -4  -9  -8    2.08    2.25
   4  -9   8   -1.48    1.56
  -4   9  -8   -0.75    1.82
   4  -9   8    0.39    1.63
   4   9   8   -0.01    2.24
  -4   9  -9    6.23    2.09
   4  -9   9    2.76    1.94
   4   9   9    2.98    1.88
  -4   9 -10    2.03    2.10
  -4  -9 -10   -0.68    2.89
   4  -9  10   -5.08    2.83
   4   9  10   -1.11    2.58
  -4   9 -11   25.16    3.80
   4  -9  11   24.26    4.74
  -4  10  15    4.04    2.91
   4 -10 -14   44.17    6.70
  -4 -10  14   41.96    5.69
  -4  10  14   40.71    5.25
   4  10 -14   40.84    5.38
  -4 -10  13    8.59    3.30
  -4  10  13    6.07    2.69
   4  10 -13    8.20    3.12
   4 -10 -13   17.23    4.48
   4 -10 -12    4.54    2.64
  -4 -10  12    1.98    2.23
  -4  10  12    7.53    2.66
   4  10 -12    8.98    2.91
   4 -10 -11    3.94    2.89
  -4 -10  11    0.97    1.66
  -4  10  11   -0.77    1.69
   4  10 -11    0.31    2.09
   4 -10 -10  237.49   11.63
  -4 -10  10  224.01   10.41
  -4  10  10  231.33    9.54
   4  10 -10  218.39   10.53
   4 -10  -9   11.44    3.04
  -4 -10   9    7.58    2.22
  -4  10   9    7.74    1.91
   4  10  -9   10.67    2.73
   4 -10  -8  184.51    9.17
  -4 -10   8  191.32    8.85
   4 -10  -8  195.83    8.07
  -4  10   8  183.66    7.64
   4  10  -8  185.18    8.79
   4 -10  -7    9.44    2.48
   4 -10  -7    8.35    1.95
  -4 -10   7    8.35    0.94
  -4 -10   7    6.25    1.98
  -4  10   7    7.64    1.68
   4  10  -7   10.60    2.30
   4 -10  -6    3.77    1.75
  -4 -10   6    8.16    2.07
   4 -10  -6    5.97    1.77
  -4 -10   6    5.38    0.87
  -4  10   6    5.28    1.41
   4  10  -6    3.41    1.55
  -4 -10   5   48.05    4.01
  -4 -10   5   51.20    2.50
   4 -10  -5   49.61    3.97
   4  10  -5   47.71    3.73
  -4  10   5   43.53    4.10
  -4  10   5   48.46    3.11
   4 -10  -5   43.25    3.64
  -4 -10   4  461.57   13.29
  -4 -10   4  435.83    8.10
   4 -10  -4  457.51   13.28
  -4 -10   4  500.84   10.45
   4 -10  -4  444.23   12.70
  -4  10   4  462.72   13.58
   4  10  -4  458.46   12.39
   4  10  -4  484.02   12.93
  -4  10   4  484.30   11.38
  -4 -10   4  475.63    8.51
   4 -10  -3  116.08    5.62
  -4 -10   3  124.97    6.00
  -4 -10   3  119.37    3.52
  -4  10   3  123.74    6.06
   4  10  -3  129.29    5.90
   4  10  -3  122.02    5.36
   4 -10  -3  118.14    6.08
  -4  10   3  114.61    4.63
   4 -10  -2  235.58    8.12
  -4 -10   2  260.02    6.45
   4 -10  -2  261.45    9.37
   4  10  -2  267.26    8.91
  -4 -10   2  273.13    9.03
   4 -10  -2  249.23    8.43
   4  10  -2  256.97    7.71
  -4  10   2  248.87    8.56
  -4  10   2  252.49    7.28
   4  10  -1    7.89    1.67
  -4  10   1    7.21    0.90
  -4 -10   1    6.10    1.53
   4  10  -1    9.23    1.84
   4 -10  -1    9.19    1.96
   4 -10  -1    8.18    1.53
  -4 -10   1    7.20    1.16
  -4  10   1    8.29    1.54
   4  10  -1    7.96    1.29
   4  10   0   14.54    2.23
  -4 -10   0   15.18    1.76
   4 -10   0   18.54    2.09
   4 -10   0   17.96    2.38
  -4  10   0   17.97    1.94
   4  10   0   18.46    1.63
  -4 -10   0   21.74    2.51
  -4 -10  -1  162.85    6.85
   4 -10   1  162.15    6.35
   4 -10   1  156.97    7.01
  -4 -10  -1  165.94    6.26
   4  10   1  161.38    4.66
  -4  10  -1  154.13    5.39
   4  10   1  151.28    7.06
  -4 -10  -2  362.45   11.18
   4 -10   2  352.74   10.42
  -4  10  -2  360.82   10.81
  -4 -10  -2  355.25   10.59
   4  10   2  350.34    6.84
  -4  10  -2  350.19    8.45
   4 -10   2  372.07   11.30
   4  10   2  344.84   11.66
   4 -10   3   68.83    4.36
  -4  10  -3   73.54    4.68
  -4 -10  -3   80.68    4.90
   4 -10   3   76.28    4.81
  -4  10  -3   75.45    3.15
   4  10   3   74.23    5.25
  -4  10  -4  246.95    9.08
   4 -10   4  217.72    8.50
  -4 -10  -4  224.45    9.11
  -4  10  -4  239.52    6.09
   4 -10   4  235.17    8.91
   4  10   4  216.16    9.61
   4 -10   5    5.85    1.71
  -4  10  -5    5.07    1.75
   4 -10   5    4.24    1.67
   4  10   5    2.87    1.46
  -4 -10  -5    6.36    2.32
  -4  10  -6    3.83    1.57
  -4 -10  -6    7.15    2.48
   4 -10   6    4.32    1.86
  -4  10  -6    3.47    1.33
   4 -10   6    7.65    1.95
   4  10   6    3.24    2.01
  -4  10  -7    3.74    1.91
   4 -10   7    0.82    1.68
   4 -10   7    0.59    1.46
  -4 -10  -7    0.86    1.98
   4  10   7   -1.15    1.97
  -4 -10  -8   61.32    5.85
  -4  10  -8   51.18    4.75
   4 -10   8   59.81    4.90
   4 -10   8   56.37    5.59
   4  10   8   53.72    5.41
  -4 -10  -9    7.87    2.92
  -4  10  -9   10.05    2.66
   4  10   9    4.18    2.87
   4 -10   9    9.21    2.95
   4 -10  10   47.16    5.66
  -4 -10 -10   48.51    5.90
  -4  10 -10   45.59    4.96
   4  10  10   55.19    6.46
  -4  10 -11    5.08    2.53
   4 -10  11    1.49    2.74
  -4  11  14    0.82    2.03
   4  11 -14   -0.48    3.08
   4 -11 -13   50.61    6.64
  -4 -11  13   52.09    5.81
  -4  11  13   51.11    5.40
   4  11 -13   51.58    5.86
   4 -11 -12   22.29    4.93
  -4 -11  12   13.64    3.63
  -4  11  12   13.90    3.03
   4  11 -12   13.65    3.22
  -4 -11  11   20.99    3.78
   4 -11 -11   20.48    4.05
  -4  11  11   24.67    3.57
   4  11 -11   21.23    3.85
   4 -11 -10    0.55    2.24
  -4 -11  10   -1.31    1.95
  -4  11  10    0.43    1.45
   4  11 -10    0.90    1.93
   4 -11  -9   12.87    2.95
  -4 -11   9   14.80    2.89
  -4  11   9   17.78    2.71
   4  11  -9   17.84    3.34
  -4 -11   8    7.65    2.49
   4 -11  -8    1.55    1.57
  -4  11   8    3.29    1.46
   4  11  -8    4.72    2.03
   4 -11  -7  266.06   10.77
  -4 -11   7  285.16   10.94
   4 -11  -7  284.80   10.29
   4  11  -7  262.65   10.33
  -4  11   7  279.77    9.42
  -4 -11   6   78.59    5.41
   4 -11  -6   77.54    5.19
   4 -11  -6   68.54    5.05
   4  11  -6   73.92    5.07
  -4  11   6   79.39    4.50
   4 -11  -5  320.85   11.07
   4 -11  -5  295.90   10.57
  -4 -11   5  336.62   11.40
   4  11  -5  318.20   10.52
  -4  11   5  312.09   11.59
  -4  11   5  335.64    9.61
   4 -11  -4   70.09    4.53
  -4 -11   4   77.94    5.11
   4 -11  -4   77.15    5.08
  -4  11   4   73.01    5.00
  -4 -11   4   62.78    1.77
   4  11  -4   84.56    4.73
   4  11  -4   70.74    4.47
  -4  11   4   71.23    3.93
   4 -11  -3   18.43    2.39
  -4  11   3   15.87    2.32
  -4 -11   3   19.99    1.26
  -4 -11   3   16.29    2.44
   4 -11  -3   17.75    2.49
   4 -11  -3   19.87    2.36
   4  11  -3   19.94    2.45
   4  11  -3   20.76    2.30
  -4  11   3   16.76    1.85
  -4  11   2    1.79    0.87
  -4 -11   2    2.08    1.42
  -4 -11   2    1.68    0.74
   4  11  -2    2.19    1.21
   4 -11  -2    0.45    0.86
   4 -11  -2    2.22    1.34
   4  11  -2    1.64    0.91
   4 -11  -2    1.91    1.36
  -4  11   2    0.59    0.93
   4 -11  -1  242.64    8.48
  -4 -11   1  247.59    9.06
  -4 -11   1  274.89    7.21
   4  11  -1  265.74    9.24
   4 -11  -1  260.22    9.56
   4  11  -1  262.15    7.50
   4  11  -1  246.11    9.31
  -4  11   1  258.61    8.37
   4  11   0    9.46    2.01
  -4 -11   0   12.00    1.99
  -4 -11   0   10.54    1.59
   4 -11   0   10.51    2.15
  -4  11   0   12.26    1.66
   4 -11   0   10.06    1.73
   4  11   0   11.29    1.34
   4 -11   1    7.55    1.91
  -4 -11  -1    4.89    1.49
   4 -11   1    3.56    1.32
  -4  11  -1    6.63    1.22
   4  11   1    6.79    1.00
  -4 -11  -1    4.91    1.27
   4  11   1    6.11    1.75
  -4 -11  -2  225.81    8.77
   4 -11   2  222.23    8.28
  -4  11  -2  219.92    6.24
   4 -11   2  211.99    8.55
  -4 -11  -2  215.45    7.94
   4  11   2  227.72    5.06
  -4  11  -2  242.07    8.72
   4  11   2  218.04    9.29
  -4 -11  -3   82.29    5.08
   4 -11   3   83.33    5.18
  -4  11  -3   89.03    3.36
   4 -11   3   81.15    5.01
   4  11   3   74.52    5.47
  -4  11  -3   89.44    5.30
   4 -11   4   12.58    2.13
  -4 -11  -4   11.81    2.33
  -4  11  -4   11.22    2.15
   4 -11   4   13.81    2.23
   4  11   4   14.00    2.77
  -4  11  -5  120.04    6.74
  -4 -11  -5  121.53    7.07
   4 -11   5  115.29    6.22
   4 -11   5  125.05    6.70
   4  11   5  131.39    7.78
   4 -11   6    1.98    1.62
  -4 -11  -6    1.56    1.84
  -4  11  -6   -1.00    1.85
   4 -11   6    0.68    1.43
   4  11   6    2.52    2.06
  -4  11  -7   63.18    5.31
   4 -11   7   69.61    4.97
   4 -11   7   64.60    5.13
  -4 -11  -7   57.56    5.51
   4  11   7   62.33    5.94
  -4  11  -8   -1.54    2.00
  -4 -11  -8    1.35    2.27
   4 -11   8   -1.83    1.71
   4  11   8   -1.08    2.42
  -4  11  -9    4.39    2.38
  -4 -11  -9    4.07    2.88
   4  11   9    6.60    2.52
  -4  11 -10   10.15    3.07
  -4 -11 -10   12.04    3.72
   4  11  10    7.97    3.29
  -4  11 -11   56.84    5.75
  -4  12  14   34.03    5.01
  -4 -12  13    6.07    2.72
   4 -12 -13    6.83    3.42
  -4  12  13   10.01    3.11
   4  12 -13   11.07    3.52
  -4 -12  12   -0.75    2.15
   4 -12 -12    6.78    3.24
  -4  12  12    3.45    2.28
   4  12 -12    3.41    2.46
   4 -12 -11    7.60    3.16
  -4 -12  11   10.72    3.19
   4  12 -11    6.66    3.02
  -4  12  11    8.01    2.63
  -4 -12  10  150.73    8.70
   4 -12 -10  167.47   10.01
  -4  12  10  148.12    7.78
   4  12 -10  150.42    8.92
   4 -12  -9    4.26    2.44
  -4 -12   9    7.89    2.90
  -4  12   9    3.17    1.51
   4  12  -9    5.74    2.63
   4 -12  -8  169.36    9.10
  -4 -12   8  176.68    8.97
  -4  12   8  172.67    7.75
   4  12  -8  176.94    8.83
  -4 -12   7   26.89    3.67
   4 -12  -7   17.66    2.78
   4 -12  -7   18.21    2.93
  -4  12   7   16.98    2.40
   4  12  -7   23.70    3.26
   4 -12  -6   41.92    4.07
  -4 -12   6   52.87    4.63
  -4  12   6   48.02    4.71
   4 -12  -6   58.77    4.72
   4  12  -6   48.40    4.21
  -4  12   6   56.96    3.89
  -4  12   5   -2.29    1.57
  -4 -12   5    0.26    1.56
   4 -12  -5    1.15    1.57
   4 -12  -5    0.07    1.20
  -4  12   5    1.04    1.00
   4  12  -5    0.87    1.25
   4 -12  -4  106.05    6.19
   4 -12  -4   89.71    5.38
  -4  12   4   96.17    5.85
  -4 -12   4  105.16    6.23
   4  12  -4   94.77    5.34
   4  12  -4   98.67    5.47
  -4  12   4  114.41    5.24
   4 -12  -3   32.98    3.23
[truncated: 1,892,307 more chars]
