# Supplementary material for: Crystal structures of 1-bromo-3,5-bis­(4,4-dimethyl-1,3-oxazolin-2-yl)benzene 0.15-hydrate and 3,5-bis­(4,4-dimethyl-1,3-oxazolin-2-yl)-1-iodo­benzene
Source: Acta Crystallogr E Crystallogr Commun. 2015 Sep 12;71(Pt 10):1125–31. doi: 10.1107/S2056989015016059 (PMC4647399; doi:10.1107/S2056989015016059)
Supplement: Supplementary file 2 [file e-71-01125-1sup2.hkl]

data_1                                                                          
_shelx_title ' TST-16-1 in P2(1)/n'                                             
_shelx_refln_list_code          4                                               
_shelx_F_calc_maximum      238.12                                               
_exptl_crystal_F_000       726.00                                               
_reflns_d_resolution_high  0.6802                                               
                                                                                
loop_                                                                           
 _space_group_symop_operation_xyz                                               
 'x, y, z'                                                                      
 '-x+1/2, y+1/2, -z+1/2'                                                        
 '-x, -y, -z'                                                                   
 'x-1/2, -y-1/2, z-1/2'                                                         
                                                                                
_cell_length_a    10.0661                                                       
_cell_length_b    16.2960                                                       
_cell_length_c    11.0400                                                       
_cell_angle_alpha  90.000                                                       
_cell_angle_beta  114.496                                                       
_cell_angle_gamma  90.000                                                       
                                                                                
_shelx_F_squared_multiplier     1.000                                           
                                                                                
loop_                                                                           
 _refln_index_h                                                                 
 _refln_index_k                                                                 
 _refln_index_l                                                                 
 _refln_F_squared_calc                                                          
 _refln_F_squared_meas                                                          
 _refln_F_squared_sigma                                                         
 _refln_observed_status                                                         
   2   0   0      56699.67      58368.07       504.67 o                         
   4   0   0        793.43        797.58        16.03 o                         
   6   0   0       1605.73       1828.51        33.64 o                         
   8   0   0       4988.49       4980.33        71.93 o                         
  10   0   0       2552.14       2515.28        76.80 o                         
  12   0   0        259.28        255.89        21.62 o                         
   2   1   0       4072.01       4148.83        24.24 o                         
   3   1   0       3111.93       3113.33        19.38 o                         
   4   1   0         63.85         75.74         7.24 o                         
   5   1   0       1372.03       1473.06        18.05 o                         
   6   1   0         20.31         16.31         3.23 o                         
   7   1   0        459.25        467.94        12.04 o                         
   8   1   0        151.20        130.16         7.20 o                         
   9   1   0       1274.06       1293.63        27.34 o                         
  10   1   0        148.66        148.38        11.85 o                         
  11   1   0        494.65        487.37        21.02 o                         
  12   1   0         30.67         25.34         8.31 o                         
  13   1   0         68.67         60.60        10.95 o                         
   1   2   0        156.55        146.64         3.62 o                         
   2   2   0        405.46        378.66         4.55 o                         
   3   2   0       4716.68       4651.84        25.23 o                         
   4   2   0        353.79        363.89         5.64 o                         
   5   2   0        622.09        525.63         8.63 o                         
   6   2   0       1524.93       1494.82        18.82 o                         
   7   2   0         38.02         52.16         4.40 o                         
   8   2   0       3096.87       3134.62        35.27 o                         
   9   2   0         23.18         34.91         5.64 o                         
  10   2   0       1373.61       1340.72        32.37 o                         
  11   2   0          9.93          1.59         7.64 o                         
  12   2   0         38.71         62.21        10.32 o                         
  13   2   0         14.78         26.61        12.91 o                         
   1   3   0       1012.47       1048.25         9.24 o                         
   2   3   0        854.33       1062.41         7.73 o                         
   3   3   0        124.42        176.25         5.45 o                         
   4   3   0       2784.82       2698.87        17.16 o                         
   5   3   0        674.76        772.67         9.41 o                         
   6   3   0       3048.23       3014.18        26.64 o                         
   7   3   0        978.03        981.14        14.64 o                         
   8   3   0        191.19        194.71         8.22 o                         
   9   3   0       1195.15       1189.31        24.88 o                         
  10   3   0         57.63         67.73         9.34 o                         
  11   3   0        266.42        250.54        15.88 o                         
  12   3   0        176.75        165.15        14.87 o                         
  13   3   0         41.26         38.55        17.43 o                         
   0   4   0       8097.06       8289.86        61.40 o                         
   1   4   0         40.37         42.24         1.54 o                         
   2   4   0          8.30         17.27         1.19 o                         
   3   4   0       7135.76       7235.74        54.47 o                         
   4   4   0        452.98        581.12         7.11 o                         
   5   4   0       5660.51       5566.20        37.65 o                         
   6   4   0        133.54        156.97         5.32 o                         
   7   4   0        987.73        974.28        17.16 o                         
   8   4   0          4.38         11.49         3.69 o                         
   9   4   0         26.48         27.37         5.51 o                         
  10   4   0        255.81        272.17        13.22 o                         
  11   4   0        200.13        190.35        16.05 o                         
  12   4   0         12.55          9.58        10.11 o                         
  13   4   0        249.86        304.06        25.37 o                         
   1   5   0        659.03        646.25         7.07 o                         
   2   5   0       2720.82       2938.38        22.56 o                         
   3   5   0        393.94        447.38         6.21 o                         
   4   5   0       8909.75       8724.55        50.20 o                         
   5   5   0         45.57         57.15         2.65 o                         
   6   5   0       3163.96       3071.56        30.12 o                         
   7   5   0        226.71        214.27         8.79 o                         
   8   5   0        581.88        633.62        14.73 o                         
   9   5   0         25.54         45.07         6.36 o                         
  10   5   0         10.74         25.70         7.74 o                         
  11   5   0         21.34         29.07         8.07 o                         
  12   5   0        268.72        255.86        17.32 o                         
  13   5   0          0.62         22.18        30.75 o                         
   0   6   0       1876.66       2027.78        21.54 o                         
   1   6   0       3588.85       3568.79        30.78 o                         
   2   6   0       1016.45       1189.44        12.15 o                         
   3   6   0      13605.62      14018.49        80.35 o                         
   4   6   0          0.07          4.44         1.91 o                         
   5   6   0       4540.20       4291.39        34.15 o                         
   6   6   0         35.27         28.67         2.92 o                         
   7   6   0        626.16        673.41        15.92 o                         
   8   6   0        429.57        401.62        13.83 o                         
   9   6   0         12.80         20.94         5.85 o                         
  10   6   0         21.59         21.16         6.27 o                         
  11   6   0        187.48        201.46        14.32 o                         
  12   6   0         59.63         39.38        10.01 o                         
  13   6   0        586.11        615.35        52.37 o                         
   1   7   0       1515.21       1454.87        14.57 o                         
   2   7   0        221.74        338.52         6.62 o                         
   3   7   0         19.30         21.10         2.01 o                         
   4   7   0       1519.43       1510.22        17.61 o                         
   5   7   0        192.90        185.59         6.13 o                         
   6   7   0        573.95        536.13        13.18 o                         
   7   7   0        290.95        256.47         8.69 o                         
   8   7   0         45.66         46.42         6.18 o                         
   9   7   0        264.13        266.44        12.56 o                         
  10   7   0         69.18         46.92         7.59 o                         
  11   7   0         91.13        113.23        11.95 o                         
  12   7   0        149.66        164.19        14.65 o                         
   0   8   0       4902.94       4798.58        43.82 o                         
   1   8   0        227.81        252.74         5.44 o                         
   2   8   0       4724.78       4453.92        36.29 o                         
   3   8   0       2511.12       2533.81        31.30 o                         
   4   8   0          7.90          4.76         2.40 o                         
   5   8   0       1777.04       1808.96        21.16 o                         
   6   8   0        604.35        647.88        12.44 o                         
   7   8   0        970.24        960.83        17.06 o                         
   8   8   0        916.77        796.04        17.94 o                         
   9   8   0          0.55          1.25         5.80 o                         
  10   8   0        270.37        266.70        13.69 o                         
  11   8   0        135.52        129.75        12.41 o                         
  12   8   0         66.31         84.96        13.64 o                         
   1   9   0       3706.99       3762.13        32.77 o                         
   2   9   0        344.75        356.61         8.20 o                         
   3   9   0       2273.19       2214.49        22.64 o                         
   4   9   0       1306.50       1290.64        20.44 o                         
   5   9   0        241.19        255.33         8.19 o                         
   6   9   0       1615.79       1566.66        21.86 o                         
   7   9   0        592.35        625.02        13.96 o                         
   8   9   0        247.18        279.84        11.15 o                         
   9   9   0        955.00        871.54        22.65 o                         
  10   9   0         82.88        105.38        11.02 o                         
  11   9   0        159.41        139.75        14.49 o                         
  12   9   0          2.93        -10.13        10.10 o                         
   0  10   0       2275.56       2122.01        40.10 o                         
   1  10   0        116.26        105.29         4.80 o                         
   2  10   0       2212.13       2305.73        22.06 o                         
   3  10   0        868.82        880.67        14.11 o                         
   4  10   0        160.37        145.26         6.20 o                         
   5  10   0         30.51         34.87         4.03 o                         
   6  10   0        213.96        195.15         8.00 o                         
   7  10   0         29.37         34.78         4.26 o                         
   8  10   0       1032.23       1079.88        23.59 o                         
   9  10   0          2.20          7.06         6.34 o                         
  10  10   0        576.47        617.35        23.59 o                         
  11  10   0         53.34         44.12         9.96 o                         
  12  10   0        197.73        195.52        33.85 o                         
   1  11   0       3190.90       3090.14        34.25 o                         
   2  11   0         18.76         34.37         3.04 o                         
   3  11   0       1141.11       1074.41        16.86 o                         
   4  11   0         96.61         89.93         5.30 o                         
   5  11   0        415.27        416.46        11.10 o                         
   6  11   0          7.93         10.03         3.58 o                         
   7  11   0       1802.20       1694.44        32.38 o                         
   8  11   0         10.10         11.07         5.54 o                         
   9  11   0        951.26        976.19        27.10 o                         
  10  11   0         43.49         55.91         9.18 o                         
  11  11   0        326.97        393.30        22.80 o                         
   0  12   0       3312.21       3224.63        66.56 o                         
   1  12   0         91.96        104.12         5.40 o                         
   2  12   0       2030.24       2036.79        21.82 o                         
   3  12   0        110.37        126.99         5.79 o                         
   4  12   0         19.94         11.71         3.25 o                         
   5  12   0        478.19        467.71        12.13 o                         
   6  12   0        449.99        454.64        12.38 o                         
   7  12   0          2.72          5.55         5.13 o                         
   8  12   0        267.70        231.65        12.26 o                         
   9  12   0          3.29         10.29         7.01 o                         
  10  12   0        362.38        343.21        20.66 o                         
  11  12   0         60.38         56.33        12.48 o                         
   1  13   0       1685.14       1677.92        22.38 o                         
   2  13   0       2022.79       2059.22        27.61 o                         
   3  13   0       1691.27       1732.82        29.28 o                         
   4  13   0       1717.29       1639.17        22.22 o                         
   5  13   0         24.10         28.30         4.62 o                         
   6  13   0        199.26        166.63         8.69 o                         
   7  13   0        464.72        481.78        16.11 o                         
   8  13   0          9.90         12.12         5.64 o                         
   9  13   0        508.32        525.50        24.06 o                         
  10  13   0         44.72         31.72         9.96 o                         
  11  13   0        285.70        270.24        26.15 o                         
   0  14   0       1330.67       1314.27        35.87 o                         
   1  14   0        131.83        116.06         6.15 o                         
   2  14   0       1602.29       1609.70        25.59 o                         
   3  14   0         40.12         45.20         4.55 o                         
   4  14   0        309.59        314.29         9.78 o                         
   5  14   0        123.42        138.81         7.84 o                         
   6  14   0         38.32         36.02         5.25 o                         
   7  14   0         32.03         19.65         8.29 o                         
   8  14   0        147.41        177.28        12.75 o                         
   9  14   0         49.04         62.12        12.92 o                         
  10  14   0        194.16        212.02        17.57 o                         
   1  15   0        288.01        296.98         9.30 o                         
   2  15   0        477.59        501.25        12.18 o                         
   3  15   0       1276.17       1201.22        19.42 o                         
   4  15   0        413.56        384.90        11.05 o                         
   5  15   0         65.24         63.28         6.38 o                         
   6  15   0        851.53        882.52        25.57 o                         
   7  15   0         37.85         36.94         7.25 o                         
   8  15   0        102.54         96.80        12.06 o                         
   9  15   0          2.02          6.27        11.20 o                         
  10  15   0         37.06         15.79        15.19 o                         
   0  16   0         66.98         87.86         9.33 o                         
   1  16   0        284.26        321.55         9.28 o                         
   2  16   0         16.56         12.38         3.95 o                         
   3  16   0        216.27        218.32         9.37 o                         
   4  16   0        107.98        118.67         8.46 o                         
   5  16   0        648.97        648.73        20.16 o                         
   6  16   0          1.83          4.39        11.50 o                         
   7  16   0        313.34        355.60        18.14 o                         
   8  16   0        428.34        490.35        21.54 o                         
   9  16   0         52.12         54.50        11.94 o                         
  10  16   0         99.76         62.89        25.78 o                         
   1  17   0       1047.71       1107.86        31.75 o                         
   2  17   0        870.38        836.31        21.23 o                         
   3  17   0        204.50        207.14        10.27 o                         
   4  17   0        413.01        481.30        27.66 o                         
   5  17   0         20.58         16.38         6.94 o                         
   6  17   0        431.88        435.77        17.71 o                         
   7  17   0         25.04         20.70         8.86 o                         
   8  17   0         17.77         21.90         9.33 o                         
   9  17   0         70.98         49.84        15.21 o                         
   0  18   0        510.19        537.30        24.68 o                         
   1  18   0        702.40        678.58        19.66 o                         
   2  18   0        411.54        452.08        17.66 o                         
   3  18   0        451.37        451.48        20.41 o                         
   4  18   0        122.17        117.25        10.26 o                         
   5  18   0        276.73        293.92        14.96 o                         
   6  18   0          4.83          2.92         7.46 o                         
   7  18   0        204.93        220.29        18.46 o                         
   8  18   0         44.33         32.84         9.06 o                         
   1  19   0       1200.52       1141.66        40.08 o                         
   2  19   0        153.00        158.04        11.49 o                         
   3  19   0        100.32        115.97        12.64 o                         
   4  19   0         60.46         44.40         8.30 o                         
   5  19   0        101.63         80.03         9.68 o                         
   6  19   0        530.38        558.08        21.54 o                         
   7  19   0        112.43        101.49        12.54 o                         
   8  19   0        170.43        152.08        22.10 o                         
   0  20   0         27.70         36.70        10.15 o                         
   1  20   0        259.32        261.50        17.28 o                         
   2  20   0        138.88        131.08        10.69 o                         
   3  20   0         86.39         82.41         9.76 o                         
   4  20   0         37.25         31.29         8.02 o                         
   5  20   0        140.85        175.02        13.46 o                         
   6  20   0          2.11         21.97        10.03 o                         
   7  20   0         98.10        103.84        20.21 o                         
   1  21   0        497.94        531.81        22.42 o                         
   2  21   0          8.90          2.91        13.76 o                         
   3  21   0        260.27        264.11        19.06 o                         
   4  21   0         59.56         54.77        13.28 o                         
   5  21   0         30.78         33.36        14.01 o                         
   6  21   0          9.44         22.29        15.26 o                         
   0  22   0          7.55         -5.73        15.39 o                         
   1  22   0         93.85         79.15        10.53 o                         
   2  22   0         86.76         89.23        18.92 o                         
   3  22   0          0.33        -11.45         8.31 o                         
   4  22   0          3.77          4.57         9.87 o                         
   5  22   0         30.97          9.87        13.56 o                         
   1  23   0         65.83         36.41        12.74 o                         
   2  23   0          1.13          3.75         8.87 o                         
   3  23   0         39.19         24.52        18.21 o                         
 -13   0   1        451.12        512.91        31.59 o                         
 -11   0   1        844.34        858.39        35.08 o                         
  -9   0   1        912.68        852.61        24.77 o                         
  -7   0   1        603.24        618.09        18.54 o                         
  -5   0   1       4282.51       3924.08        50.57 o                         
  -3   0   1      12535.25      12844.94       120.93 o                         
   1   0   1       2336.45       2132.40        30.34 o                         
   3   0   1       1370.86       1416.07        22.83 o                         
   5   0   1      15896.28      16343.93       197.80 o                         
   7   0   1       5296.45       5441.79        75.07 o                         
   9   0   1        364.46        375.68        18.65 o                         
  11   0   1          6.12          0.91        10.49 o                         
  13   0   1        312.91        351.15        51.47 o                         
 -13   1   1         30.46         25.27         9.05 o                         
 -12   1   1        675.12        688.51        24.03 o                         
 -11   1   1         53.09         51.58         9.17 o                         
 -10   1   1        316.53        338.03        16.34 o                         
  -9   1   1        100.86        102.29         7.38 o                         
  -8   1   1         70.91        105.05         5.97 o                         
  -7   1   1       1234.97       1271.10        19.47 o                         
  -6   1   1        614.83        559.08        10.28 o                         
  -5   1   1        613.52        696.54         8.72 o                         
  -4   1   1      10541.83      10385.94        67.22 o                         
  -3   1   1         25.71         25.71         1.78 o                         
  -2   1   1       1993.07       2084.00        16.08 o                         
   1   1   1        226.68        200.18         4.37 o                         
   2   1   1       1215.68       1298.79        11.61 o                         
   3   1   1       2912.93       2918.73        23.67 o                         
   4   1   1       7506.95       7698.87        55.54 o                         
   5   1   1       1525.43       1518.97        19.58 o                         
   6   1   1       1496.65       1413.13        28.43 o                         
   7   1   1          0.74          4.46         3.30 o                         
   8   1   1        816.96        813.08        18.16 o                         
   9   1   1        177.77        144.51         8.60 o                         
  10   1   1         46.79         73.58         9.89 o                         
  11   1   1        152.07        153.92        13.33 o                         
  12   1   1         13.10         11.42         8.33 o                         
  13   1   1         24.73          2.37        23.98 o                         
 -13   2   1        174.41        164.88        19.50 o                         
 -12   2   1          2.35         12.11         8.76 o                         
 -11   2   1        168.41        177.46        13.59 o                         
 -10   2   1         36.57         39.91         8.41 o                         
  -9   2   1         92.76         85.50         7.17 o                         
  -8   2   1        424.99        442.82        11.14 o                         
  -7   2   1        151.86        134.95         4.99 o                         
  -6   2   1       1405.90       1397.06        14.58 o                         
  -5   2   1        168.29        131.03         3.60 o                         
  -4   2   1          6.05          9.42         0.86 o                         
  -3   2   1       7395.14       7592.98        67.92 o                         
  -2   2   1       1334.57       1528.75        12.93 o                         
  -1   2   1       4782.02       4980.19        48.56 o                         
   0   2   1        129.56        132.24         4.73 o                         
   1   2   1       5179.15       5582.93        41.05 o                         
   2   2   1       4346.30       4686.46        27.29 o                         
   3   2   1        614.61        579.61         7.54 o                         
   4   2   1        859.47        978.57        12.35 o                         
   5   2   1       3628.77       3708.05        45.00 o                         
   6   2   1        727.44        741.33        13.62 o                         
   7   2   1       1428.09       1389.54        22.88 o                         
   8   2   1         44.59         51.31         5.24 o                         
   9   2   1        395.24        392.53        14.62 o                         
  10   2   1        533.52        535.34        21.00 o                         
  11   2   1        124.62        133.80        12.77 o                         
  12   2   1        130.10        115.78        14.02 o                         
  13   2   1         64.26         86.54        30.18 o                         
 -13   3   1          8.24          2.27        11.21 o                         
 -12   3   1        271.88        308.46        18.41 o                         
 -11   3   1        210.88        228.37        15.01 o                         
 -10   3   1        145.30        150.42        11.65 o                         
  -9   3   1       2153.15       2154.96        33.77 o                         
  -8   3   1          6.31         16.13         4.23 o                         
  -7   3   1       4043.31       3893.01        30.43 o                         
  -6   3   1        891.05        935.44        10.86 o                         
  -5   3   1       2637.82       2801.20        18.90 o                         
  -4   3   1       9377.90       9816.32        53.69 o                         
  -3   3   1        255.04        312.53         4.63 o                         
  -2   3   1      17471.14      17577.57        99.54 o                         
  -1   3   1      33953.96      34686.60       386.08 o                         
   0   3   1        856.86        850.44         9.22 o                         
   1   3   1      55195.64      56509.48       312.03 o                         
   2   3   1         88.19        101.38         2.13 o                         
   3   3   1       5519.07       5614.24        50.75 o                         
   4   3   1       2301.22       2316.82        19.10 o                         
   5   3   1        274.82        288.11         5.97 o                         
   6   3   1        476.99        393.71         9.73 o                         
   7   3   1        534.15        485.38        13.95 o                         
   8   3   1        180.02        197.03         8.80 o                         
   9   3   1       1542.66       1562.98        29.33 o                         
  10   3   1         26.79         21.26         8.36 o                         
  11   3   1       1060.78       1073.28        31.35 o                         
  12   3   1          8.94         23.58        10.18 o                         
 -13   4   1         49.83         43.72        12.15 o                         
 -12   4   1         62.39         72.52        11.08 o                         
 -11   4   1         31.65         35.73         8.17 o                         
 -10   4   1        504.98        515.65        17.26 o                         
  -9   4   1        527.30        533.61        16.42 o                         
  -8   4   1       1214.77       1179.64        23.00 o                         
  -7   4   1        190.16        168.46         5.32 o                         
  -6   4   1        799.21        721.98        10.54 o                         
  -5   4   1        472.64        459.53         7.15 o                         
  -4   4   1       1044.65       1247.33        14.73 o                         
  -3   4   1        774.27        735.91         7.71 o                         
  -2   4   1       1537.95       1545.42        15.78 o                         
  -1   4   1         79.00        104.63         3.40 o                         
   0   4   1      12153.14      12407.24        60.01 o                         
   1   4   1      21636.59      22628.27       142.95 o                         
   2   4   1      15289.69      15372.73       101.59 o                         
   3   4   1        605.10        677.03         6.95 o                         
   4   4   1       3339.13       3154.06        26.10 o                         
   5   4   1         67.99         66.30         3.64 o                         
   6   4   1        332.16        340.50        11.31 o                         
   7   4   1        185.39        150.40         8.54 o                         
   8   4   1        247.63        230.69         9.53 o                         
   9   4   1         39.09         40.91         6.64 o                         
  10   4   1        597.74        601.18        19.29 o                         
  11   4   1          5.60          7.75         7.31 o                         
  12   4   1        237.15        265.60        23.14 o                         
 -13   5   1         22.57          6.35        10.88 o                         
 -12   5   1         57.33         69.84        11.93 o                         
 -11   5   1        270.56        274.89        17.78 o                         
 -10   5   1         68.32         79.13         7.94 o                         
  -9   5   1       1758.76       1653.81        29.74 o                         
  -8   5   1          6.58          6.50         3.22 o                         
  -7   5   1       5665.71       5500.22        48.79 o                         
  -6   5   1        378.08        421.65         7.49 o                         
  -5   5   1       2681.18       2567.86        22.72 o                         
  -4   5   1        718.25        832.18        10.22 o                         
  -3   5   1       1391.74       1520.67        13.91 o                         
  -2   5   1        135.21        127.21         3.25 o                         
  -1   5   1      11219.69      11781.97        65.07 o                         
   0   5   1         95.59        102.20         2.35 o                         
   1   5   1      26240.53      26353.64       129.71 o                         
   2   5   1        371.09        447.81         5.92 o                         
   3   5   1       4881.25       4660.96        34.49 o                         
   4   5   1         43.67         37.99         2.16 o                         
   5   5   1        576.36        504.21         9.57 o                         
   6   5   1         26.49         47.98         4.84 o                         
   7   5   1        144.36        167.86         9.86 o                         
   8   5   1        147.64        136.09        10.15 o                         
   9   5   1       1246.77       1160.74        25.50 o                         
  10   5   1          3.15         13.10         6.21 o                         
  11   5   1        676.42        696.47        25.03 o                         
  12   5   1          7.35          7.51         9.04 o                         
 -13   6   1          7.95         12.98         9.83 o                         
 -12   6   1         32.87         33.05        10.74 o                         
 -11   6   1        114.40         99.10        12.91 o                         
 -10   6   1        995.63        939.61        25.92 o                         
  -9   6   1          0.40          8.18         6.07 o                         
  -8   6   1       3546.08       3471.01        41.75 o                         
  -7   6   1         22.04         22.57         3.76 o                         
  -6   6   1       3106.99       3094.74        32.40 o                         
  -5   6   1         32.39         28.58         2.50 o                         
  -4   6   1        289.84        238.85         5.42 o                         
  -3   6   1          2.74         11.86         1.66 o                         
  -2   6   1         68.63        104.44         4.39 o                         
  -1   6   1         42.43         50.79         2.04 o                         
   0   6   1       3414.51       3390.27        20.08 o                         
   1   6   1         32.56         28.72         1.82 o                         
   2   6   1       4988.07       4786.03        37.60 o                         
   3   6   1       1678.44       1899.08        28.82 o                         
   4   6   1       4426.18       4335.46        30.93 o                         
   5   6   1         61.06         57.87         3.69 o                         
   6   6   1         74.74         60.43         3.90 o                         
   7   6   1         34.04         47.48         5.27 o                         
   8   6   1       1228.74       1253.14        23.32 o                         
   9   6   1          3.49          5.22         5.17 o                         
  10   6   1       1095.29       1068.62        26.16 o                         
  11   6   1          0.04          6.55         7.94 o                         
  12   6   1        244.62        286.13        20.29 o                         
 -13   7   1         24.37         19.77        13.57 o                         
 -12   7   1        140.14        129.89        12.98 o                         
 -11   7   1        519.79        529.77        24.92 o                         
 -10   7   1        364.83        369.56        16.79 o                         
  -9   7   1       1038.49       1015.02        25.85 o                         
  -8   7   1          4.73          8.09         3.58 o                         
  -7   7   1       1471.42       1442.78        22.23 o                         
  -6   7   1         25.18         32.36         3.20 o                         
  -5   7   1       1130.36       1139.08        14.51 o                         
  -4   7   1        765.45        734.26         9.66 o                         
  -3   7   1          3.02          5.03         1.85 o                         
  -2   7   1       2185.79       2232.72        21.83 o                         
  -1   7   1       1297.77       1211.14        12.41 o                         
   0   7   1        223.19        226.68         4.46 o                         
   1   7   1       4397.82       4336.14        29.98 o                         
   2   7   1        114.80        114.10         3.71 o                         
   3   7   1        370.58        309.01         6.46 o                         
   4   7   1         16.02          9.94         1.93 o                         
   5   7   1        362.69        358.87         8.86 o                         
   6   7   1       1243.38       1200.54        17.20 o                         
   7   7   1         23.05         17.70         5.19 o                         
   8   7   1        117.89        104.36         7.42 o                         
   9   7   1        305.16        340.68        14.42 o                         
  10   7   1          0.21         -4.34         6.83 o                         
  11   7   1        315.90        320.04        20.13 o                         
  12   7   1        101.35         68.85        19.56 o                         
 -13   8   1         94.34         88.76        17.33 o                         
 -12   8   1          6.98          4.83        10.96 o                         
 -11   8   1        811.16        852.25        27.42 o                         
 -10   8   1        617.80        664.11        20.53 o                         
  -9   8   1         83.10         93.50         9.65 o                         
  -8   8   1       1362.46       1367.99        21.60 o                         
  -7   8   1         96.02        121.97         6.42 o                         
  -6   8   1       1620.47       1654.34        19.96 o                         
  -5   8   1       1668.93       1507.71        18.14 o                         
  -4   8   1        372.16        426.19         7.93 o                         
  -3   8   1       3951.47       4078.48        35.30 o                         
  -2   8   1        132.64        140.00         4.98 o                         
  -1   8   1       3418.50       3386.32        26.30 o                         
   0   8   1       6435.77       6637.92        40.26 o                         
   1   8   1         37.00         46.78         2.60 o                         
   2   8   1       5886.95       5920.34        46.77 o                         
   3   8   1        559.19        599.11         9.57 o                         
   4   8   1       2376.49       2267.89        22.23 o                         
   5   8   1       2503.27       2449.79        27.02 o                         
   6   8   1         91.95         68.01         5.38 o                         
   7   8   1       1428.29       1465.17        31.85 o                         
   8   8   1        567.51        531.86        18.35 o                         
   9   8   1        175.04        163.97        11.63 o                         
  10   8   1        229.45        263.96        15.11 o                         
  11   8   1         18.31          8.72         8.90 o                         
  12   8   1        139.22        134.96        17.39 o                         
 -12   9   1        429.85        450.89        21.72 o                         
 -11   9   1        310.18        346.03        18.82 o                         
 -10   9   1        529.84        522.16        18.44 o                         
  -9   9   1        538.47        523.38        17.35 o                         
  -8   9   1          1.34         -0.93         3.88 o                         
  -7   9   1        313.80        348.25        10.48 o                         
  -6   9   1        226.57        193.87         6.77 o                         
  -5   9   1        501.68        501.69        10.32 o                         
  -4   9   1       2291.58       2326.24        23.06 o                         
  -3   9   1         34.35         24.80         2.87 o                         
  -2   9   1       7123.64       7222.20        62.13 o                         
  -1   9   1       1989.07       1907.21        18.61 o                         
   0   9   1       1229.86       1265.07        13.06 o                         
   1   9   1        845.56        777.14         9.29 o                         
   2   9   1        305.69        316.73         7.25 o                         
   3   9   1         76.82        114.35         4.39 o                         
   4   9   1       1292.40       1387.73        21.04 o                         
   5   9   1         21.06         18.13         3.73 o                         
   6   9   1       2440.70       2307.41        29.65 o                         
   7   9   1         69.43         73.03         8.47 o                         
   8   9   1        315.13        356.47        15.51 o                         
   9   9   1          4.35         11.35         7.01 o                         
  10   9   1         93.00        114.74        11.26 o                         
  11   9   1        113.79        191.31        18.30 o                         
  12   9   1         15.25         -4.49        23.82 o                         
 -12  10   1        199.81        202.23        23.98 o                         
 -11  10   1        852.01        863.88        31.33 o                         
 -10  10   1         25.69         19.26         7.00 o                         
  -9  10   1        369.85        345.79        14.67 o                         
  -8  10   1          9.43         10.52         4.21 o                         
  -7  10   1         37.45         31.94         4.99 o                         
  -6  10   1        199.80        225.12         7.95 o                         
  -5  10   1        776.17        749.36        13.89 o                         
  -4  10   1         74.05         63.26         3.74 o                         
  -3  10   1       2957.84       2808.48        28.90 o                         
  -2  10   1         70.34         85.32         4.43 o                         
  -1  10   1       4103.44       4360.88        34.11 o                         
   0  10   1         19.03         19.93         2.10 o                         
   1  10   1        437.76        442.37         7.65 o                         
   2  10   1        304.20        325.84         7.85 o                         
   3  10   1        238.35        204.84         6.70 o                         
   4  10   1       1247.50       1301.55        18.59 o                         
   5  10   1       1106.27       1122.45        18.38 o                         
   6  10   1         74.16         55.33         5.89 o                         
   7  10   1        479.55        415.78        15.23 o                         
   8  10   1         31.31         44.67         7.31 o                         
   9  10   1         75.78         48.56         7.94 o                         
  10  10   1        105.68         96.85        10.59 o                         
  11  10   1          7.26         10.51        20.71 o                         
 -12  11   1        208.71        246.59        24.28 o                         
 -11  11   1          1.28         22.57        12.26 o                         
 -10  11   1        326.30        334.17        19.79 o                         
  -9  11   1          0.23          7.03         6.19 o                         
  -8  11   1          5.24         14.60         5.34 o                         
  -7  11   1        340.90        281.10        10.54 o                         
  -6  11   1        324.64        358.57        10.33 o                         
  -5  11   1        339.22        342.90         9.64 o                         
  -4  11   1       2112.87       2111.35        26.22 o                         
  -3  11   1        459.40        447.56        10.41 o                         
  -2  11   1       3739.54       3721.24        38.29 o                         
  -1  11   1       1058.40       1161.83        14.76 o                         
   0  11   1       1440.89       1422.99        22.16 o                         
   1  11   1          1.50          6.65         2.60 o                         
   2  11   1          1.13          0.89         2.32 o                         
   3  11   1         73.01        103.13         5.03 o                         
   4  11   1         42.59         49.04         4.12 o                         
   5  11   1        378.33        387.05        12.61 o                         
   6  11   1        652.56        680.17        17.41 o                         
   7  11   1          8.17         10.59         5.39 o                         
   8  11   1        665.61        664.42        21.49 o                         
   9  11   1         39.62         47.80        12.19 o                         
  10  11   1         62.48         75.26        11.77 o                         
  11  11   1          5.78        -13.37        12.54 o                         
 -12  12   1        166.24        246.17        36.71 o                         
 -11  12   1        115.60        121.26        14.17 o                         
 -10  12   1         98.78         85.10        10.18 o                         
  -9  12   1         31.60         39.22         7.80 o                         
  -8  12   1        542.01        513.15        16.83 o                         
  -7  12   1        678.50        757.30        15.89 o                         
  -6  12   1        107.49        105.73         6.22 o                         
  -5  12   1       2105.79       2029.22        27.51 o                         
  -4  12   1          6.24          7.93         3.12 o                         
  -3  12   1       1975.60       1938.81        25.16 o                         
  -2  12   1        654.53        704.06        12.54 o                         
  -1  12   1       2500.69       2368.08        35.50 o                         
   0  12   1        322.79        311.46         7.41 o                         
   1  12   1        116.36        118.50         4.52 o                         
   2  12   1        164.85        181.80         6.73 o                         
   3  12   1        201.58        189.44         6.69 o                         
   4  12   1        137.65        128.14         6.14 o                         
   5  12   1       1472.45       1446.91        24.80 o                         
   6  12   1          0.49          0.20         4.15 o                         
   7  12   1       1462.69       1541.09        32.57 o                         
   8  12   1         14.26         15.00         8.42 o                         
   9  12   1         63.11         62.26        11.19 o                         
  10  12   1         50.16         27.45         9.99 o                         
  11  12   1         76.21         52.77        16.15 o                         
 -11  13   1         31.01         23.78        10.46 o                         
 -10  13   1          7.46          4.25         8.96 o                         
  -9  13   1        292.78        316.26        20.08 o                         
  -8  13   1          9.40         12.06         6.09 o                         
  -7  13   1        836.93        811.33        18.59 o                         
  -6  13   1        423.03        407.64        11.61 o                         
  -5  13   1         32.42         33.72         4.25 o                         
  -4  13   1        886.72        872.53        15.85 o                         
  -3  13   1        404.69        405.07        11.89 o                         
  -2  13   1        762.54        782.24        16.09 o                         
  -1  13   1       1258.87       1262.72        16.64 o                         
   0  13   1        147.44        123.68         5.07 o                         
   1  13   1       2315.40       2180.47        22.13 o                         
   2  13   1        632.81        706.26        13.24 o                         
   3  13   1       3188.15       2999.96        41.07 o                         
   4  13   1        351.11        348.30         9.67 o                         
   5  13   1        476.90        486.66        13.51 o                         
   6  13   1        322.98        318.93        12.00 o                         
   7  13   1          3.59         10.84         9.09 o                         
   8  13   1        317.31        383.36        20.27 o                         
   9  13   1        634.90        659.86        28.30 o                         
  10  13   1          9.76          6.99         8.38 o                         
 -11  14   1         59.14         53.59        22.27 o                         
 -10  14   1         35.14         50.39        13.71 o                         
  -9  14   1         29.51         32.83         8.82 o                         
  -8  14   1        807.89        763.80        21.41 o                         
  -7  14   1        110.93         94.99         7.27 o                         
  -6  14   1        949.64        909.25        19.52 o                         
  -5  14   1        239.75        257.03         9.29 o                         
  -4  14   1        178.86        176.70         7.52 o                         
  -3  14   1         91.82         85.10         5.07 o                         
  -2  14   1        711.34        760.12        18.08 o                         
  -1  14   1        333.62        338.55        10.05 o                         
   0  14   1       1208.61       1296.99        20.52 o                         
   1  14   1        104.34        103.15         5.68 o                         
   2  14   1       2752.45       2845.22        31.39 o                         
   3  14   1       1229.84       1272.19        19.04 o                         
   4  14   1        530.52        475.92        17.52 o                         
   5  14   1        813.52        829.61        21.83 o                         
   6  14   1          1.77          7.41         5.26 o                         
   7  14   1        272.12        284.79        13.98 o                         
   8  14   1        191.35        198.13        13.60 o                         
   9  14   1         12.38         15.01         7.97 o                         
  10  14   1        122.76        125.50        13.17 o                         
 -10  15   1         11.28         20.79        13.49 o                         
  -9  15   1        126.63        134.87        16.82 o                         
  -8  15   1          5.01          4.52         8.75 o                         
  -7  15   1        481.40        468.76        22.05 o                         
  -6  15   1         82.97         86.68         9.48 o                         
  -5  15   1        758.98        800.55        16.50 o                         
  -4  15   1        108.84        115.22         6.32 o                         
  -3  15   1        185.13        167.75         6.60 o                         
  -2  15   1        202.44        184.89         6.65 o                         
  -1  15   1        180.24        184.92         9.64 o                         
   0  15   1          0.71          0.81         2.73 o                         
   1  15   1        640.76        647.43        16.03 o                         
   2  15   1        822.42        740.28        16.93 o                         
   3  15   1       1541.62       1640.91        31.58 o                         
   4  15   1        113.94         88.56         7.79 o                         
   5  15   1         75.83         70.83         7.45 o                         
   6  15   1         49.50         59.29         7.20 o                         
   7  15   1          0.97         14.20         6.96 o                         
   8  15   1        447.36        455.14        20.34 o                         
   9  15   1         76.09         51.85        10.42 o                         
  10  15   1         68.35         69.25        23.65 o                         
 -10  16   1        133.06        158.95        25.61 o                         
  -9  16   1          0.75         -5.77        15.63 o                         
  -8  16   1        739.27        726.98        38.16 o                         
  -7  16   1         49.32         40.50        12.02 o                         
  -6  16   1        750.69        757.24        22.20 o                         
  -5  16   1          3.36          5.76         5.21 o                         
  -4  16   1        305.88        306.17        10.84 o                         
  -3  16   1        307.30        345.96        10.01 o                         
  -2  16   1        768.58        786.63        15.20 o                         
  -1  16   1          1.50          5.11         3.74 o                         
   0  16   1       1329.99       1268.65        24.03 o                         
   1  16   1        245.40        252.10        10.05 o                         
   2  16   1       2749.31       2662.39        48.11 o                         
   3  16   1        176.94        173.80        10.00 o                         
   4  16   1        712.47        707.81        19.71 o                         
   5  16   1         16.91         13.92         5.28 o                         
   6  16   1          0.11         -3.45         5.73 o                         
   7  16   1        220.83        244.67        13.65 o                         
   8  16   1        146.46        129.80        14.78 o                         
   9  16   1        125.48        147.10        16.06 o                         
  -9  17   1        121.56        131.28        15.01 o                         
  -8  17   1          0.37         -7.91         8.60 o                         
  -7  17   1        212.09        248.33        21.06 o                         
  -6  17   1         36.61         36.82         7.47 o                         
  -5  17   1        162.49        145.48        12.47 o                         
  -4  17   1         63.59         51.84         6.56 o                         
  -3  17   1         97.57        106.37         6.76 o                         
  -2  17   1        104.86        127.85         6.75 o                         
  -1  17   1        896.86        850.64        20.71 o                         
   0  17   1          5.59         -4.39         5.11 o                         
   1  17   1        481.09        496.59        19.44 o                         
   2  17   1         10.95          6.58         5.10 o                         
   3  17   1       1231.41       1186.34        25.82 o                         
   4  17   1         29.30         25.22         7.42 o                         
   5  17   1        150.07        162.49        16.99 o                         
   6  17   1         17.06         28.75         7.46 o                         
   7  17   1          2.78         16.85        11.71 o                         
   8  17   1          1.13         -2.78        10.05 o                         
   9  17   1        128.51         90.62        27.08 o                         
  -9  18   1         10.49         26.28        16.52 o                         
  -8  18   1        387.89        393.44        27.02 o                         
  -7  18   1          0.11          2.77         8.45 o                         
  -6  18   1        202.12        183.09        13.10 o                         
  -5  18   1        102.98        115.84        15.62 o                         
  -4  18   1         16.45         17.95         7.18 o                         
  -3  18   1        150.40        163.64         9.07 o                         
  -2  18   1        643.04        649.42        18.63 o                         
  -1  18   1          3.23         -4.75         6.36 o                         
   0  18   1        203.05        211.78        25.10 o                         
   1  18   1        263.11        292.24        13.23 o                         
   2  18   1        943.27        964.77        27.56 o                         
   3  18   1        265.31        274.16        15.41 o                         
   4  18   1        492.39        489.43        20.37 o                         
   5  18   1        236.32        247.17        14.42 o                         
   6  18   1         82.53         95.96        11.17 o                         
   7  18   1         92.73        104.53        12.88 o                         
   8  18   1        313.57        263.71        23.51 o                         
  -8  19   1         50.43         60.17        12.15 o                         
  -7  19   1          7.51         -5.57         9.02 o                         
  -6  19   1         17.15         17.17         7.56 o                         
  -5  19   1        106.40        112.01        10.74 o                         
  -4  19   1         60.40         59.70         8.47 o                         
  -3  19   1         13.32         24.28        10.59 o                         
  -2  19   1         25.10         50.51         7.11 o                         
  -1  19   1        225.47        199.47        11.82 o                         
   0  19   1        144.43        148.22        11.15 o                         
   1  19   1         19.62         27.36        10.79 o                         
   2  19   1         10.95         -2.78         9.13 o                         
   3  19   1        158.61        174.46        13.77 o                         
   4  19   1        143.00        158.28        15.35 o                         
   5  19   1         23.97         46.26         9.19 o                         
   6  19   1        369.17        385.57        22.19 o                         
   7  19   1          0.69         10.46         9.19 o                         
  -7  20   1         14.67         31.23        10.82 o                         
  -6  20   1          1.89          7.32         8.23 o                         
  -5  20   1        114.56        128.29        13.21 o                         
  -4  20   1          5.29         -3.33         7.36 o                         
  -3  20   1        156.06        165.73        12.32 o                         
  -2  20   1         86.01         73.29         8.29 o                         
  -1  20   1        278.12        243.61        13.16 o                         
   0  20   1         13.25         26.93        12.09 o                         
   1  20   1         10.86         22.11         9.16 o                         
   2  20   1        114.52         81.54        10.21 o                         
   3  20   1         30.32         29.64         9.16 o                         
   4  20   1         57.53         68.91         9.40 o                         
   5  20   1         17.72         26.99         7.92 o                         
   6  20   1         11.54          2.28         9.95 o                         
  -6  21   1        122.12        154.03        16.82 o                         
  -5  21   1         61.90         67.31        11.20 o                         
  -4  21   1        340.51        337.21        19.08 o                         
  -3  21   1          7.46         21.01         8.29 o                         
  -2  21   1        478.55        451.95        20.65 o                         
  -1  21   1          0.20         14.71         7.09 o                         
   0  21   1        482.02        415.45        25.35 o                         
   1  21   1         87.76         87.99        10.79 o                         
   2  21   1          6.18         -6.34        10.06 o                         
   3  21   1          4.68         15.97        17.00 o                         
   4  21   1         90.54         92.70        12.08 o                         
   5  21   1         23.90          4.86        10.40 o                         
   6  21   1        130.86        170.91        39.23 o                         
  -5  22   1        331.28        314.19        22.62 o                         
  -4  22   1          0.13        -17.70         9.70 o                         
  -3  22   1        166.00        152.15        14.18 o                         
  -2  22   1         41.87         54.87        14.00 o                         
  -1  22   1        300.40        277.44        20.42 o                         
   0  22   1        598.42        534.35        23.06 o                         
   1  22   1          1.50        -14.49         9.21 o                         
   2  22   1         60.88         53.08        11.14 o                         
   3  22   1         67.42         73.63        11.00 o                         
   4  22   1          7.30         18.45        25.42 o                         
  -4  23   1        137.30        119.50        21.41 o                         
  -3  23   1          1.02         -8.33        14.01 o                         
  -2  23   1        154.93        148.30        17.22 o                         
  -1  23   1          3.26         -1.11        10.55 o                         
   0  23   1        177.70        163.02        17.33 o                         
   1  23   1          5.19          5.33        12.29 o                         
   2  23   1         15.76         -9.70        13.18 o                         
   3  23   1          2.79        -20.63        23.76 o                         
 -14   0   2        204.89        209.14        41.60 o                         
 -12   0   2         61.39         57.86        12.52 o                         
 -10   0   2       1346.13       1409.42        42.31 o                         
  -8   0   2       3088.16       2937.94        46.67 o                         
  -6   0   2       4252.35       4339.76        57.72 o                         
  -4   0   2       2271.97       2205.33        29.96 o                         
  -2   0   2       3137.45       3278.89        28.43 o                         
   0   0   2      33197.39      31947.42       553.56 o                         
   2   0   2      17447.45      17712.93       210.57 o                         
   4   0   2       5705.14       5853.41        85.38 o                         
   6   0   2        673.27        651.17        23.24 o                         
   8   0   2        166.10        168.83        13.03 o                         
  10   0   2       1330.49       1304.88        52.20 o                         
  12   0   2        752.66        680.57        35.48 o                         
 -14   1   2          3.25          2.00        18.19 o                         
 -13   1   2        196.49        200.11        14.43 o                         
 -12   1   2         33.71         34.89         9.00 o                         
 -11   1   2         12.78         16.73         6.99 o                         
 -10   1   2         94.50         84.14         9.29 o                         
  -9   1   2        609.89        635.92        16.42 o                         
  -8   1   2        190.83        186.31         6.59 o                         
  -7   1   2       3134.21       3067.94        35.22 o                         
  -6   1   2         60.68         68.51         2.11 o                         
  -5   1   2       4070.30       3915.58        27.96 o                         
  -4   1   2         60.56         47.43         3.08 o                         
  -3   1   2       2082.83       2172.82        20.63 o                         
  -2   1   2       3546.62       3499.38        20.27 o                         
  -1   1   2       5658.07       5723.92        32.36 o                         
   0   1   2       1932.26       1959.92        26.33 o                         
   1   1   2       9006.19       9372.43        91.21 o                         
   2   1   2       1531.24       1624.64        17.87 o                         
   3   1   2       5061.16       4714.11        49.08 o                         
   4   1   2        166.87        204.30         6.92 o                         
   5   1   2       3410.07       3289.22        27.80 o                         
   6   1   2        643.63        612.89        19.01 o                         
   7   1   2        110.90        122.66         7.88 o                         
   8   1   2        184.09        180.49         9.49 o                         
   9   1   2        178.68        177.91        12.38 o                         
  10   1   2         86.41         72.22        11.70 o                         
  11   1   2        403.99        382.05        24.26 o                         
  12   1   2          9.61         12.78        11.56 o                         
 -14   2   2        136.94        185.24        42.74 o                         
 -13   2   2        108.53        133.02        18.33 o                         
 -12   2   2        137.18        147.16        13.70 o                         
 -11   2   2        388.61        399.04        18.86 o                         
 -10   2   2         82.99         84.92         9.63 o                         
  -9   2   2        823.14        807.94        19.10 o                         
  -8   2   2       1327.96       1348.37        33.03 o                         
  -7   2   2        109.53         60.21         3.83 o                         
  -6   2   2       9002.86       8976.14        62.24 o                         
  -5   2   2        403.97        343.82         6.70 o                         
  -4   2   2       7679.23       7837.82        65.41 o                         
  -3   2   2       1473.57       1436.16        14.66 o                         
  -2   2   2        875.87        975.61         7.93 o                         
  -1   2   2       3496.91       3762.35        20.50 o                         
   0   2   2       1095.20       1152.70        11.64 o                         
   1   2   2         79.42         77.81         3.31 o                         
   2   2   2       1945.17       1952.90        22.27 o                         
   3   2   2          1.59          2.38         1.50 o                         
   4   2   2       2950.58       2802.36        27.55 o                         
   5   2   2        202.67        167.64         5.63 o                         
   6   2   2       2300.18       2276.27        34.17 o                         
   7   2   2        728.50        727.19        18.22 o                         
   8   2   2         57.32         66.27         6.06 o                         
   9   2   2         62.18         75.57         7.69 o                         
  10   2   2        409.62        428.61        19.13 o                         
  11   2   2          0.97         18.85         7.71 o                         
  12   2   2        285.46        334.37        19.74 o                         
 -14   3   2         61.28         71.78        33.93 o                         
 -13   3   2        120.84        132.28        14.07 o                         
 -12   3   2        465.90        503.97        30.03 o                         
 -11   3   2         33.01         24.13         9.08 o                         
 -10   3   2       2113.87       2136.07        41.10 o                         
  -9   3   2        786.35        769.36        19.00 o                         
  -8   3   2       1544.84       1488.04        19.93 o                         
  -7   3   2       1998.28       2058.34        23.42 o                         
  -6   3   2        175.90        183.83         5.44 o                         
  -5   3   2       4836.41       4999.74        40.56 o                         
  -4   3   2       1573.81       1505.30        18.05 o                         
  -3   3   2       1461.11       1528.42        18.35 o                         
  -2   3   2       9072.06       9043.42        68.00 o                         
  -1   3   2       3612.22       3663.06        21.77 o                         
   0   3   2        914.22        833.20         7.86 o                         
   1   3   2      21314.69      22196.26       122.70 o                         
   2   3   2       1425.87       1467.89        13.59 o                         
   3   3   2       8427.04       8504.64        58.13 o                         
   4   3   2        807.38        877.52        11.99 o                         
   5   3   2       3588.39       3719.51        36.24 o                         
   6   3   2       2598.73       2559.64        36.45 o                         
   7   3   2         21.23         18.94         4.26 o                         
   8   3   2        744.81        740.57        17.25 o                         
   9   3   2        102.60        103.87         8.81 o                         
  10   3   2        147.84        187.30        12.46 o                         
  11   3   2        301.03        302.35        17.65 o                         
  12   3   2          1.28         -4.99         9.49 o                         
 -13   4   2        279.07        301.89        21.51 o                         
 -12   4   2          8.87         10.28         9.45 o                         
 -11   4   2        628.49        588.48        27.88 o                         
 -10   4   2        414.59        397.09        19.62 o                         
  -9   4   2       1147.68       1262.10        25.08 o                         
  -8   4   2        217.67        223.58         7.75 o                         
  -7   4   2        252.56        299.73         6.66 o                         
  -6   4   2          9.29         11.88         2.09 o                         
  -5   4   2        338.90        297.95         7.25 o                         
  -4   4   2        197.76        214.87         6.43 o                         
  -3   4   2       5492.25       5327.68        48.17 o                         
  -2   4   2        244.31        238.92         4.24 o                         
  -1   4   2       3323.97       3355.67        20.85 o                         
   0   4   2       6167.85       6342.63        49.14 o                         
   1   4   2        350.98        501.08         6.48 o                         
   2   4   2        596.89        627.82         8.94 o                         
   3   4   2         95.66        113.47         3.89 o                         
   4   4   2        280.61        249.48         6.19 o                         
   5   4   2        688.13        735.01        12.10 o                         
   6   4   2       1259.23       1202.63        17.20 o                         
   7   4   2       1717.50       1685.46        24.96 o                         
   8   4   2         21.79         17.00         4.49 o                         
   9   4   2        633.38        603.08        17.35 o                         
  10   4   2          6.90         14.52         6.06 o                         
  11   4   2         70.84         87.35        10.94 o                         
  12   4   2          2.13         12.18        11.04 o                         
 -13   5   2          0.06         -4.34        10.15 o                         
 -12   5   2        426.94        424.67        23.19 o                         
 -11   5   2         11.70         11.05         8.54 o                         
 -10   5   2       1628.54       1664.80        33.74 o                         
  -9   5   2       1091.17       1066.31        22.91 o                         
  -8   5   2        805.59        768.29        15.71 o                         
  -7   5   2        201.95        192.26         6.01 o                         
  -6   5   2          8.98          4.76         2.14 o                         
  -5   5   2        168.48        178.20         5.42 o                         
  -4   5   2        453.17        352.26         7.07 o                         
  -3   5   2        469.54        404.70         7.40 o                         
  -2   5   2      11998.40      12108.21        68.30 o                         
  -1   5   2        103.16        119.30         2.86 o                         
   0   5   2      10386.24      10044.82        57.02 o                         
   1   5   2        890.00        992.92        10.59 o                         
   2   5   2        955.46        876.41        10.59 o                         
   3   5   2        323.08        321.51         6.33 o                         
   4   5   2       1537.75       1561.60        16.72 o                         
   5   5   2        164.58        144.46         5.15 o                         
   6   5   2       3366.80       3339.43        33.65 o                         
   7   5   2        697.51        611.78        14.71 o                         
   8   5   2       1713.98       1688.87        26.67 o                         
   9   5   2         69.33         90.93         8.04 o                         
  10   5   2        264.75        239.91        14.63 o                         
  11   5   2          6.75          8.55         8.92 o                         
  12   5   2         89.77         86.34        17.79 o                         
 -13   6   2        295.26        338.53        22.59 o                         
 -12   6   2         40.95         47.94        11.74 o                         
 -11   6   2        747.19        844.63        30.26 o                         
 -10   6   2        137.19        139.76        10.67 o                         
  -9   6   2        890.08        917.88        24.73 o                         
  -8   6   2         13.25         10.44         3.87 o                         
  -7   6   2         11.55         17.50         3.64 o                         
  -6   6   2        412.66        445.59        12.02 o                         
  -5   6   2        324.30        303.44         6.41 o                         
  -4   6   2        950.79       1068.81        13.89 o                         
  -3   6   2       5646.82       5919.10        39.72 o                         
  -2   6   2         58.51         47.81         2.12 o                         
  -1   6   2       4507.46       4366.10        29.76 o                         
   0   6   2          9.88          5.89         1.36 o                         
   1   6   2       3024.84       3183.98        25.26 o                         
   2   6   2       5253.62       5876.51        41.25 o                         
   3   6   2       1085.69       1081.67        14.61 o                         
   4   6   2       1812.59       1882.69        18.79 o                         
   5   6   2        735.35        682.55        11.06 o                         
   6   6   2         41.16         50.40         4.28 o                         
   7   6   2       1067.48       1086.03        23.38 o                         
   8   6   2         16.89          8.54         5.86 o                         
   9   6   2        575.07        634.27        21.26 o                         
  10   6   2        127.27        120.14        10.98 o                         
  11   6   2        148.81        142.69        14.62 o                         
  12   6   2         80.73         60.87        18.92 o                         
 -13   7   2          5.33         -0.24        11.38 o                         
 -12   7   2        102.82        155.16        15.98 o                         
 -11   7   2        292.84        310.59        19.33 o                         
 -10   7   2        834.14        753.75        25.21 o                         
  -9   7   2        170.69        186.27        10.29 o                         
  -8   7   2       1908.89       1840.89        26.87 o                         
  -7   7   2        666.91        575.89        13.67 o                         
  -6   7   2         48.13         33.52         2.43 o                         
  -5   7   2         74.75         64.71         3.48 o                         
  -4   7   2       1014.63        876.02        12.17 o                         
  -3   7   2        225.44        281.46         5.83 o                         
  -2   7   2       7500.70       7576.17        47.00 o                         
  -1   7   2         24.79         22.30         2.07 o                         
   0   7   2      16505.14      16855.10        94.54 o                         
   1   7   2          9.39         15.48         1.55 o                         
   2   7   2       8592.99       9460.97        56.68 o                         
   3   7   2       2153.33       2197.48        18.24 o                         
   4   7   2         28.34         26.21         2.28 o                         
   5   7   2          6.33         15.23         3.21 o                         
   6   7   2        243.03        234.51         8.11 o                         
   7   7   2          5.55         15.45         4.96 o                         
   8   7   2        382.15        334.12        16.19 o                         
   9   7   2         13.46         14.28         6.66 o                         
  10   7   2        124.99        129.35        13.41 o                         
  11   7   2         49.73         63.55        15.61 o                         
 -13   8   2        109.46        127.16        14.68 o                         
 -12   8   2         17.25         17.12        11.92 o                         
 -11   8   2         36.81         52.83        10.78 o                         
 -10   8   2         56.81         64.60         7.53 o                         
  -9   8   2        185.49        210.68        11.01 o                         
  -8   8   2       1411.13       1309.70        22.71 o                         
  -7   8   2         18.63          5.48         4.14 o                         
  -6   8   2       5051.92       5028.43        38.35 o                         
  -5   8   2        836.20        855.12        13.03 o                         
  -4   8   2       1606.47       1520.30        16.08 o                         
  -3   8   2       6631.22       6785.51        43.08 o                         
  -2   8   2         80.46         87.09         3.23 o                         
  -1   8   2       2509.64       2455.37        21.12 o                         
   0   8   2        753.89        782.73         9.27 o                         
   1   8   2       1846.94       1789.68        16.35 o                         
   2   8   2       8028.83       7932.27        53.49 o                         
   3   8   2        899.89       1003.80        13.01 o                         
   4   8   2       1949.44       1939.56        21.38 o                         
   5   8   2         60.98         56.86         5.32 o                         
   6   8   2         54.07         39.86         5.30 o                         
   7   8   2        151.26        145.59        10.86 o                         
   8   8   2          8.54         -0.56         6.32 o                         
   9   8   2        739.11        701.46        22.93 o                         
  10   8   2        323.46        305.86        16.61 o                         
  11   8   2         69.12         82.67        12.92 o                         
 -13   9   2          3.60         17.75        14.51 o                         
 -12   9   2         81.44        120.29        13.28 o                         
 -11   9   2        196.30        217.24        14.82 o                         
 -10   9   2        135.11        163.55        10.90 o                         
  -9   9   2        608.90        588.53        16.42 o                         
  -8   9   2        121.88         82.68         6.11 o                         
  -7   9   2       2628.80       2548.70        29.97 o                         
  -6   9   2        396.21        401.46         9.22 o                         
  -5   9   2       2831.74       2711.83        28.39 o                         
  -4   9   2       1499.49       1534.14        16.70 o                         
  -3   9   2         12.59         11.75         2.64 o                         
  -2   9   2       2696.19       2592.91        24.05 o                         
  -1   9   2       2128.96       2320.15        28.96 o                         
   0   9   2        848.48        767.69         9.14 o                         
   1   9   2       3527.82       3662.64        27.84 o                         
   2   9   2         14.66         12.79         1.96 o                         
   3   9   2       5713.18       5647.66        42.76 o                         
   4   9   2       2312.27       2323.86        23.53 o                         
   5   9   2        451.67        449.74        13.65 o                         
   6   9   2        796.46        808.78        19.26 o                         
   7   9   2         79.09         66.29         9.97 o                         
   8   9   2        324.40        365.64        17.46 o                         
   9   9   2         80.99         54.84         8.92 o                         
  10   9   2          2.91         11.83         9.05 o                         
  11   9   2        323.59        333.20        26.27 o                         
 -12  10   2         35.46         40.51         9.85 o                         
 -11  10   2          8.89          6.76         7.68 o                         
 -10  10   2        107.09        123.22        10.25 o                         
  -9  10   2          3.66          7.75         4.55 o                         
  -8  10   2       1211.39       1135.63        21.36 o                         
  -7  10   2          0.45          5.06         5.02 o                         
  -6  10   2       3790.15       3792.25        34.00 o                         
  -5  10   2         37.72         52.95         3.70 o                         
  -4  10   2       2053.30       2088.89        24.54 o                         
  -3  10   2        114.90        118.85         5.42 o                         
  -2  10   2         10.52         24.07         3.60 o                         
  -1  10   2       1010.56       1120.58        15.57 o                         
   0  10   2       1306.56       1217.92        14.73 o                         
   1  10   2          1.98          4.45         1.57 o                         
   2  10   2       4452.06       4414.88        35.75 o                         
   3  10   2         45.44         49.93         3.61 o                         
   4  10   2       3030.34       2895.28        27.94 o                         
   5  10   2         22.65         24.37         5.18 o                         
   6  10   2       1120.62       1123.19        23.62 o                         
   7  10   2         26.07         32.79         6.43 o                         
   8  10   2          5.76          2.20         7.12 o                         
   9  10   2        191.31        218.98        16.77 o                         
  10  10   2        454.69        454.90        23.81 o                         
  11  10   2         26.32         23.22        11.40 o                         
 -12  11   2         71.89         89.18        13.77 o                         
 -11  11   2          0.00         -2.16         7.18 o                         
 -10  11   2          1.85         -1.50         6.25 o                         
  -9  11   2        443.32        462.50        17.99 o                         
  -8  11   2          0.39          2.92         4.45 o                         
  -7  11   2       2816.04       2746.98        32.53 o                         
  -6  11   2        126.47        114.84         6.00 o                         
  -5  11   2       3007.93       3057.20        37.05 o                         
  -4  11   2          9.80         12.56         2.70 o                         
  -3  11   2       1067.02       1084.86        14.76 o                         
  -2  11   2        154.50        151.31         5.41 o                         
  -1  11   2         49.65         49.20         2.75 o                         
   0  11   2         74.94         90.89         3.27 o                         
   1  11   2       3037.29       2973.17        25.52 o                         
   2  11   2          2.67          3.79         2.24 o                         
   3  11   2       7072.86       6833.37        51.40 o                         
   4  11   2       1783.84       1824.16        21.30 o                         
   5  11   2       1474.30       1411.43        22.42 o                         
   6  11   2         31.49         28.50         5.17 o                         
   7  11   2         10.71         29.11         7.83 o                         
   8  11   2          8.68         12.07         7.28 o                         
   9  11   2         90.24         83.85        10.40 o                         
  10  11   2          0.37          4.57         8.46 o                         
  11  11   2        100.77        104.81        19.81 o                         
 -12  12   2          2.33         22.86        14.06 o                         
 -11  12   2        104.12         97.48        11.82 o                         
 -10  12   2         65.82         46.57        11.75 o                         
  -9  12   2         12.17         12.29         5.76 o                         
  -8  12   2        370.31        370.06        13.01 o                         
  -7  12   2          3.75          6.10         4.38 o                         
  -6  12   2        857.38        891.13        15.28 o                         
  -5  12   2          3.50          2.00         3.04 o                         
  -4  12   2        825.12        768.75        13.16 o                         
  -3  12   2         23.99         24.96         2.99 o                         
  -2  12   2          2.34          2.30         2.44 o                         
  -1  12   2        747.33        803.48        11.86 o                         
   0  12   2        222.67        226.28         6.32 o                         
   1  12   2         84.59         91.94         4.58 o                         
   2  12   2       1339.16       1330.22        19.60 o                         
   3  12   2        114.17         96.85         4.75 o                         
   4  12   2       1892.77       1901.70        26.17 o                         
   5  12   2         89.00         73.42         6.00 o                         
   6  12   2        575.15        545.88        21.53 o                         
   7  12   2        127.09        121.47        12.13 o                         
   8  12   2        115.00        140.83        13.28 o                         
   9  12   2         37.75         31.04         8.02 o                         
  10  12   2          8.83          4.02         9.28 o                         
 -11  13   2         85.14         52.59        10.95 o                         
 -10  13   2        331.86        280.31        15.93 o                         
  -9  13   2         79.82         81.87        11.62 o                         
  -8  13   2         13.97         28.50         6.23 o                         
  -7  13   2        813.58        850.42        19.09 o                         
  -6  13   2          0.15          1.32         3.65 o                         
  -5  13   2       1106.26       1111.07        19.08 o                         
  -4  13   2        271.20        272.38         8.08 o                         
  -3  13   2        809.13        790.53        18.33 o                         
  -2  13   2        760.11        796.76        15.06 o                         
  -1  13   2          1.27          4.23         1.93 o                         
   0  13   2        563.79        546.03        10.12 o                         
   1  13   2        802.89        791.74        13.55 o                         
   2  13   2         53.72         52.75         3.89 o                         
   3  13   2       1555.30       1590.86        25.16 o                         
   4  13   2          2.73         10.95         4.84 o                         
   5  13   2        473.55        520.73        16.44 o                         
   6  13   2        427.90        430.71        16.87 o                         
   7  13   2         18.09         12.59         8.44 o                         
   8  13   2         31.81         45.80        10.29 o                         
   9  13   2         18.10         13.66         8.78 o                         
  10  13   2          7.50          7.33        10.55 o                         
 -11  14   2        474.20        456.93        29.75 o                         
 -10  14   2         33.16         50.17        13.47 o                         
  -9  14   2        435.11        476.35        21.13 o                         
  -8  14   2        141.27        166.45        12.13 o                         
  -7  14   2        323.46        344.74        14.10 o                         
  -6  14   2        223.99        221.47         8.95 o                         
  -5  14   2          6.78          2.26         4.01 o                         
  -4  14   2        232.56        230.07         7.70 o                         
  -3  14   2        283.67        268.09         8.57 o                         
  -2  14   2        171.80        175.21         7.48 o                         
  -1  14   2       1921.13       2006.47        31.79 o                         
   0  14   2        335.68        333.50         8.19 o                         
   1  14   2        485.35        513.31        13.10 o                         
   2  14   2         15.06         14.93         3.90 o                         
   3  14   2         32.34         37.73         5.59 o                         
   4  14   2         32.99         20.37         5.88 o                         
   5  14   2         57.73         65.86         7.93 o                         
   6  14   2         24.41         43.48         7.60 o                         
   7  14   2        476.26        524.90        22.88 o                         
   8  14   2         36.53         36.92         8.45 o                         
   9  14   2        209.47        208.63        15.76 o                         
  10  14   2         90.29         82.78        18.31 o                         
 -11  15   2         10.99          6.93        17.70 o                         
 -10  15   2        399.12        485.38        30.04 o                         
  -9  15   2         15.60         26.34        10.05 o                         
  -8  15   2        118.91        123.66        11.15 o                         
  -7  15   2         79.96         55.96         8.54 o                         
  -6  15   2          0.23          2.15         5.22 o                         
  -5  15   2         76.81         85.69         6.42 o                         
  -4  15   2        754.58        738.84        16.11 o                         
  -3  15   2        133.60        140.33         6.83 o                         
  -2  15   2       1407.33       1456.10        25.52 o                         
  -1  15   2          0.62          0.98         3.62 o                         
   0  15   2        879.51        867.92        23.43 o                         
   1  15   2        125.10        111.04         6.90 o                         
   2  15   2         26.27         29.82         4.65 o                         
   3  15   2        468.94        459.86        15.59 o                         
   4  15   2         37.26         41.91         6.50 o                         
   5  15   2        140.41        138.88         9.78 o                         
   6  15   2        718.06        689.70        29.28 o                         
   7  15   2        116.10        111.60        12.53 o                         
   8  15   2        339.98        362.64        18.91 o                         
   9  15   2         53.33         51.13        10.13 o                         
 -10  16   2          0.26        -22.97        15.97 o                         
  -9  16   2        141.59        136.83        14.73 o                         
  -8  16   2         40.31         52.49        12.79 o                         
  -7  16   2        121.06        117.29        11.49 o                         
  -6  16   2         32.51         19.01         6.28 o                         
  -5  16   2        298.27        249.31        10.30 o                         
  -4  16   2          3.61         10.39         4.04 o                         
  -3  16   2        963.42        953.74        18.12 o                         
  -2  16   2         11.70          8.54         3.90 o                         
  -1  16   2       2009.42       2019.95        32.67 o                         
   0  16   2         84.85         88.39         7.14 o                         
   1  16   2        556.80        553.65        18.65 o                         
   2  16   2        269.24        241.57        11.65 o                         
   3  16   2          1.95         10.68         5.93 o                         
   4  16   2         25.20         28.82         6.59 o                         
   5  16   2        174.02        177.14        11.28 o                         
   6  16   2         11.78         20.38         8.24 o                         
   7  16   2        599.95        602.53        28.41 o                         
   8  16   2         48.66         46.97         9.56 o                         
   9  16   2        210.57        181.57        42.29 o                         
 -10  17   2        203.76        175.23        26.32 o                         
  -9  17   2         20.91         -5.82        12.02 o                         
  -8  17   2         21.39         28.34        10.55 o                         
  -7  17   2          8.23        -13.99         9.82 o                         
  -6  17   2          5.95         20.83         8.87 o                         
  -5  17   2         58.34         58.16         5.86 o                         
  -4  17   2        321.83        361.22        11.66 o                         
  -3  17   2          1.30         11.36         4.25 o                         
  -2  17   2        355.71        337.52        11.55 o                         
  -1  17   2         38.91         23.51         5.06 o                         
   0  17   2        913.27        888.29        20.99 o                         
   1  17   2         31.96         45.84         7.28 o                         
   2  17   2          4.10          0.15         5.68 o                         
   3  17   2          4.43          4.33         5.94 o                         
   4  17   2         46.03         45.02         7.14 o                         
   5  17   2         20.26         10.21         6.52 o                         
   6  17   2        138.56        140.07        13.69 o                         
   7  17   2         43.55         57.12        12.21 o                         
   8  17   2         15.35         25.86        12.50 o                         
  -9  18   2         85.87        104.02        17.44 o                         
  -8  18   2         38.54         46.73        16.25 o                         
  -7  18   2        107.08        123.84        12.68 o                         
  -6  18   2         38.16         19.74         9.61 o                         
  -5  18   2         59.65         73.79         8.97 o                         
  -4  18   2        173.64        169.01         9.27 o                         
  -3  18   2        173.97        184.76         9.31 o                         
  -2  18   2        183.72        160.99         9.36 o                         
  -1  18   2        509.61        431.42        16.87 o                         
   0  18   2          5.71          4.26         6.55 o                         
   1  18   2         86.42         87.90         8.58 o                         
   2  18   2        200.01        247.14        18.35 o                         
   3  18   2         22.47          8.98         7.51 o                         
   4  18   2        163.88        174.56        13.82 o                         
   5  18   2         46.34         45.94         9.13 o                         
   6  18   2          1.43         -7.09        11.89 o                         
   7  18   2        223.48        267.29        20.11 o                         
  -8  19   2          0.99          8.46         9.47 o                         
  -7  19   2        272.39        309.77        20.81 o                         
  -6  19   2          8.67         18.08         8.33 o                         
  -5  19   2        420.95        454.19        31.88 o                         
  -4  19   2         64.61         62.03         9.89 o                         
  -3  19   2        341.08        337.31        15.13 o                         
  -2  19   2         12.67         15.14         6.74 o                         
  -1  19   2         20.91         22.53         6.93 o                         
   0  19   2        255.56        264.71        17.15 o                         
   1  19   2        183.94        125.26        13.50 o                         
   2  19   2          5.67          9.16         9.52 o                         
   3  19   2        229.29        229.44        15.73 o                         
   4  19   2          5.13          6.34         8.77 o                         
   5  19   2        168.06        200.14        15.08 o                         
   6  19   2        109.82        112.54        14.48 o                         
   7  19   2         25.73         -0.33        13.48 o                         
  -7  20   2         51.03         38.21        12.01 o                         
  -6  20   2         71.62         54.68        12.21 o                         
  -5  20   2         85.54         68.02        11.12 o                         
  -4  20   2        182.50        203.21        13.54 o                         
  -3  20   2        298.36        282.66        13.52 o                         
  -2  20   2          8.33          2.17         6.87 o                         
  -1  20   2        409.42        434.43        26.48 o                         
   0  20   2        161.71        186.00        15.14 o                         
   1  20   2         34.05         25.11         9.35 o                         
   2  20   2        341.70        348.19        18.43 o                         
   3  20   2          1.05         10.43         8.42 o                         
   4  20   2        416.91        403.31        20.46 o                         
   5  20   2          0.99          7.91         9.60 o                         
   6  20   2        124.15        144.41        28.51 o                         
  -7  21   2        200.30        150.17        34.18 o                         
  -6  21   2          0.16         13.89        11.57 o                         
  -5  21   2        105.92         99.80        12.87 o                         
  -4  21   2          2.58          3.61         8.73 o                         
  -3  21   2         14.44          7.96         7.42 o                         
  -2  21   2          0.45         -8.61         7.81 o                         
  -1  21   2        509.41        548.26        25.27 o                         
   0  21   2        305.53        260.66        33.42 o                         
   1  21   2        422.96        431.45        23.66 o                         
   2  21   2        100.23         97.94        11.63 o                         
   3  21   2        364.37        339.58        19.45 o                         
   4  21   2        173.70        158.44        20.71 o                         
   5  21   2        205.92        210.28        18.08 o                         
  -5  22   2         24.09         22.79        12.14 o                         
  -4  22   2        235.12        226.69        17.23 o                         
  -3  22   2         19.22          7.24        13.14 o                         
  -2  22   2          0.13         11.13        11.00 o                         
  -1  22   2         37.16         22.40         9.65 o                         
   0  22   2        183.77        156.94        16.07 o                         
   1  22   2         17.87         20.77         9.65 o                         
   2  22   2        141.37        131.58        14.95 o                         
   3  22   2         23.62         29.48        11.88 o                         
   4  22   2        101.48        117.38        19.48 o                         
  -4  23   2         22.35          4.65        21.37 o                         
  -3  23   2        110.72         92.20        21.30 o                         
  -2  23   2          4.29         13.40        10.65 o                         
  -1  23   2         13.99         11.15        15.80 o                         
   0  23   2          1.48         10.86         9.71 o                         
   1  23   2          9.57         -7.65        10.74 o                         
   2  23   2         87.69         67.52        40.42 o                         
 -13   0   3        249.82        335.67        25.99 o                         
 -11   0   3       1101.04       1234.45        41.90 o                         
  -9   0   3       4342.62       4357.09        99.07 o                         
  -7   0   3       4966.80       4997.81        48.51 o                         
  -5   0   3         16.14         10.91         3.99 o                         
  -3   0   3       9405.71       9805.94        68.55 o                         
  -1   0   3      12405.87      11840.07        95.22 o                         
   1   0   3      10264.75       9798.52        83.84 o                         
   3   0   3        135.11        104.93         7.27 o                         
   5   0   3        382.39        365.65        18.36 o                         
   7   0   3        201.24        176.66        15.02 o                         
   9   0   3        818.42        812.54        30.14 o                         
  11   0   3        143.90        160.99        15.63 o                         
 -14   1   3         53.10         36.64        11.87 o                         
 -13   1   3        102.97        129.43        13.72 o                         
 -12   1   3        257.65        238.00        14.59 o                         
 -11   1   3        112.50         93.61        10.11 o                         
 -10   1   3       1124.99       1160.12        29.60 o                         
  -9   1   3        220.01        216.88         9.44 o                         
  -8   1   3       5690.39       5701.89        72.43 o                         
  -7   1   3         50.96         80.57         3.56 o                         
  -6   1   3       1324.92       1388.55        17.62 o                         
  -5   1   3       5011.05       5244.96        46.45 o                         
  -4   1   3        156.26        230.55         5.09 o                         
  -3   1   3        460.48        484.90         5.83 o                         
  -2   1   3       4692.53       4859.72        24.08 o                         
  -1   1   3        546.93        589.31         6.69 o                         
   0   1   3       5006.83       5088.70        63.81 o                         
   1   1   3        206.78        232.33         5.57 o                         
   2   1   3       3764.91       3711.87        33.70 o                         
   3   1   3       1179.14       1162.50        17.99 o                         
   4   1   3        962.26        965.40        21.45 o                         
   5   1   3        459.80        436.62        14.17 o                         
   6   1   3        109.61        114.45         6.30 o                         
   7   1   3        393.70        392.03        19.72 o                         
   8   1   3       1312.70       1323.74        27.79 o                         
   9   1   3        140.84        170.33         9.80 o                         
  10   1   3        313.46        310.63        15.71 o                         
  11   1   3         19.04         35.16         8.69 o                         
  12   1   3         77.04         94.62        31.57 o                         
 -14   2   3        154.76        155.50        25.16 o                         
 -13   2   3         54.13         58.26        10.78 o                         
 -12   2   3        171.05        147.52        13.40 o                         
 -11   2   3        908.44        901.40        27.76 o                         
 -10   2   3         47.85         42.07         7.54 o                         
  -9   2   3       2897.36       2868.50        59.06 o                         
  -8   2   3         63.66         58.68         4.16 o                         
  -7   2   3        955.18        943.87        13.21 o                         
  -6   2   3       1125.23       1081.94        16.68 o                         
  -5   2   3        235.50        231.47         7.50 o                         
  -4   2   3       3212.94       3212.59        29.41 o                         
  -3   2   3        142.81        174.56         3.55 o                         
  -2   2   3       2711.49       2973.63        21.30 o                         
  -1   2   3       8340.30       8464.21        74.13 o                         
   0   2   3        206.98        222.19         3.81 o                         
   1   2   3      15399.34      15848.34       186.98 o                         
   2   2   3        320.53        279.07         7.16 o                         
   3   2   3       1668.36       1567.58        18.74 o                         
   4   2   3        754.26        778.02        18.05 o                         
   5   2   3        480.11        540.15        12.22 o                         
   6   2   3        676.73        633.78        13.54 o                         
   7   2   3        733.01        747.16        19.24 o                         
   8   2   3        168.27        163.87         8.91 o                         
   9   2   3        827.57        819.48        22.91 o                         
  10   2   3         26.96         33.77         8.17 o                         
  11   2   3        208.37        175.38        16.38 o                         
  12   2   3         47.42         42.14        17.20 o                         
 -14   3   3          0.54         38.86        17.55 o                         
 -13   3   3        322.45        330.19        19.25 o                         
 -12   3   3        110.28        171.16        16.33 o                         
 -11   3   3         38.12         51.70        10.56 o                         
 -10   3   3        172.22        197.79        14.26 o                         
  -9   3   3        384.42        369.96        12.88 o                         
  -8   3   3       1070.36        982.11        14.28 o                         
  -7   3   3       1069.06       1063.84        14.69 o                         
  -6   3   3          4.36          9.82         2.37 o                         
  -5   3   3       5158.94       5264.44        54.32 o                         
  -4   3   3        807.83        766.83        10.01 o                         
  -3   3   3       3456.25       3383.18        21.97 o                         
  -2   3   3       1877.28       1950.63        14.79 o                         
  -1   3   3       1430.98       1569.32        11.13 o                         
   0   3   3       2326.08       2120.52        23.20 o                         
   1   3   3         71.03         86.60         3.43 o                         
   2   3   3       8728.62       8938.65        58.32 o                         
   3   3   3       5043.61       5105.29        34.34 o                         
   4   3   3         87.27         75.71         4.27 o                         
   5   3   3       2271.64       2191.25        27.21 o                         
   6   3   3        247.59        228.22         7.76 o                         
   7   3   3        215.94        216.73         9.19 o                         
   8   3   3        732.24        723.17        17.53 o                         
   9   3   3         68.22         81.89         8.53 o                         
  10   3   3        247.18        249.81        15.78 o                         
  11   3   3        430.59        373.07        22.38 o                         
 -14   4   3        115.78        121.45        36.79 o                         
 -13   4   3          9.14         27.88        11.05 o                         
 -12   4   3        171.57        196.49        24.02 o                         
 -11   4   3          3.52          1.86         7.60 o                         
 -10   4   3        137.71        145.67        14.70 o                         
  -9   4   3        752.10        754.18        18.67 o                         
  -8   4   3        989.61        966.48        17.36 o                         
  -7   4   3       1083.25       1090.03        15.51 o                         
  -6   4   3       2306.87       2169.42        26.11 o                         
  -5   4   3         26.97         12.05         3.01 o                         
  -4   4   3       1809.40       1654.35        17.83 o                         
  -3   4   3       1890.46       1838.97        14.64 o                         
  -2   4   3       2214.77       2062.37        15.14 o                         
  -1   4   3       3534.31       3558.53        23.36 o                         
   0   4   3       1976.74       2182.44        16.93 o                         
   1   4   3       1642.38       1715.90        17.84 o                         
   2   4   3        993.05        970.20        12.24 o                         
   3   4   3        118.22        145.20         3.62 o                         
   4   4   3       3634.72       3352.36        30.73 o                         
   5   4   3         25.16         30.79         3.77 o                         
   6   4   3        748.48        745.20        14.28 o                         
   7   4   3         97.16        107.24         7.55 o                         
   8   4   3         41.46         46.96         6.37 o                         
   9   4   3          6.80         14.18         5.97 o                         
  10   4   3          0.67         16.14         9.44 o                         
  11   4   3         66.87         76.39        12.81 o                         
 -13   5   3        283.55        342.45        28.48 o                         
 -12   5   3          0.64         22.44         9.98 o                         
 -11   5   3        183.92        145.62        13.81 o                         
 -10   5   3        597.44        560.41        17.36 o                         
  -9   5   3         19.80         34.93         4.65 o                         
  -8   5   3         14.83          1.95         3.39 o                         
  -7   5   3       2694.35       2653.15        30.75 o                         
  -6   5   3        174.65        157.23         7.28 o                         
  -5   5   3      15318.71      15918.94       107.13 o                         
  -4   5   3          4.86          8.58         1.80 o                         
  -3   5   3       7064.26       7408.77        54.83 o                         
  -2   5   3         94.44        104.52         2.71 o                         
  -1   5   3        875.57        830.32         9.68 o                         
   0   5   3       2305.58       2437.69        20.06 o                         
   1   5   3        919.64        881.68        12.01 o                         
   2   5   3        295.71        329.49         7.51 o                         
   3   5   3       3673.61       3596.20        35.55 o                         
   4   5   3          0.06          1.33         2.02 o                         
   5   5   3       4269.93       4252.85        46.62 o                         
   6   5   3        635.85        567.02        13.50 o                         
   7   5   3       1033.97       1020.16        21.37 o                         
   8   5   3          5.00         10.59         5.09 o                         
   9   5   3         12.51         23.66         7.21 o                         
  10   5   3        157.92        173.14        13.59 o                         
  11   5   3        264.03        296.10        17.24 o                         
 -13   6   3         10.69         -3.55        15.62 o                         
 -12   6   3        577.05        581.44        26.94 o                         
 -11   6   3         56.98         36.40         9.84 o                         
 -10   6   3         43.43         47.39         6.64 o                         
  -9   6   3        347.53        351.57        11.60 o                         
  -8   6   3        937.34        932.69        18.13 o                         
  -7   6   3        920.07        926.27        17.26 o                         
  -6   6   3       7637.75       7814.60        68.12 o                         
  -5   6   3       1368.12       1445.45        17.14 o                         
  -4   6   3      13730.40      14062.25        94.70 o                         
  -3   6   3        317.30        437.09         7.47 o                         
  -2   6   3       1212.09       1287.08        12.89 o                         
  -1   6   3        472.48        525.84         7.95 o                         
   0   6   3       3427.35       4056.23        40.30 o                         
   1   6   3       1268.00       1406.05        16.17 o                         
   2   6   3      10152.55      10624.68        67.98 o                         
   3   6   3       1225.20       1271.44        17.41 o                         
   4   6   3       4051.37       4015.24        37.56 o                         
   5   6   3        898.20        817.60        14.84 o                         
   6   6   3       1203.32       1220.56        21.07 o                         
   7   6   3         61.22         54.01         6.21 o                         
   8   6   3        290.73        266.92        12.98 o                         
   9   6   3         47.82         53.77         9.71 o                         
  10   6   3         28.83         26.15         7.94 o                         
  11   6   3         32.67         43.49         9.70 o                         
 -13   7   3        210.14        202.83        18.14 o                         
 -12   7   3          8.75         21.26        10.29 o                         
 -11   7   3        312.51        371.30        20.88 o                         
 -10   7   3        614.51        581.82        18.35 o                         
  -9   7   3          0.76          2.98         4.26 o                         
  -8   7   3        475.84        492.14        13.48 o                         
  -7   7   3        451.43        412.75        11.79 o                         
  -6   7   3        460.76        425.58        15.01 o                         
  -5   7   3       2755.24       2615.49        26.49 o                         
  -4   7   3        157.60        123.23         4.99 o                         
  -3   7   3       3274.65       3079.58        24.93 o                         
  -2   7   3       2856.59       2963.07        24.79 o                         
  -1   7   3        417.44        430.48         8.17 o                         
   0   7   3       1356.76       1502.32        13.12 o                         
   1   7   3       2346.78       2592.60        28.31 o                         
   2   7   3       1309.77       1471.01        17.06 o                         
   3   7   3       3276.58       3198.04        39.36 o                         
   4   7   3          6.17          7.66         2.36 o                         
   5   7   3       8714.03       8314.14        61.02 o                         
   6   7   3         14.38         17.07         3.57 o                         
   7   7   3       3133.40       3148.47        45.01 o                         
   8   7   3         65.86         50.07         8.90 o                         
   9   7   3         83.39         98.69        11.16 o                         
  10   7   3          3.83          1.58         7.06 o                         
  11   7   3        107.37        105.16        13.88 o                         
 -13   8   3         90.59        120.45        18.43 o                         
 -12   8   3        751.68        797.29        36.79 o                         
 -11   8   3         22.22         18.99         7.94 o                         
 -10   8   3          0.33         -1.28         5.69 o                         
  -9   8   3        396.10        386.01        12.84 o                         
  -8   8   3        908.26        830.76        21.19 o                         
  -7   8   3        160.60        134.44         7.34 o                         
  -6   8   3       1715.12       1654.01        18.78 o                         
  -5   8   3        383.20        420.46         9.51 o                         
  -4   8   3       1132.30       1105.64        14.04 o                         
  -3   8   3         13.97         18.49         1.92 o                         
  -2   8   3        508.07        451.84         8.72 o                         
  -1   8   3       3745.46       3620.19        33.99 o                         
   0   8   3        703.01        726.68        11.08 o                         
   1   8   3        428.60        363.51         7.47 o                         
   2   8   3       6120.07       6104.12        51.76 o                         
   3   8   3        273.02        202.09         7.39 o                         
   4   8   3       4760.32       4431.50        51.75 o                         
   5   8   3        405.25        384.47        10.09 o                         
   6   8   3       1378.98       1431.60        24.20 o                         
   7   8   3        655.90        638.31        19.16 o                         
   8   8   3          7.81          4.50         7.74 o                         
   9   8   3        192.32        169.92        12.24 o                         
  10   8   3          0.20         -5.50         7.43 o                         
  11   8   3         66.38         71.64        13.38 o                         
 -13   9   3          9.92         19.44        12.02 o                         
 -12   9   3          8.26         26.43        13.92 o                         
 -11   9   3          0.94          3.54        18.46 o                         
 -10   9   3        522.70        545.49        18.35 o                         
  -9   9   3        119.40        106.12         7.56 o                         
  -8   9   3        162.21        183.94         9.20 o                         
  -7   9   3        103.34         96.62         6.56 o                         
  -6   9   3         22.49         78.53         5.29 o                         
  -5   9   3        280.98        275.34         7.35 o                         
  -4   9   3         57.26         58.03         3.49 o                         
  -3   9   3        171.56        262.82         9.17 o                         
  -2   9   3        587.46        496.04         9.52 o                         
  -1   9   3       1064.97       1000.41        15.40 o                         
   0   9   3       2447.82       2431.30        25.19 o                         
   1   9   3         58.91         59.31         3.20 o                         
   2   9   3       1176.05       1046.73        15.18 o                         
   3   9   3         48.20        185.85        14.38 o                         
   4   9   3        481.84        470.84        12.35 o                         
   5   9   3        603.46        612.90        15.07 o                         
   6   9   3        345.35        309.87        11.56 o                         
   7   9   3        119.92        110.81         9.27 o                         
   8   9   3        422.37        438.91        17.35 o                         
   9   9   3          0.27          9.63         7.83 o                         
  10   9   3         36.21         25.90        12.42 o                         
  11   9   3          0.50         21.94        21.53 o                         
 -13  10   3          2.97         24.33        17.41 o                         
 -12  10   3        108.44        106.00        12.27 o                         
 -11  10   3        501.93        504.21        21.06 o                         
 -10  10   3         10.50         17.31         5.71 o                         
  -9  10   3       1625.92       1588.72        28.85 o                         
  -8  10   3        124.32        105.79         7.40 o                         
  -7  10   3       1046.81       1039.58        18.41 o                         
  -6  10   3        380.52        399.37         9.84 o                         
  -5  10   3        357.44        346.70         8.53 o                         
  -4  10   3       1008.33        982.76        14.78 o                         
  -3  10   3         80.51         61.65         3.25 o                         
  -2  10   3       1616.43       1742.75        23.03 o                         
  -1  10   3       4218.95       4331.73        63.78 o                         
   0  10   3         81.05         66.51         3.98 o                         
   1  10   3       4752.48       4682.17        55.73 o                         
   2  10   3          3.61          9.15         2.15 o                         
   3  10   3       1288.68       1399.99        21.19 o                         
   4  10   3        670.10        610.88        14.41 o                         
   5  10   3         14.90         10.13         4.35 o                         
   6  10   3          2.05          1.72         4.27 o                         
   7  10   3        426.65        426.23        24.12 o                         
   8  10   3         35.05         45.57        11.24 o                         
   9  10   3        114.32         84.99        15.58 o                         
  10  10   3          8.84         14.87         9.41 o                         
 -12  11   3         77.76        113.28        13.74 o                         
 -11  11   3         48.57         25.51         7.82 o                         
 -10  11   3        886.53        928.76        24.40 o                         
  -9  11   3         23.41         32.97         5.50 o                         
  -8  11   3       1357.00       1397.12        23.07 o                         
  -7  11   3        325.94        318.87        12.81 o                         
  -6  11   3       1105.53       1064.63        17.10 o                         
  -5  11   3        329.20        310.99         8.89 o                         
  -4  11   3        140.76        153.47         5.57 o                         
  -3  11   3        384.28        359.88         9.98 o                         
  -2  11   3       3221.52       3267.44        30.88 o                         
  -1  11   3         80.04         63.39         5.27 o                         
   0  11   3       4486.97       4499.90        52.75 o                         
   1  11   3          6.24         11.13         2.30 o                         
   2  11   3       1416.28       1363.60        25.25 o                         
   3  11   3       2366.02       2563.03        29.32 o                         
   4  11   3        671.55        691.05        16.18 o                         
   5  11   3        168.64        176.56         8.79 o                         
   6  11   3         59.64         89.42         8.51 o                         
   7  11   3          3.58          6.97         8.72 o                         
   8  11   3        711.29        709.59        26.93 o                         
   9  11   3         59.00         63.23        10.91 o                         
  10  11   3        430.93        411.53        21.22 o                         
 -12  12   3         27.99         20.92        20.52 o                         
 -11  12   3        436.77        516.55        22.45 o                         
 -10  12   3          3.15         12.15         7.46 o                         
  -9  12   3        665.72        704.20        17.36 o                         
  -8  12   3          3.97          7.82         4.21 o                         
  -7  12   3        389.59        354.33        12.04 o                         
  -6  12   3        157.18        152.20         7.26 o                         
  -5  12   3          6.30          6.42         3.09 o                         
  -4  12   3        288.45        306.59         8.31 o                         
  -3  12   3       2620.88       2593.48        33.53 o                         
  -2  12   3         41.84         59.14         4.98 o                         
  -1  12   3       4983.38       4904.96        62.03 o                         
   0  12   3         18.91         45.42         5.45 o                         
   1  12   3       1616.72       1617.45        23.10 o                         
   2  12   3         85.34         92.20         9.02 o                         
   3  12   3         48.75        106.59         8.00 o                         
   4  12   3        417.81        481.26        16.64 o                         
   5  12   3        109.61         87.76         8.44 o                         
   6  12   3         25.16         59.64         9.22 o                         
   7  12   3        401.90        404.87        19.88 o                         
   8  12   3        298.86        289.68        18.54 o                         
   9  12   3        308.32        329.45        18.57 o                         
  10  12   3          1.48         12.07        14.56 o                         
 -12  13   3         74.18         86.38        25.37 o                         
 -11  13   3          6.51         43.08        12.64 o                         
 -10  13   3        262.77        250.15        18.01 o                         
  -9  13   3          2.77          2.73         6.65 o                         
  -8  13   3        533.83        534.93        17.89 o                         
  -7  13   3        610.25        591.53        15.75 o                         
  -6  13   3        548.92        522.46        12.59 o                         
  -5  13   3        894.95        933.28        16.19 o                         
  -4  13   3          1.88          2.10         3.48 o                         
  -3  13   3        333.04        343.59        10.36 o                         
  -2  13   3        396.89        356.25        11.03 o                         
  -1  13   3        548.30        553.71        12.53 o                         
   0  13   3        944.96        947.25        17.55 o                         
   1  13   3        615.89        585.42        13.41 o                         
   2  13   3       1518.84       1459.80        26.28 o                         
   3  13   3       1640.87       1501.40        33.21 o                         
   4  13   3        864.22        852.03        22.84 o                         
   5  13   3        148.59        160.90        10.98 o                         
   6  13   3         66.49         64.84        10.52 o                         
   7  13   3         41.59         55.89         9.82 o                         
   8  13   3        360.13        371.67        24.91 o                         
   9  13   3          7.55         20.27         9.64 o                         
 -11  14   3        734.81        773.21        40.52 o                         
 -10  14   3         62.06         36.91        10.53 o                         
  -9  14   3        333.12        323.53        17.01 o                         
  -8  14   3         69.91         58.23         7.70 o                         
  -7  14   3         60.75         74.95         7.90 o                         
  -6  14   3       1054.63        947.17        24.88 o                         
  -5  14   3          0.50         -0.04         4.27 o                         
  -4  14   3       1695.43       1648.89        24.65 o                         
  -3  14   3        152.63        159.33         7.64 o                         
  -2  14   3        746.43        756.18        15.14 o                         
  -1  14   3        255.07        250.37        10.32 o                         
   0  14   3        131.22        103.23         6.39 o                         
   1  14   3        537.39        519.71        13.13 o                         
   2  14   3        238.49        255.21        11.38 o                         
   3  14   3          2.48          0.33         5.40 o                         
   4  14   3       1182.29       1107.97        26.87 o                         
   5  14   3        317.89        347.47        15.88 o                         
   6  14   3        245.09        256.17        16.36 o                         
   7  14   3          8.89          6.38         8.15 o                         
   8  14   3         62.98         85.32        16.08 o                         
   9  14   3          5.04         15.08         9.23 o                         
 -11  15   3          6.70          7.87        15.38 o                         
 -10  15   3         38.91         46.39        11.03 o                         
  -9  15   3          7.63         11.44         8.05 o                         
  -8  15   3         53.67         67.83         9.84 o                         
  -7  15   3        651.62        647.88        20.15 o                         
  -6  15   3        109.44        102.94         8.68 o                         
  -5  15   3        774.61        791.73        17.36 o                         
  -4  15   3         35.38         46.74         5.68 o                         
  -3  15   3       1096.89       1131.21        23.74 o                         
  -2  15   3        185.11        177.42         7.87 o                         
  -1  15   3        448.72        441.90        13.94 o                         
   0  15   3        126.43        114.32         7.12 o                         
   1  15   3         59.83         59.67         7.28 o                         
   2  15   3        254.40        262.57        12.13 o                         
   3  15   3       1193.71       1336.92        27.46 o                         
   4  15   3         51.95         50.81         7.47 o                         
   5  15   3        386.56        367.79        16.71 o                         
   6  15   3         38.48         42.62        15.95 o                         
   7  15   3        163.16        131.86        13.58 o                         
   8  15   3        115.84         97.17        12.90 o                         
   9  15   3          3.69          7.52        10.74 o                         
 -10  16   3        110.66        112.45        17.51 o                         
  -9  16   3          3.97         -7.25         8.87 o                         
  -8  16   3        160.92        144.45        12.32 o                         
  -7  16   3         24.41         28.69         7.45 o                         
  -6  16   3        645.34        704.97        21.00 o                         
  -5  16   3          9.87          7.78         4.87 o                         
  -4  16   3        871.50        836.34        18.15 o                         
  -3  16   3         71.04         67.80         5.63 o                         
  -2  16   3        665.10        622.07        16.15 o                         
  -1  16   3         40.14         49.47         6.20 o                         
   0  16   3          0.10         -5.67         4.64 o                         
   1  16   3          0.75          8.20         5.60 o                         
   2  16   3        747.61        706.97        19.89 o                         
   3  16   3         21.57         28.78         6.40 o                         
   4  16   3       1218.58       1265.82        43.99 o                         
   5  16   3          2.68         -2.96         7.57 o                         
   6  16   3        390.68        412.65        21.38 o                         
   7  16   3         19.07          8.35         8.65 o                         
   8  16   3        143.62        157.90        15.99 o                         
 -10  17   3         78.08         76.60        31.73 o                         
  -9  17   3         15.68         16.75        10.08 o                         
  -8  17   3         61.65         67.36        11.99 o                         
  -7  17   3        426.79        456.37        20.34 o                         
  -6  17   3         14.44          4.12         6.62 o                         
  -5  17   3        346.11        321.33        13.19 o                         
  -4  17   3         92.92         76.17         6.15 o                         
  -3  17   3        342.99        379.21        12.38 o                         
  -2  17   3         16.04         23.11         5.89 o                         
  -1  17   3         29.46         42.97         6.07 o                         
   0  17   3        225.78        210.88        12.80 o                         
   1  17   3        114.07        143.06         9.92 o                         
   2  17   3         75.17         97.29         9.16 o                         
   3  17   3        368.05        328.71        14.81 o                         
   4  17   3          5.96         18.38         7.07 o                         
   5  17   3        120.36        127.50        11.40 o                         
   6  17   3          4.21          3.51        10.81 o                         
   7  17   3        142.63        163.40        15.17 o                         
   8  17   3          5.25         12.40        23.25 o                         
  -9  18   3        124.20        138.39        16.74 o                         
  -8  18   3        153.23        151.74        15.73 o                         
  -7  18   3        328.51        264.62        24.57 o                         
  -6  18   3        406.93        389.24        19.19 o                         
  -5  18   3         12.31         13.01         5.73 o                         
  -4  18   3        513.65        540.61        15.47 o                         
  -3  18   3        123.97        134.50         8.34 o                         
  -2  18   3        395.97        409.68        15.07 o                         
  -1  18   3        141.54        151.28         9.84 o                         
   0  18   3          3.40         12.87         5.98 o                         
   1  18   3         75.12         58.53         7.57 o                         
   2  18   3         83.01         85.13         8.73 o                         
   3  18   3          5.42          4.38         6.83 o                         
   4  18   3        137.86        128.62        11.66 o                         
   5  18   3         14.97          7.77         8.31 o                         
   6  18   3         19.09         52.15        15.17 o                         
   7  18   3        109.84        111.52        20.77 o                         
  -8  19   3        430.90        397.10        21.49 o                         
  -7  19   3        431.83        423.75        21.27 o                         
  -6  19   3        339.38        443.57        30.56 o                         
  -5  19   3        257.74        282.82        28.19 o                         
  -4  19   3          5.02         13.37         5.86 o                         
  -3  19   3        375.30        344.47        14.07 o                         
  -2  19   3        205.35        207.56        10.60 o                         
  -1  19   3         43.36         42.06        10.18 o                         
   0  19   3        455.00        491.59        23.12 o                         
   1  19   3         11.76         14.71        10.76 o                         
   2  19   3        115.99        103.71        11.45 o                         
   3  19   3         78.02         82.54        10.74 o                         
   4  19   3          6.30         10.76        10.21 o                         
   5  19   3         42.87         54.25        14.11 o                         
   6  19   3         55.19         64.88        15.31 o                         
  -8  20   3        103.36        118.03        29.77 o                         
  -7  20   3        384.14        396.20        23.56 o                         
  -6  20   3         63.45         67.07        12.86 o                         
  -5  20   3         92.36         81.27        12.82 o                         
  -4  20   3         26.31         36.58         7.48 o                         
  -3  20   3         24.15         38.22         9.33 o                         
  -2  20   3        109.74        114.24        13.47 o                         
  -1  20   3         95.00        104.71        12.72 o                         
   0  20   3          4.79          2.93         9.15 o                         
   1  20   3        434.37        447.45        23.29 o                         
   2  20   3        181.94        159.91        13.48 o                         
   3  20   3        278.12        265.72        19.36 o                         
   4  20   3        250.06        200.04        17.96 o                         
   5  20   3         25.89         34.74        13.04 o                         
  -7  21   3         51.28         69.14        18.95 o                         
  -6  21   3         51.63         47.32        13.05 o                         
  -5  21   3         12.35         29.35        11.53 o                         
  -4  21   3         54.48         79.44        12.40 o                         
  -3  21   3          2.61         -1.77        10.65 o                         
  -2  21   3         54.63         61.60        18.53 o                         
  -1  21   3         37.79         30.53         9.55 o                         
   0  21   3        299.38        320.82        20.83 o                         
   1  21   3          2.90        -12.07        10.08 o                         
   2  21   3        268.30        317.07        18.73 o                         
   3  21   3        136.11         94.98        20.52 o                         
   4  21   3          6.21          7.13        13.07 o                         
  -5  22   3          2.45         10.18        15.50 o                         
  -4  22   3        104.69         72.02        20.07 o                         
  -3  22   3         33.15         38.82        12.96 o                         
  -2  22   3         45.89         31.68        10.84 o                         
  -1  22   3         10.60          1.60         9.14 o                         
   0  22   3          0.06         -4.18         9.43 o                         
   1  22   3        108.12        114.26        14.49 o                         
   2  22   3          0.14         -8.00        12.27 o                         
   3  22   3         34.17         32.72        12.78 o                         
  -2  23   3         94.82        113.46        30.75 o                         
  -1  23   3         88.85        100.51        19.55 o                         
   0  23   3        122.15        142.98        19.08 o                         
   1  23   3         60.66         87.98        33.52 o                         
 -14   0   4         12.70         15.24        20.80 o                         
 -12   0   4        861.00       1013.15        64.48 o                         
 -10   0   4        249.49        268.73        18.66 o                         
  -8   0   4        133.78        112.93         5.35 o                         
  -6   0   4       1798.13       1751.55        26.72 o                         
  -4   0   4      10155.15      10644.43        76.75 o                         
  -2   0   4       8961.70       8773.42        66.29 o                         
   0   0   4       2281.21       2243.86        34.41 o                         
   2   0   4       1117.67       1244.34        26.61 o                         
   4   0   4       4015.35       4031.53        55.51 o                         
   6   0   4       3848.77       3920.15        59.29 o                         
   8   0   4         22.37         33.82        10.93 o                         
  10   0   4        102.21        176.24        25.08 o                         
 -14   1   4         37.88         50.22        12.89 o                         
 -13   1   4        351.90        362.49        22.10 o                         
 -12   1   4          8.50         -1.55         7.62 o                         
 -11   1   4        628.52        630.09        22.71 o                         
 -10   1   4        155.11        157.62        11.56 o                         
  -9   1   4        482.39        475.85        12.36 o                         
  -8   1   4        273.42        316.33         7.50 o                         
  -7   1   4        325.80        305.14         7.56 o                         
  -6   1   4         22.26         20.53         2.01 o                         
  -5   1   4       3229.87       3252.26        27.77 o                         
  -4   1   4        620.79        722.55         9.08 o                         
  -3   1   4      10050.68       9874.31        49.66 o                         
  -2   1   4        492.75        559.64         7.00 o                         
  -1   1   4       3463.02       3410.97        31.46 o                         
   0   1   4       2195.93       2303.65        30.21 o                         
   1   1   4        560.42        517.03         8.80 o                         
   2   1   4       1943.80       1943.56        22.50 o                         
   3   1   4         13.65         19.18         2.82 o                         
   4   1   4        166.91        172.25         6.76 o                         
   5   1   4       2154.33       2014.54        28.78 o                         
   6   1   4          0.76          5.02         3.27 o                         
   7   1   4        657.51        639.84        14.57 o                         
   8   1   4        331.54        332.14        12.82 o                         
   9   1   4        363.17        363.52        15.62 o                         
  10   1   4        145.06        111.77        12.30 o                         
  11   1   4         38.62         35.47        11.58 o                         
 -14   2   4        135.75        181.78        18.11 o                         
 -13   2   4          1.31          5.10         9.44 o                         
 -12   2   4        840.33        866.94        28.36 o                         
 -11   2   4        182.83        185.26        13.41 o                         
 -10   2   4        882.77        854.12        24.72 o                         
  -9   2   4       3134.57       2994.91        46.04 o                         
  -8   2   4        116.32         92.23         5.31 o                         
  -7   2   4       4059.62       3975.78        42.89 o                         
  -6   2   4       3115.62       3192.97        35.58 o                         
  -5   2   4       1773.87       1937.49        19.73 o                         
  -4   2   4      22271.74      23495.06       138.95 o                         
  -3   2   4         48.36         49.54         2.15 o                         
  -2   2   4       9820.20       9999.38        54.52 o                         
  -1   2   4       3314.15       3458.19        44.30 o                         
   0   2   4       2249.68       2240.25        24.41 o                         
   1   2   4       5150.02       5497.71        46.36 o                         
   2   2   4        157.12        189.11         6.12 o                         
   3   2   4       3062.83       3164.13        32.04 o                         
   4   2   4       2243.07       2254.16        27.64 o                         
   5   2   4         48.36         42.69         4.14 o                         
   6   2   4       3846.83       3749.99        36.38 o                         
   7   2   4        229.32        224.97         9.38 o                         
   8   2   4        485.03        516.41        15.00 o                         
   9   2   4        181.89        185.68        10.02 o                         
  10   2   4         72.54         97.82        11.94 o                         
  11   2   4         33.10         37.00        11.68 o                         
 -14   3   4          9.75         -7.84        11.31 o                         
 -13   3   4        511.05        512.78        23.79 o                         
 -12   3   4         98.07        133.16        13.02 o                         
 -11   3   4        477.77        483.39        22.74 o                         
 -10   3   4        305.41        297.86        15.30 o                         
  -9   3   4         83.46         73.98         7.91 o                         
  -8   3   4       3558.38       3545.83        37.18 o                         
  -7   3   4         52.83         72.89         5.82 o                         
  -6   3   4       4605.21       4374.38        44.11 o                         
  -5   3   4       2674.93       2583.46        23.96 o                         
  -4   3   4       1421.90       1462.59        14.84 o                         
  -3   3   4       2751.71       2809.14        29.68 o                         
  -2   3   4        417.68        461.29         6.52 o                         
  -1   3   4         48.20         71.31         2.78 o                         
   0   3   4       4209.74       4310.59        46.33 o                         
   1   3   4       4081.89       4670.83        42.23 o                         
   2   3   4       4643.29       4867.39        38.66 o                         
   3   3   4        921.26        888.94        14.40 o                         
   4   3   4       1499.22       1392.18        16.32 o                         
   5   3   4       1005.84       1075.93        16.29 o                         
   6   3   4       1494.37       1396.61        18.74 o                         
   7   3   4        825.46        802.13        18.99 o                         
   8   3   4          4.67         10.29         4.88 o                         
   9   3   4        203.31        199.25        11.43 o                         
  10   3   4        231.01        272.49        16.64 o                         
  11   3   4          1.51          9.38        10.23 o                         
 -14   4   4          7.73         13.22        10.41 o                         
 -13   4   4         42.23         30.78        10.19 o                         
 -12   4   4        478.87        539.92        26.06 o                         
 -11   4   4         13.32         -7.19         9.25 o                         
 -10   4   4        644.74        674.41        22.25 o                         
  -9   4   4       1246.51       1265.08        21.18 o                         
  -8   4   4         45.92         51.46         4.64 o                         
  -7   4   4       4654.09       4470.40        47.29 o                         
  -6   4   4        275.78        327.73        10.41 o                         
  -5   4   4       2394.55       2279.03        22.49 o                         
  -4   4   4        802.40        738.76        10.06 o                         
  -3   4   4         75.58         35.16         2.07 o                         
  -2   4   4       2517.09       2615.92        18.46 o                         
  -1   4   4       5364.53       5669.60        30.31 o                         
   0   4   4        198.51        209.53         3.95 o                         
   1   4   4       6051.43       5895.88        47.54 o                         
   2   4   4         11.76         14.01         2.44 o                         
   3   4   4       3129.20       3016.12        26.09 o                         
   4   4   4       1281.43       1191.22        13.85 o                         
   5   4   4       1089.10       1077.18        15.33 o                         
   6   4   4       3144.68       3079.72        30.41 o                         
   7   4   4         54.63         62.79         6.69 o                         
   8   4   4        147.55        137.75         8.51 o                         
   9   4   4        239.93        228.75        13.41 o                         
  10   4   4         16.34         43.56         8.21 o                         
  11   4   4         42.24         60.14        14.47 o                         
 -14   5   4        261.34        281.85        22.30 o                         
 -13   5   4         33.06         17.92         9.96 o                         
 -12   5   4          1.73          4.18        10.14 o                         
 -11   5   4        169.46        194.36        13.64 o                         
 -10   5   4        439.98        429.30        15.16 o                         
  -9   5   4         16.46          4.17         3.85 o                         
  -8   5   4       1897.72       1853.68        26.16 o                         
  -7   5   4          5.92          6.08         3.78 o                         
  -6   5   4        974.92        936.51        16.95 o                         
  -5   5   4         13.36         13.79         2.05 o                         
  -4   5   4       1620.59       1690.76        15.99 o                         
  -3   5   4        227.34        266.22         5.92 o                         
  -2   5   4        135.18        127.91         3.12 o                         
  -1   5   4       1061.21       1159.35        11.53 o                         
   0   5   4       4281.22       4207.28        34.22 o                         
   1   5   4         30.43         31.69         2.45 o                         
   2   5   4       4257.90       4050.11        33.24 o                         
   3   5   4         18.14         12.97         6.06 o                         
   4   5   4       1505.19       1559.13        23.22 o                         
   5   5   4         10.17          8.77         2.97 o                         
   6   5   4        312.35        324.47        10.33 o                         
   7   5   4         29.13         36.32         5.14 o                         
   8   5   4        139.53        150.81        10.03 o                         
   9   5   4         20.73         30.82         7.34 o                         
  10   5   4        308.52        279.08        14.77 o                         
  11   5   4          4.95         -3.15        23.46 o                         
 -13   6   4          3.20         21.84        12.17 o                         
 -12   6   4        117.82        127.60        14.34 o                         
 -11   6   4        111.75        136.13        11.99 o                         
 -10   6   4         10.13         10.92         5.62 o                         
  -9   6   4       2231.88       2268.28        31.21 o                         
  -8   6   4          1.97          7.29         3.60 o                         
  -7   6   4       4382.77       4223.99        48.91 o                         
  -6   6   4        326.33        341.77        10.40 o                         
  -5   6   4        449.03        399.37         8.70 o                         
  -4   6   4        442.97        396.59         7.87 o                         
  -3   6   4          3.66          2.95         1.32 o                         
  -2   6   4        117.01        114.69         3.69 o                         
  -1   6   4        439.28        309.29         5.64 o                         
   0   6   4        263.86        371.23         6.37 o                         
   1   6   4       5773.84       5614.52        40.91 o                         
   2   6   4        293.59        291.44         9.35 o                         
   3   6   4       3255.93       3138.52        31.63 o                         
   4   6   4        941.88        839.36        15.31 o                         
   5   6   4          9.23         13.75         3.57 o                         
   6   6   4         41.27         41.73         6.29 o                         
   7   6   4        630.91        615.47        15.89 o                         
   8   6   4         67.78         57.75         6.88 o                         
   9   6   4        730.22        782.42        23.95 o                         
  10   6   4          5.62          9.47        12.54 o                         
  11   6   4         17.12         31.68        16.45 o                         
 -13   7   4         62.92         62.32        15.27 o                         
 -12   7   4        157.36        168.53        16.38 o                         
 -11   7   4         25.38         12.26         7.69 o                         
 -10   7   4       1020.85        969.33        23.71 o                         
  -9   7   4         36.60         39.23         5.61 o                         
  -8   7   4       3327.27       3273.59        38.31 o                         
  -7   7   4        173.80        152.68         8.41 o                         
  -6   7   4       1906.19       1744.89        18.75 o                         
  -5   7   4        175.61        172.41         6.04 o                         
  -4   7   4        705.38        740.77        11.11 o                         
  -3   7   4        262.25        235.37         5.32 o                         
  -2   7   4        815.16        760.30        10.91 o                         
  -1   7   4        545.61        512.39         9.77 o                         
   0   7   4       3362.16       3327.21        36.04 o                         
   1   7   4       2105.90       2347.34        25.16 o                         
   2   7   4       3401.85       3436.53        33.15 o                         
   3   7   4        501.80        473.21        10.80 o                         
   4   7   4        262.40        231.86         8.55 o                         
   5   7   4       1042.54        969.74        16.18 o                         
   6   7   4          2.19          4.86         5.38 o                         
   7   7   4        121.55        118.43         8.46 o                         
   8   7   4         45.21         37.88         7.06 o                         
   9   7   4         50.00         50.33         8.53 o                         
  10   7   4        392.50        395.46        19.90 o                         
 -13   8   4          0.15          8.97         9.52 o                         
 -12   8   4        468.13        449.87        21.33 o                         
 -11   8   4          5.77          3.87         6.89 o                         
 -10   8   4        601.42        565.45        18.51 o                         
  -9   8   4        279.21        319.98        11.93 o                         
  -8   8   4         55.60         56.44         5.82 o                         
  -7   8   4       2104.10       2227.04        32.90 o                         
  -6   8   4       1182.49       1178.44        16.94 o                         
  -5   8   4       1149.09       1233.36        17.42 o                         
  -4   8   4       3896.27       3922.78        49.62 o                         
  -3   8   4         21.11         24.77         2.54 o                         
  -2   8   4       3722.01       3738.88        36.18 o                         
  -1   8   4       1088.22       1113.05        25.69 o                         
   0   8   4       1257.92       1312.89        14.44 o                         
   1   8   4       1480.55       1258.92        20.46 o                         
   2   8   4          1.10          4.55         2.37 o                         
   3   8   4       1340.68       1383.61        16.97 o                         
   4   8   4       2615.68       2625.03        29.40 o                         
   5   8   4         96.20        104.83         6.44 o                         
   6   8   4        610.65        563.85        16.03 o                         
   7   8   4          7.30          0.51         5.18 o                         
   8   8   4        361.42        354.50        16.03 o                         
   9   8   4        468.94        491.16        23.15 o                         
  10   8   4        114.38        124.43        12.42 o                         
 -13   9   4        303.50        328.42        23.10 o                         
 -12   9   4        126.26        126.73        15.15 o                         
 -11   9   4        154.68        138.38        20.84 o                         
 -10   9   4        186.56        213.10        12.10 o                         
  -9   9   4        302.44        290.23        13.13 o                         
  -8   9   4        185.53        208.79         9.57 o                         
  -7   9   4          5.60         -1.41         4.30 o                         
  -6   9   4         19.05         27.44         3.28 o                         
  -5   9   4       1743.82       1781.60        24.93 o                         
  -4   9   4          0.81          2.43         1.50 o                         
  -3   9   4       3636.76       3795.28        39.25 o                         
  -2   9   4       1406.47       1422.94        19.41 o                         
  -1   9   4       1091.05       1018.61        19.56 o                         
   0   9   4        164.69        141.23         6.57 o                         
   1   9   4         25.60         14.10         2.45 o                         
   2   9   4         19.68          9.50         4.83 o                         
   3   9   4        966.33       1019.67        17.62 o                         
   4   9   4         98.49         87.50         5.94 o                         
   5   9   4        560.13        619.60        20.26 o                         
   6   9   4          2.72         -4.64         4.98 o                         
   7   9   4        782.58        778.42        37.73 o                         
   8   9   4          2.47         -9.84         8.06 o                         
   9   9   4        469.00        471.78        22.84 o                         
  10   9   4         61.05         91.51        11.91 o                         
 -13  10   4         59.91        113.42        15.73 o                         
 -12  10   4        385.37        386.16        19.53 o                         
 -11  10   4         62.45         51.24         8.62 o                         
 -10  10   4        560.69        558.33        18.88 o                         
  -9  10   4         31.61         46.35         6.34 o                         
  -8  10   4         66.78         57.01         6.02 o                         
  -7  10   4        311.53        284.52        11.83 o                         
  -6  10   4        848.05        887.42        14.31 o                         
  -5  10   4        458.86        397.10         8.93 o                         
  -4  10   4       3725.43       3805.17        42.81 o                         
  -3  10   4        417.17        451.98        15.46 o                         
  -2  10   4       2959.22       2862.02        31.76 o                         
  -1  10   4         75.38         95.72         6.71 o                         
   0  10   4        270.60        266.34         8.82 o                         
   1  10   4        476.31        513.71        11.05 o                         
   2  10   4         71.07         73.42         6.51 o                         
   3  10   4       4435.91       4369.95        53.00 o                         
   4  10   4       2026.22       1893.27        38.49 o                         
   5  10   4        332.41        374.06        15.24 o                         
   6  10   4       1524.93       1573.97        36.96 o                         
   7  10   4          6.77         19.52         7.65 o                         
   8  10   4        688.50        692.74        26.69 o                         
   9  10   4         11.29         12.88         8.97 o                         
  10  10   4          3.49         -3.54        17.09 o                         
 -13  11   4        601.69        664.00        41.87 o                         
 -12  11   4        199.58        205.92        17.61 o                         
 -11  11   4        553.14        545.04        28.24 o                         
 -10  11   4         18.98         15.65         6.09 o                         
  -9  11   4        169.38        165.57         8.69 o                         
  -8  11   4         23.20         18.56         5.21 o                         
  -7  11   4        641.33        599.38        14.94 o                         
  -6  11   4        542.82        564.18        11.57 o                         
  -5  11   4       2381.26       2317.13        24.31 o                         
  -4  11   4        585.77        565.97        17.58 o                         
  -3  11   4       3054.94       3001.96        36.74 o                         
  -2  11   4        296.75        311.18         8.66 o                         
  -1  11   4       1408.85       1370.44        25.05 o                         
   0  11   4          0.51          3.51         2.96 o                         
   1  11   4          1.41          1.63         3.23 o                         
   2  11   4        250.96        258.48        11.49 o                         
   3  11   4       2167.42       2074.53        34.79 o                         
   4  11   4        100.60        103.32         8.36 o                         
   5  11   4       1899.07       1746.70        33.56 o                         
   6  11   4          0.12          2.18        10.03 o                         
   7  11   4        703.11        749.72        30.53 o                         
   8  11   4        272.06        285.22        18.46 o                         
   9  11   4        100.70        125.50        25.02 o                         
 -12  12   4         91.60         96.91        16.15 o                         
 -11  12   4          0.55          6.39         7.86 o                         
 -10  12   4        163.41        140.30        10.70 o                         
  -9  12   4          9.53         17.29         5.46 o                         
  -8  12   4          0.45         10.02         4.70 o                         
  -7  12   4          4.61          2.06         3.94 o                         
  -6  12   4       1053.17       1034.20        17.42 o                         
  -5  12   4          2.67          0.57         4.00 o                         
  -4  12   4        873.16        825.38        22.59 o                         
  -3  12   4        121.05        148.49         8.14 o                         
  -2  12   4       1017.70        955.42        28.04 o                         
  -1  12   4        105.57        103.94         6.95 o                         
   0  12   4       1134.37       1155.77        26.71 o                         
   1  12   4         15.84         24.70         2.76 o                         
   2  12   4        190.62        214.83        11.00 o                         
   3  12   4         95.86        107.29         8.38 o                         
   4  12   4       1736.01       1832.45        38.25 o                         
   5  12   4        120.61        154.13        11.00 o                         
   6  12   4        826.88        766.11        36.79 o                         
   7  12   4         14.85         18.75         8.39 o                         
   8  12   4        325.92        308.28        20.33 o                         
   9  12   4          2.14        -12.37        10.91 o                         
 -12  13   4        107.89         60.14        18.06 o                         
 -11  13   4        131.10        123.18        12.49 o                         
 -10  13   4         47.00         23.42         9.14 o                         
  -9  13   4         60.76         72.63         7.47 o                         
  -8  13   4        208.88        207.29        19.42 o                         
  -7  13   4        220.31        236.00        13.31 o                         
  -6  13   4        519.88        557.94        15.11 o                         
  -5  13   4        849.79        868.57        18.73 o                         
  -4  13   4         66.08         66.76         6.03 o                         
  -3  13   4       2011.64       2004.87        30.58 o                         
  -2  13   4          4.84         18.75         7.69 o                         
  -1  13   4       1562.06       1540.06        33.40 o                         
   0  13   4       1282.05       1286.89        22.10 o                         
   1  13   4         10.71          8.61         5.15 o                         
   2  13   4       1081.38       1111.79        25.37 o                         
   3  13   4        241.04        233.12        12.40 o                         
   4  13   4        575.87        530.75        18.59 o                         
   5  13   4         58.36         83.61         8.93 o                         
   6  13   4          0.22          4.70         7.98 o                         
   7  13   4        258.13        246.14        16.82 o                         
   8  13   4         52.39         21.24        13.17 o                         
   9  13   4        199.55        210.26        20.29 o                         
 -11  14   4         89.22         82.31        13.61 o                         
 -10  14   4          1.99          5.98         8.92 o                         
  -9  14   4        513.14        541.85        19.45 o                         
  -8  14   4          6.33          0.17         6.29 o                         
  -7  14   4        754.97        777.49        24.97 o                         
  -6  14   4        552.56        579.60        22.77 o                         
  -5  14   4        943.42        905.84        19.73 o                         
  -4  14   4        224.71        253.04        10.53 o                         
  -3  14   4         48.92         46.50         5.64 o                         
  -2  14   4        122.99        120.93         7.86 o                         
  -1  14   4        668.64        682.31        17.96 o                         
   0  14   4         89.30         62.35         5.55 o                         
   1  14   4       1526.87       1499.01        30.03 o                         
   2  14   4          4.30          3.98         5.70 o                         
   3  14   4        575.07        588.23        20.22 o                         
   4  14   4         87.96         93.59         8.93 o                         
   5  14   4        674.94        624.43        21.57 o                         
   6  14   4          5.79          2.83         8.22 o                         
   7  14   4          0.70         -4.35        10.23 o                         
   8  14   4          4.71          7.86         9.67 o                         
 -11  15   4          3.72         11.62        20.16 o                         
 -10  15   4        397.12        431.47        23.95 o                         
  -9  15   4          0.92          2.23        10.98 o                         
  -8  15   4        659.92        652.91        21.27 o                         
  -7  15   4        154.44        157.28        11.21 o                         
  -6  15   4       1752.11       1712.26        34.11 o                         
  -5  15   4        173.92        177.95         9.46 o                         
  -4  15   4        211.50        197.09        11.95 o                         
  -3  15   4        147.45        153.03         9.25 o                         
  -2  15   4        288.35        325.62        13.08 o                         
  -1  15   4        263.01        293.34        16.84 o                         
   0  15   4       1489.46       1494.61        30.69 o                         
   1  15   4          2.77          0.01         8.44 o                         
   2  15   4        457.32        399.06        16.25 o                         
   3  15   4          5.85          8.02         6.41 o                         
   4  15   4        382.67        405.01        17.65 o                         
   5  15   4         37.18         28.83         7.85 o                         
   6  15   4          0.87         -6.23         8.59 o                         
   7  15   4          8.98         25.97        10.72 o                         
   8  15   4        175.09        205.94        17.32 o                         
 -10  16   4         56.28         23.39        16.00 o                         
  -9  16   4        435.89        440.47        21.06 o                         
  -8  16   4          4.99          8.56         8.18 o                         
  -7  16   4        709.00        709.56        22.14 o                         
  -6  16   4        161.04        167.18        10.83 o                         
  -5  16   4        893.74        869.11        20.48 o                         
  -4  16   4         11.62         12.28         5.31 o                         
  -3  16   4          6.38          1.04         4.92 o                         
  -2  16   4         80.11         77.50         7.92 o                         
  -1  16   4        401.50        441.28        15.63 o                         
   0  16   4        383.66        409.87        16.35 o                         
   1  16   4        730.72        784.15        28.64 o                         
   2  16   4         25.02          5.86         7.34 o                         
   3  16   4        890.09        858.53        25.26 o                         
   4  16   4          3.55         20.50         7.59 o                         
   5  16   4        475.19        470.17        19.98 o                         
   6  16   4         30.70         24.62         9.86 o                         
   7  16   4         60.76         32.77         9.85 o                         
 -10  17   4        514.89        506.38        38.48 o                         
  -9  17   4         18.44         -0.25        11.11 o                         
  -8  17   4        242.30        245.59        16.20 o                         
  -7  17   4          1.09         11.08         6.96 o                         
  -6  17   4        831.96        881.88        29.86 o                         
  -5  17   4         63.64         57.02         7.15 o                         
  -4  17   4        138.46        125.26         8.61 o                         
  -3  17   4        172.28        201.60        10.33 o                         
  -2  17   4        115.37        131.05         9.67 o                         
  -1  17   4          1.45          1.73         7.18 o                         
   0  17   4        911.14        960.15        29.16 o                         
   1  17   4         26.52         29.23         7.34 o                         
   2  17   4        787.88        790.03        24.19 o                         
   3  17   4          3.30          3.84         7.05 o                         
   4  17   4        649.88        631.62        23.03 o                         
   5  17   4        111.54         85.58        12.28 o                         
   6  17   4          4.92         10.58         9.60 o                         
   7  17   4          3.58        -23.27        14.93 o                         
  -9  18   4        114.75        168.88        17.32 o                         
  -8  18   4        145.25        131.76        15.66 o                         
  -7  18   4        124.95        195.49        15.12 o                         
  -6  18   4         68.36         57.70         8.13 o                         
  -5  18   4        352.93        304.07        14.52 o                         
  -4  18   4        131.83        138.20         9.28 o                         
  -3  18   4          2.07          4.62         5.27 o                         
  -2  18   4        223.33        224.20        16.24 o                         
  -1  18   4         70.34         60.99         9.75 o                         
   0  18   4         57.99         63.65         9.71 o                         
   1  18   4        300.50        314.41        15.68 o                         
   2  18   4         11.16          5.16         8.66 o                         
   3  18   4        474.63        478.77        20.01 o                         
   4  18   4          2.50          0.02         8.04 o                         
   5  18   4        203.59        193.80        16.24 o                         
   6  18   4          2.25        -14.77        12.70 o                         
  -9  19   4          6.63         10.41        16.52 o                         
  -8  19   4         61.54         43.52        12.20 o                         
  -7  19   4        270.19        249.14        25.63 o                         
  -6  19   4         22.28         15.24        11.63 o                         
  -5  19   4        592.62        633.48        20.63 o                         
  -4  19   4          0.50          7.11         5.74 o                         
  -3  19   4        911.41        871.24        22.60 o                         
  -2  19   4        164.74        151.64        13.29 o                         
  -1  19   4        363.29        389.01        19.86 o                         
   0  19   4        183.43        186.28        14.91 o                         
   1  19   4          6.46         14.70         7.06 o                         
   2  19   4          9.85          3.40         7.26 o                         
   3  19   4        214.07        217.18        14.69 o                         
   4  19   4         51.95         47.28        10.62 o                         
   5  19   4        357.26        377.55        26.55 o                         
  -8  20   4         12.69         11.82        22.59 o                         
  -7  20   4          3.81          5.26        10.46 o                         
  -6  20   4         90.64         78.54        18.50 o                         
  -5  20   4          6.57         22.22         8.30 o                         
  -4  20   4        146.47        167.94        12.93 o                         
  -3  20   4        454.05        436.97        31.69 o                         
  -2  20   4        338.18        393.00        24.09 o                         
  -1  20   4        199.94        225.94        31.78 o                         
   0  20   4         11.10         20.86        13.22 o                         
   1  20   4          7.46          3.43        14.71 o                         
   2  20   4         62.69         52.95        10.71 o                         
   3  20   4          1.78          5.45        10.41 o                         
   4  20   4        108.13        105.50        22.03 o                         
   5  20   4          3.03         -3.51        16.48 o                         
  -7  21   4          9.15         33.04        22.59 o                         
  -6  21   4          5.05          6.49        11.36 o                         
  -5  21   4         81.10         65.23        12.75 o                         
  -4  21   4          6.61         24.67        23.08 o                         
  -3  21   4        306.43        351.03        34.41 o                         
  -2  21   4          6.01         -0.87        10.43 o                         
  -1  21   4        169.43        180.06        27.00 o                         
   0  21   4         22.98          2.33        11.10 o                         
   1  21   4          0.36        -15.50        12.82 o                         
   2  21   4          9.23          4.69         9.46 o                         
   3  21   4        104.36        113.25        22.34 o                         
   4  21   4         17.55         21.27        14.79 o                         
  -4  22   4        122.44        146.91        34.75 o                         
  -3  22   4          9.74         24.85        15.45 o                         
  -2  22   4        289.10        205.22        19.74 o                         
  -1  22   4          7.37         -8.63        17.29 o                         
   0  22   4         40.65         32.96        15.48 o                         
   1  22   4         18.29         38.69        14.29 o                         
   2  22   4          0.14         10.36        36.79 o                         
  -2  23   4          6.27          5.87        21.04 o                         
  -1  23   4        310.74        280.76        28.23 o                         
   0  23   4          1.28         -0.16        26.92 o                         
 -13   0   5         96.75        109.61        28.02 o                         
 -11   0   5        269.92        304.73        25.29 o                         
  -9   0   5        191.79        193.01        11.18 o                         
  -7   0   5       2831.55       2633.98        36.54 o                         
  -5   0   5       2332.45       2245.39        28.28 o                         
  -3   0   5       7824.24       8155.03        85.18 o                         
  -1   0   5        482.69        553.45        18.90 o                         
   1   0   5       5248.04       5339.59        96.79 o                         
   3   0   5       6858.27       7074.96        85.15 o                         
   5   0   5       4146.91       4111.30        61.36 o                         
   7   0   5       3602.93       3641.71        61.21 o                         
   9   0   5         23.87         33.39        10.54 o                         
 -14   1   5        733.29        762.04        32.69 o                         
 -13   1   5         20.12         31.32        11.17 o                         
 -12   1   5        266.77        247.17        17.48 o                         
 -11   1   5         10.99          9.50         7.55 o                         
 -10   1   5          6.30          6.94         6.09 o                         
  -9   1   5         17.76         10.89         3.23 o                         
  -8   1   5       5215.64       4940.85        42.79 o                         
  -7   1   5        109.10         99.31         4.34 o                         
  -6   1   5       9143.59       8812.05        65.76 o                         
  -5   1   5       1428.63       1406.32        14.84 o                         
  -4   1   5       3402.74       3490.23        25.92 o                         
  -3   1   5       1834.04       1899.87        15.14 o                         
  -2   1   5         34.97         58.60         3.96 o                         
  -1   1   5       1859.19       1779.20        30.78 o                         
   0   1   5       2408.50       2301.60        24.98 o                         
   1   1   5          5.25          8.46         2.36 o                         
   2   1   5      11655.72      11920.88        89.02 o                         
   3   1   5        212.34        223.21         7.91 o                         
   4   1   5       2991.29       2915.23        33.47 o                         
   5   1   5        327.37        317.28        10.41 o                         
   6   1   5        550.92        530.56        14.12 o                         
   7   1   5        167.14        163.19        10.22 o                         
   8   1   5        150.96        149.85        12.33 o                         
   9   1   5         14.36         48.18         8.23 o                         
  10   1   5        111.34         99.64        17.88 o                         
 -14   2   5         49.30         89.01        17.58 o                         
 -13   2   5        103.45        111.48        15.77 o                         
 -12   2   5        221.82        225.42        17.83 o                         
 -11   2   5          0.01          1.04         7.29 o                         
 -10   2   5         33.16         18.16         6.74 o                         
  -9   2   5        322.16        338.63        10.05 o                         
  -8   2   5        128.29        105.21         5.87 o                         
  -7   2   5       3317.66       3201.76        38.13 o                         
  -6   2   5         70.77         70.80         3.74 o                         
  -5   2   5       2512.84       2390.18        21.95 o                         
  -4   2   5       3953.09       4033.71        28.40 o                         
  -3   2   5       5884.24       6280.80        36.60 o                         
  -2   2   5       4691.16       4858.51        33.20 o                         
  -1   2   5        275.63        256.01         7.36 o                         
   0   2   5        617.47        577.80         9.82 o                         
   1   2   5        714.55        626.62        10.37 o                         
   2   2   5         69.48         78.15         5.28 o                         
   3   2   5       2593.60       2561.18        29.62 o                         
   4   2   5        287.98        291.52         9.41 o                         
   5   2   5        894.85        898.51        17.51 o                         
   6   2   5        616.74        601.77        19.95 o                         
   7   2   5        556.38        522.21        17.36 o                         
   8   2   5        265.28        281.70        12.87 o                         
   9   2   5        238.11        230.37        14.94 o                         
  10   2   5        115.34        140.20        15.12 o                         
 -14   3   5         95.22        121.24        14.84 o                         
 -13   3   5         76.79         75.70        14.41 o                         
 -12   3   5          1.17         -4.12         8.46 o                         
 -11   3   5       1342.56       1455.94        31.61 o                         
 -10   3   5         99.40        106.00        10.03 o                         
  -9   3   5        749.96        782.41        16.22 o                         
  -8   3   5       4241.70       4223.43        53.15 o                         
  -7   3   5         58.21         60.12         5.36 o                         
  -6   3   5       2135.12       2134.93        22.71 o                         
  -5   3   5       1708.18       1754.55        19.85 o                         
  -4   3   5         16.68         17.29         2.29 o                         
  -3   3   5       6554.56       6674.42        42.27 o                         
  -2   3   5         34.43         57.55         2.78 o                         
  -1   3   5       3826.97       3766.40        31.52 o                         
   0   3   5        617.26        577.67         8.62 o                         
   1   3   5         31.01         21.79         2.00 o                         
   2   3   5       1793.81       1844.40        22.57 o                         
   3   3   5         37.42         42.89         3.71 o                         
   4   3   5        119.28        118.60         6.19 o                         
   5   3   5       1688.99       1738.97        21.82 o                         
   6   3   5        140.63        122.65         8.13 o                         
   7   3   5       1035.64       1056.00        23.12 o                         
   8   3   5        192.66        178.84         9.92 o                         
   9   3   5         12.10         -1.12         8.88 o                         
  10   3   5        146.31        154.90        16.18 o                         
 -14   4   5         17.97          4.69        11.02 o                         
 -13   4   5         17.49         35.58        14.11 o                         
 -12   4   5        495.30        522.52        31.93 o                         
 -11   4   5        143.19        156.35        12.39 o                         
 -10   4   5        974.51        958.29        26.71 o                         
  -9   4   5        260.69        251.01         9.72 o                         
  -8   4   5        290.42        302.76        11.49 o                         
  -7   4   5       1586.31       1580.80        25.79 o                         
  -6   4   5        108.17        123.91         4.72 o                         
  -5   4   5       1095.30       1107.51        13.67 o                         
  -4   4   5       1841.41       1819.37        20.15 o                         
  -3   4   5        812.14        880.32        10.27 o                         
  -2   4   5       3981.98       3855.19        27.99 o                         
  -1   4   5        101.54         95.08         3.02 o                         
   0   4   5       3074.98       3065.62        31.20 o                         
   1   4   5        563.08        565.33         9.71 o                         
   2   4   5       1439.24       1224.35        15.60 o                         
   3   4   5       1150.74       1038.07        12.73 o                         
   4   4   5         77.13         49.61         3.60 o                         
   5   4   5          6.28         13.30         4.35 o                         
   6   4   5       2041.89       1981.12        31.27 o                         
   7   4   5        142.23        174.47        10.23 o                         
   8   4   5        995.32       1008.03        24.01 o                         
   9   4   5         53.60         61.28         9.16 o                         
  10   4   5        422.98        430.59        23.84 o                         
 -14   5   5          0.51         -7.96        10.35 o                         
 -13   5   5        273.38        289.71        18.68 o                         
 -12   5   5         17.40         20.61         9.02 o                         
 -11   5   5       2351.11       2304.80        44.83 o                         
 -10   5   5         50.58         48.29         7.42 o                         
  -9   5   5       2054.44       2036.53        31.45 o                         
  -8   5   5        105.89        112.54         8.39 o                         
  -7   5   5        343.83        357.03        12.04 o                         
  -6   5   5         46.77         58.60         3.50 o                         
  -5   5   5       1947.48       2166.28        22.00 o                         
  -4   5   5        639.27        656.42        11.46 o                         
  -3   5   5       9689.52       9934.29        53.51 o                         
  -2   5   5        872.47        849.72         8.94 o                         
  -1   5   5      10480.77      10624.49        80.11 o                         
   0   5   5          9.40         12.81         1.49 o                         
   1   5   5       3000.53       3073.15        30.55 o                         
   2   5   5         33.40         38.66         4.27 o                         
   3   5   5          0.10         -1.35         3.12 o                         
   4   5   5         24.91         29.02         4.08 o                         
   5   5   5       2078.02       2002.34        27.31 o                         
   6   5   5         18.36         10.17         5.14 o                         
   7   5   5       1267.21       1194.60        23.24 o                         
   8   5   5          4.05          8.47         6.28 o                         
   9   5   5        364.09        410.78        18.36 o                         
  10   5   5         11.55         -3.12        10.38 o                         
 -14   6   5        259.40        298.10        25.58 o                         
 -13   6   5          0.75         21.67        11.28 o                         
 -12   6   5        533.70        522.15        22.52 o                         
 -11   6   5          4.82         -1.91         7.48 o                         
 -10   6   5        411.01        400.76        15.16 o                         
  -9   6   5         39.54         30.29         5.16 o                         
  -8   6   5        255.68        253.61        10.97 o                         
  -7   6   5        477.98        508.88        14.59 o                         
  -6   6   5        168.69        181.48         6.38 o                         
  -5   6   5       1033.80       1019.34        18.17 o                         
  -4   6   5       1821.74       1730.68        19.33 o                         
  -3   6   5        468.31        508.75         7.69 o                         
  -2   6   5       6326.02       6191.52        41.36 o                         
  -1   6   5        439.79        518.31         6.94 o                         
   0   6   5       2348.06       2050.05        19.75 o                         
   1   6   5        597.26        683.65        11.02 o                         
   2   6   5         61.90         50.72         4.14 o                         
   3   6   5        267.82        249.21         8.47 o                         
   4   6   5         54.22         35.15         4.45 o                         
   5   6   5        474.85        415.00        12.15 o                         
   6   6   5        726.62        738.12        18.92 o                         
   7   6   5          6.17         18.25         6.90 o                         
   8   6   5        514.61        496.64        17.44 o                         
   9   6   5          0.67          5.41         7.51 o                         
  10   6   5        198.20        206.81        15.80 o                         
 -13   7   5        191.94        226.31        19.19 o                         
 -12   7   5         16.34         17.44         8.43 o                         
 -11   7   5       1848.23       1953.96        49.66 o                         
 -10   7   5        121.84        116.86         9.10 o                         
  -9   7   5       1024.12        970.54        20.47 o                         
  -8   7   5        122.52        125.72        11.53 o                         
  -7   7   5        279.57        292.54        10.63 o                         
  -6   7   5       1363.18       1289.93        17.84 o                         
  -5   7   5        766.56        691.38        13.40 o                         
  -4   7   5       1117.97       1112.70        18.60 o                         
  -3   7   5       4675.59       4720.11        37.20 o                         
  -2   7   5        232.24        200.47         5.52 o                         
  -1   7   5       3387.69       3381.04        38.46 o                         
   0   7   5        328.65        400.25         9.10 o                         
   1   7   5       1507.60       1370.91        16.24 o                         
   2   7   5        188.13        171.00         7.05 o                         
   3   7   5          0.56          4.57         3.27 o                         
   4   7   5         15.01         17.72         3.79 o                         
   5   7   5       1247.54       1187.36        23.27 o                         
   6   7   5        105.24         83.53         8.95 o                         
   7   7   5        911.84        933.09        25.38 o                         
   8   7   5          5.60         10.39         7.32 o                         
   9   7   5        120.44        119.26        11.50 o                         
  10   7   5         14.06         12.21        18.09 o                         
 -13   8   5        442.56        467.25        25.70 o                         
 -12   8   5        321.36        380.34        19.60 o                         
 -11   8   5         85.91         82.56         9.86 o                         
 -10   8   5        608.51        650.87        19.92 o                         
  -9   8   5         90.73        108.15        10.27 o                         
  -8   8   5        238.28        245.71        11.31 o                         
  -7   8   5        808.40        754.43        17.22 o                         
  -6   8   5          7.18          4.16         2.49 o                         
  -5   8   5       3604.52       3579.50        34.25 o                         
  -4   8   5        914.98        942.17        13.41 o                         
  -3   8   5       1005.25        949.01        14.14 o                         
  -2   8   5       1186.40       1156.09        28.54 o                         
  -1   8   5          6.52          7.59         3.38 o                         
   0   8   5       1229.50       1253.14        14.19 o                         
   1   8   5        896.10        848.48        15.59 o                         
   2   8   5        117.13        126.62         5.23 o                         
   3   8   5       1179.81       1154.94        24.23 o                         
   4   8   5          5.45          9.70         4.44 o                         
   5   8   5       1011.88       1066.93        22.57 o                         
   6   8   5        574.26        570.88        19.37 o                         
   7   8   5         37.23         29.49         9.44 o                         
   8   8   5        204.77        256.47        18.61 o                         
   9   8   5         46.22         49.87         9.29 o                         
  10   8   5         55.27         65.55        11.12 o                         
 -13   9   5         38.84         85.83        14.46 o                         
 -12   9   5        255.96        224.18        21.32 o                         
 -11   9   5        277.16        290.59        16.44 o                         
 -10   9   5         17.61         31.85         6.24 o                         
  -9   9   5        240.67        247.44        10.99 o                         
  -8   9   5        989.04       1008.81        22.86 o                         
  -7   9   5          0.14         -0.05         4.27 o                         
  -6   9   5       1926.07       1844.57        23.57 o                         
  -5   9   5        960.40        941.98        15.92 o                         
  -4   9   5        477.46        448.85        11.04 o                         
  -3   9   5        483.33        456.45         9.51 o                         
  -2   9   5        162.38        199.99        11.46 o                         
  -1   9   5       1231.83       1295.19        24.72 o                         
   0   9   5        325.76        335.36         6.73 o                         
   1   9   5        605.34        568.37        10.71 o                         
   2   9   5       1343.74       1365.02        21.95 o                         
   3   9   5         18.79         37.66         5.06 o                         
   4   9   5       1323.54       1254.51        24.40 o                         
   5   9   5        134.37        158.73         9.56 o                         
   6   9   5        256.37        304.44        14.76 o                         
   7   9   5        115.65        121.29        12.93 o                         
   8   9   5         49.00         43.00        10.10 o                         
   9   9   5          6.29          4.58         8.29 o                         
 -13  10   5        126.89         83.29        13.65 o                         
 -12  10   5         64.98         47.40         9.71 o                         
 -11  10   5         23.95         33.58         8.77 o                         
 -10  10   5          5.21          9.38         6.37 o                         
  -9  10   5        957.75        913.10        21.10 o                         
  -8  10   5         83.39         85.26         7.52 o                         
  -7  10   5       2994.23       2987.36        37.96 o                         
  -6  10   5        263.15        250.61         8.59 o                         
  -5  10   5       4598.02       4555.47        42.32 o                         
  -4  10   5        372.54        393.14        10.57 o                         
  -3  10   5        847.92        910.64        16.69 o                         
  -2  10   5        878.61        888.35        20.42 o                         
  -1  10   5         39.74         35.33         5.94 o                         
   0  10   5        844.04        749.47        21.19 o                         
   1  10   5       1998.01       2096.03        27.08 o                         
   2  10   5          2.91          2.02         3.37 o                         
   3  10   5       1746.58       1738.88        27.07 o                         
   4  10   5         56.28         38.79         6.29 o                         
   5  10   5        695.83        660.21        20.45 o                         
   6  10   5         60.64         72.66        10.10 o                         
   7  10   5         18.06         22.96         8.99 o                         
   8  10   5        235.55        254.34        19.11 o                         
   9  10   5         31.78         34.96         9.85 o                         
 -13  11   5          3.89        -16.21        16.56 o                         
 -12  11   5         24.04         23.92        12.09 o                         
 -11  11   5         28.30          7.19         7.93 o                         
 -10  11   5        326.55        300.39        14.63 o                         
  -9  11   5        145.68        159.80        10.54 o                         
  -8  11   5       1164.51       1129.26        25.19 o                         
  -7  11   5         53.31         48.17         5.13 o                         
  -6  11   5       3024.40       3045.14        29.93 o                         
  -5  11   5         27.28         38.81         4.06 o                         
  -4  11   5       2659.88       2617.39        40.73 o                         
  -3  11   5        404.56        425.22        14.56 o                         
  -2  11   5        233.99        230.73        11.05 o                         
  -1  11   5        387.42        415.25        13.85 o                         
   0  11   5        490.96        486.30        11.58 o                         
   1  11   5        582.74        544.21        12.51 o                         
   2  11   5        985.52        922.61        18.68 o                         
   3  11   5         80.79         61.54         6.05 o                         
   4  11   5       1027.20        996.74        24.98 o                         
   5  11   5         33.10         33.40         7.31 o                         
   6  11   5        135.84        121.29        12.72 o                         
   7  11   5         10.47          3.98         8.60 o                         
   8  11   5         34.69         20.83        10.10 o                         
   9  11   5        123.13        134.39        15.35 o                         
 -12  12   5         36.78         29.62        12.03 o                         
 -11  12   5         13.26          7.22         6.93 o                         
 -10  12   5        220.04        189.56        12.53 o                         
  -9  12   5        223.16        263.33        12.38 o                         
  -8  12   5        277.58        248.21        12.35 o                         
  -7  12   5        444.07        478.70        14.86 o                         
  -6  12   5         17.56         20.15         4.19 o                         
  -5  12   5       1949.38       1921.21        28.71 o                         
  -4  12   5          2.15          2.21         4.33 o                         
  -3  12   5        493.57        458.87        15.79 o                         
  -2  12   5        650.13        650.46        20.80 o                         
  -1  12   5        437.18        450.15        17.69 o                         
   0  12   5        154.73        176.02         7.57 o                         
   1  12   5        643.73        605.48        18.07 o                         
   2  12   5        123.06        119.27         9.08 o                         
   3  12   5        307.75        290.57        16.46 o                         
   4  12   5         53.40         68.15         7.69 o                         
   5  12   5        447.03        497.19        18.88 o                         
   6  12   5         22.23         12.77         8.30 o                         
   7  12   5          5.32          5.18         9.22 o                         
   8  12   5         52.66         25.99        10.20 o                         
   9  12   5         60.58         45.68        13.61 o                         
 -12  13   5        316.21        336.77        22.21 o                         
 -11  13   5         31.46         21.85         9.11 o                         
 -10  13   5         24.68         56.76         8.16 o                         
  -9  13   5        230.53        221.10        11.49 o                         
  -8  13   5        410.12        453.71        16.77 o                         
  -7  13   5        197.50        170.34         9.46 o                         
  -6  13   5       1195.02       1149.88        22.45 o                         
  -5  13   5        230.60        225.98        10.04 o                         
  -4  13   5       1496.77       1535.95        41.42 o                         
  -3  13   5        185.04        220.75        11.66 o                         
  -2  13   5        186.73        185.90        12.00 o                         
  -1  13   5        248.94        263.68        11.63 o                         
   0  13   5         18.18         29.84         8.35 o                         
   1  13   5        123.11        124.73         9.09 o                         
   2  13   5        968.02        950.77        25.99 o                         
   3  13   5          0.02          0.32         5.99 o                         
   4  13   5       2494.23       2393.88        42.12 o                         
   5  13   5        122.03        106.63        10.43 o                         
   6  13   5        394.92        422.87        21.35 o                         
   7  13   5        169.06        200.15        16.47 o                         
   8  13   5         16.14          4.16         9.50 o                         
 -12  14   5        266.21        306.62        42.33 o                         
 -11  14   5         19.35          9.11        10.03 o                         
 -10  14   5        556.66        550.12        26.11 o                         
  -9  14   5        140.71        140.24        11.11 o                         
  -8  14   5        198.17        175.27        12.13 o                         
  -7  14   5         67.36         95.48         8.91 o                         
  -6  14   5        395.02        374.75        15.23 o                         
  -5  14   5        344.00        363.53        12.83 o                         
  -4  14   5       1015.92       1028.59        23.32 o                         
  -3  14   5         68.71         72.33         7.85 o                         
  -2  14   5       1704.55       1772.87        37.89 o                         
  -1  14   5        289.52        265.07        11.25 o                         
   0  14   5        390.03        405.80        15.57 o                         
   1  14   5        253.14        276.24        13.30 o                         
   2  14   5         28.00         24.45         6.23 o                         
   3  14   5        413.77        398.96        16.74 o                         
   4  14   5        725.40        657.99        22.14 o                         
   5  14   5        659.65        549.03        23.48 o                         
   6  14   5        228.00        218.22        16.88 o                         
   7  14   5        101.66         88.73        12.66 o                         
   8  14   5        149.08        145.07        15.88 o                         
 -11  15   5         22.78          4.72        11.57 o                         
 -10  15   5         10.00         29.36         9.99 o                         
  -9  15   5        126.06        140.90        14.14 o                         
  -8  15   5         22.53         29.26         7.79 o                         
  -7  15   5        179.28        174.51        11.42 o                         
  -6  15   5          5.80          4.85         5.64 o                         
  -5  15   5        522.45        568.22        16.47 o                         
  -4  15   5          6.07          7.66         5.48 o                         
  -3  15   5        716.63        707.94        27.57 o                         
  -2  15   5        235.95        222.19        11.12 o                         
  -1  15   5       1007.57       1012.08        35.91 o                         
   0  15   5        314.29        289.88        14.24 o                         
   1  15   5        514.95        494.31        18.07 o                         
   2  15   5        290.15        269.78        14.17 o                         
   3  15   5         43.01         49.06         8.39 o                         
   4  15   5        550.85        534.20        20.58 o                         
   5  15   5        211.84        195.62        15.49 o                         
   6  15   5         29.26         11.03        13.24 o                         
   7  15   5        221.04        196.80        17.06 o                         
 -11  16   5         42.76         28.15        12.56 o                         
 -10  16   5        195.33        188.30        18.01 o                         
  -9  16   5          1.47         -2.34         8.33 o                         
  -8  16   5        104.45         91.84        10.26 o                         
  -7  16   5        279.10        299.74        16.71 o                         
  -6  16   5        545.33        548.34        24.02 o                         
  -5  16   5          8.03         12.69         5.26 o                         
  -4  16   5       1077.07       1024.77        24.58 o                         
  -3  16   5         11.01         17.24         6.32 o                         
  -2  16   5       1717.13       1699.08        36.78 o                         
  -1  16   5        305.81        300.67        18.88 o                         
   0  16   5        616.10        625.30        33.41 o                         
   1  16   5          2.09         -0.91         6.45 o                         
   2  16   5          4.99         -1.59         7.36 o                         
   3  16   5          0.00          5.51         7.44 o                         
   4  16   5        689.96        687.97        24.02 o                         
   5  16   5         28.38         33.51         9.71 o                         
   6  16   5        159.76        201.08        17.38 o                         
   7  16   5          4.31        -14.45        22.35 o                         
 -10  17   5        124.57        107.05        17.19 o                         
  -9  17   5        238.46        222.36        16.22 o                         
  -8  17   5         48.29         20.19         8.06 o                         
  -7  17   5         10.73         10.29         7.58 o                         
  -6  17   5         76.54         72.78         8.47 o                         
  -5  17   5        168.19        166.25        12.63 o                         
  -4  17   5        191.21        205.96        12.04 o                         
  -3  17   5        269.77        303.96        14.23 o                         
  -2  17   5        242.80        204.18        16.41 o                         
  -1  17   5        583.41        526.21        24.32 o                         
   0  17   5          0.82         -0.26         8.64 o                         
   1  17   5        353.88        342.48        16.28 o                         
   2  17   5        218.24        246.61        14.47 o                         
   3  17   5         29.26         29.94         8.82 o                         
   4  17   5        224.27        288.51        16.94 o                         
   5  17   5         58.00         53.42        18.59 o                         
   6  17   5        477.25        422.79        27.97 o                         
  -9  18   5          5.73        -11.59        11.77 o                         
  -8  18   5        373.80        371.99        20.30 o                         
  -7  18   5         81.60         75.75        10.02 o                         
  -6  18   5         12.41          2.33         7.67 o                         
  -5  18   5         47.49         61.35         9.69 o                         
  -4  18   5         85.73        107.83         8.88 o                         
  -3  18   5          3.43         10.14         7.23 o                         
  -2  18   5        684.88        725.30        35.83 o                         
  -1  18   5          0.28         11.17         7.60 o                         
   0  18   5        813.04        781.07        31.06 o                         
   1  18   5        190.66        166.69        12.18 o                         
   2  18   5        143.27        111.55        11.15 o                         
   3  18   5        127.21        137.97        12.04 o                         
   4  18   5         39.03         25.76         8.94 o                         
   5  18   5         53.20         82.44        12.89 o                         
  -8  19   5          3.69         -2.67        12.30 o                         
  -7  19   5          5.75         10.12        10.32 o                         
  -6  19   5        176.70        178.47        16.79 o                         
  -5  19   5        117.71        132.81        11.17 o                         
  -4  19   5        251.74        285.98        14.74 o                         
  -3  19   5         24.82         24.16        11.78 o                         
  -2  19   5         73.80         75.27        11.13 o                         
  -1  19   5        170.17        164.33        16.13 o                         
   0  19   5         17.28         35.39         9.96 o                         
   1  19   5        309.47        321.83        16.99 o                         
   2  19   5        118.01        133.92        12.52 o                         
   3  19   5          0.64         -7.10        10.10 o                         
   4  19   5        139.59        128.94        24.09 o                         
   5  19   5          3.76          4.24        20.64 o                         
  -8  20   5        117.39         99.43        33.61 o                         
  -7  20   5        411.51        464.38        25.29 o                         
  -6  20   5          8.46         -1.56         9.02 o                         
  -5  20   5        399.83        416.42        21.03 o                         
  -4  20   5          3.38          5.16         8.74 o                         
  -3  20   5         23.79         25.04         8.17 o                         
  -2  20   5         55.51         54.51        10.77 o                         
  -1  20   5         50.60         56.27        10.64 o                         
   0  20   5         71.93         64.02        11.11 o                         
   1  20   5        329.84        335.36        21.22 o                         
   2  20   5          5.28         17.24        11.80 o                         
   3  20   5        277.50        326.22        25.59 o                         
  -6  21   5        172.87        173.41        38.17 o                         
  -5  21   5         12.04          9.82        17.57 o                         
  -4  21   5        203.98        183.56        23.57 o                         
  -3  21   5         13.92         24.10        17.99 o                         
  -2  21   5         30.23         18.65        22.62 o                         
  -1  21   5          0.43         -2.70        11.65 o                         
   0  21   5         18.19         -0.36        11.28 o                         
   1  21   5         33.75         40.59        13.93 o                         
   2  21   5         73.15         74.82        15.55 o                         
   3  21   5         15.31        -33.85        25.29 o                         
  -4  22   5         68.85        107.26        27.57 o                         
  -3  22   5         23.81         45.35        15.52 o                         
  -2  22   5          0.21         18.60        22.36 o                         
  -1  22   5         16.52         18.19        14.09 o                         
   0  22   5          0.24          1.72        12.67 o                         
   1  22   5         82.67         79.86        31.49 o                         
 -14   0   6         21.42         35.32        16.19 o                         
 -12   0   6        577.00        620.04        36.69 o                         
 -10   0   6       5309.70       5214.12        86.39 o                         
  -8   0   6       1933.27       1858.27        42.06 o                         
  -6   0   6        848.56        771.60        21.87 o                         
  -4   0   6        849.08        870.80        16.48 o                         
  -2   0   6       3335.28       3151.93        36.11 o                         
   0   0   6        928.27        928.16        22.23 o                         
   2   0   6        219.66        189.17        14.54 o                         
   4   0   6        187.00        147.86        12.83 o                         
   6   0   6       1927.22       2077.53        70.31 o                         
   8   0   6        600.49        575.29        44.37 o                         
  10   0   6        293.00        330.43        42.74 o                         
 -14   1   6         32.08         15.50        11.22 o                         
 -13   1   6         48.55         41.87        11.63 o                         
 -12   1   6        205.67        161.43        14.67 o                         
 -11   1   6       1235.70       1262.14        31.44 o                         
 -10   1   6        349.41        295.89        13.36 o                         
  -9   1   6       2161.06       2164.48        30.43 o                         
  -8   1   6        100.05         98.67         6.42 o                         
  -7   1   6       3714.57       3677.28        46.88 o                         
  -6   1   6          7.41         10.56         2.73 o                         
  -5   1   6        214.02        266.60         6.42 o                         
  -4   1   6         14.87         15.13         1.72 o                         
  -3   1   6       4920.29       5052.73        34.00 o                         
  -2   1   6         18.31         19.36         2.42 o                         
  -1   1   6       6894.95       6930.72        55.09 o                         
   0   1   6        235.71        238.95         7.71 o                         
   1   1   6       4356.94       4132.52        40.36 o                         
   2   1   6        500.25        556.19        12.80 o                         
   3   1   6        944.32        944.68        19.02 o                         
   4   1   6         39.23         59.90         5.42 o                         
   5   1   6        150.89        122.12         7.24 o                         
   6   1   6        129.20        137.87        11.30 o                         
   7   1   6       2697.84       2659.35        80.65 o                         
   8   1   6         17.57         24.47         8.59 o                         
   9   1   6        803.62        778.50        26.51 o                         
  10   1   6          4.34        -14.51        25.94 o                         
 -14   2   6         18.61         14.36        12.47 o                         
 -13   2   6        354.47        373.40        22.31 o                         
 -12   2   6        372.27        331.08        19.70 o                         
 -11   2   6         41.99         36.40        10.52 o                         
 -10   2   6       1554.73       1563.92        33.26 o                         
  -9   2   6         28.32         22.97         3.71 o                         
  -8   2   6        226.11        253.63         9.70 o                         
  -7   2   6       1536.20       1567.38        19.55 o                         
  -6   2   6         83.40        100.99         4.32 o                         
  -5   2   6       1311.09       1151.47        14.68 o                         
  -4   2   6       1212.12       1309.63        13.96 o                         
  -3   2   6         45.23         92.19         3.71 o                         
  -2   2   6       4726.75       4872.13        40.04 o                         
  -1   2   6         47.41         48.15         2.99 o                         
   0   2   6       7768.84       7921.95        71.08 o                         
   1   2   6         44.21         54.32         4.21 o                         
   2   2   6       1215.14       1130.87        18.41 o                         
   3   2   6        627.07        589.63        13.55 o                         
   4   2   6         29.89         30.35         4.35 o                         
   5   2   6         34.95         31.77         4.90 o                         
   6   2   6        661.08        575.25        18.16 o                         
   7   2   6        115.62        112.97         8.84 o                         
   8   2   6         95.62        110.17        10.57 o                         
   9   2   6          7.76         25.81         9.78 o                         
  10   2   6        138.63        144.47        24.42 o                         
 -14   3   6        204.32        229.18        19.39 o                         
 -13   3   6          1.83         11.62        10.31 o                         
 -12   3   6        201.90        237.79        15.23 o                         
 -11   3   6         70.27         69.05         8.97 o                         
 -10   3   6        556.37        536.98        19.35 o                         
  -9   3   6         32.36         45.39         5.05 o                         
  -8   3   6         18.76         27.18         4.80 o                         
  -7   3   6        510.43        510.92        10.23 o                         
  -6   3   6       1775.62       1741.74        18.01 o                         
  -5   3   6        386.61        427.98         8.54 o                         
  -4   3   6       5927.39       5720.50        38.05 o                         
  -3   3   6       1684.41       1715.66        18.92 o                         
  -2   3   6       6204.89       6406.20        49.85 o                         
  -1   3   6       3452.26       3240.95        31.20 o                         
   0   3   6        358.58        409.97         7.87 o                         
   1   3   6        898.25        870.67        12.16 o                         
   2   3   6       1432.47       1446.83        19.05 o                         
   3   3   6        433.94        448.16        11.36 o                         
   4   3   6       2536.31       2434.59        40.54 o                         
   5   3   6         40.61         26.66         4.55 o                         
   6   3   6       1021.84        932.15        21.56 o                         
   7   3   6        148.78        137.60         9.71 o                         
   8   3   6        529.07        548.44        21.05 o                         
   9   3   6         14.50         35.64        10.87 o                         
  10   3   6          1.12          2.05        14.35 o                         
 -14   4   6          5.75          9.11        13.92 o                         
 -13   4   6       1136.42       1104.23        36.92 o                         
 -12   4   6        201.41        239.50        15.79 o                         
 -11   4   6        229.04        242.84        14.52 o                         
 -10   4   6        461.18        457.69        16.64 o                         
  -9   4   6          0.93         12.75         5.07 o                         
  -8   4   6         51.17         55.27         6.61 o                         
  -7   4   6       1869.86       1698.02        25.46 o                         
  -6   4   6        177.47        167.76         5.54 o                         
  -5   4   6       4326.13       4143.27        36.52 o                         
  -4   4   6        812.59        802.81        10.99 o                         
  -3   4   6       4030.60       4203.71        34.31 o                         
  -2   4   6         39.86         40.73         3.24 o                         
  -1   4   6        862.06        882.85        12.19 o                         
   0   4   6        311.09        282.16         6.40 o                         
   1   4   6       1621.97       1630.57        19.59 o                         
   2   4   6        291.17        266.54         7.33 o                         
   3   4   6       3958.01       4092.51        35.75 o                         
   4   4   6        278.83        286.58        10.00 o                         
   5   4   6        795.10        785.76        17.06 o                         
   6   4   6          1.98          9.13         5.15 o                         
   7   4   6        548.78        561.55        17.94 o                         
   8   4   6          4.17         10.89         6.37 o                         
   9   4   6         75.45         73.32        13.19 o                         
  10   4   6          1.39         42.39        18.31 o                         
 -14   5   6        823.88        894.83        35.74 o                         
 -13   5   6          8.73         19.90        10.16 o                         
 -12   5   6        920.10        948.09        32.64 o                         
 -11   5   6         63.10         97.88        11.55 o                         
 -10   5   6        564.46        515.23        17.98 o                         
  -9   5   6        225.91        244.99        12.41 o                         
  -8   5   6         94.44        106.90         8.14 o                         
  -7   5   6        557.18        538.76        15.10 o                         
  -6   5   6       5490.28       5516.74        41.82 o                         
  -5   5   6         55.57         51.08         3.87 o                         
  -4   5   6       9856.93       9895.98        59.13 o                         
  -3   5   6         79.10         70.12         3.30 o                         
  -2   5   6       4055.36       4001.11        40.43 o                         
  -1   5   6        110.22        107.26         3.77 o                         
   0   5   6        363.52        343.97         6.20 o                         
   1   5   6        106.05         82.29         4.26 o                         
   2   5   6       1209.65       1263.73        19.54 o                         
   3   5   6        941.59        901.84        17.12 o                         
   4   5   6       2744.27       2849.91        36.40 o                         
   5   5   6        134.06        142.67         7.83 o                         
   6   5   6       1675.24       1674.96        30.05 o                         
   7   5   6         16.62         20.45         6.38 o                         
   8   5   6        483.64        471.38        17.46 o                         
   9   5   6         10.77         20.32         9.71 o                         
 -14   6   6         65.08         67.67        13.75 o                         
 -13   6   6        506.80        546.53        23.68 o                         
 -12   6   6         37.61         45.03         9.83 o                         
 -11   6   6        193.51        171.10        14.36 o                         
 -10   6   6         29.50         24.13         6.01 o                         
  -9   6   6        548.93        565.97        18.54 o                         
  -8   6   6        101.53         91.82         7.98 o                         
  -7   6   6       5248.99       4967.13        57.99 o                         
  -6   6   6         18.34         24.67         3.47 o                         
  -5   6   6       3302.42       3153.83        33.20 o                         
  -4   6   6         53.65         49.32         2.80 o                         
  -3   6   6       1770.25       1660.98        15.28 o                         
  -2   6   6        860.56        919.84        13.23 o                         
  -1   6   6        643.67        738.96         9.51 o                         
   0   6   6         19.81         18.63         2.48 o                         
   1   6   6         30.86         11.94         2.73 o                         
   2   6   6         21.81         15.26         3.68 o                         
   3   6   6       1142.29       1036.70        18.71 o                         
   4   6   6          5.34          7.81         4.53 o                         
   5   6   6        697.32        689.21        17.16 o                         
   6   6   6          6.21         23.32         5.90 o                         
   7   6   6        205.11        214.46        11.96 o                         
   8   6   6         66.20         54.12         9.82 o                         
   9   6   6         21.09          9.83        12.72 o                         
 -14   7   6        207.13        207.45        27.18 o                         
 -13   7   6         24.32         16.03        14.60 o                         
 -12   7   6         70.51         55.83         9.40 o                         
 -11   7   6         34.63         26.42         7.73 o                         
 -10   7   6         15.55         13.39         4.86 o                         
  -9   7   6        696.91        645.80        19.52 o                         
  -8   7   6        899.86        852.07        22.09 o                         
  -7   7   6         12.94         13.87         4.84 o                         
  -6   7   6       6055.22       5688.05        62.58 o                         
  -5   7   6        186.59        187.95         7.40 o                         
  -4   7   6       5838.46       5882.50        41.82 o                         
  -3   7   6         25.40         26.28         2.56 o                         
  -2   7   6       2423.40       2369.58        22.48 o                         
  -1   7   6        303.47        341.73         7.44 o                         
   0   7   6          5.92          5.61         1.73 o                         
   1   7   6        168.72        172.06         5.76 o                         
   2   7   6       2318.64       2192.90        27.64 o                         
   3   7   6        352.01        316.93        10.41 o                         
   4   7   6       1989.08       1909.27        27.70 o                         
   5   7   6         13.13         27.38         5.07 o                         
   6   7   6        805.97        842.82        21.68 o                         
   7   7   6         52.00         48.98         7.68 o                         
   8   7   6        144.88        181.35        15.25 o                         
   9   7   6         46.11         36.11         9.02 o                         
 -13   8   6        186.67        219.73        18.67 o                         
 -12   8   6         88.67         83.37        11.05 o                         
 -11   8   6         19.34         27.56         7.98 o                         
 -10   8   6        949.15        915.23        21.39 o                         
  -9   8   6        106.86        110.99         8.86 o                         
  -8   8   6       1831.11       1843.35        31.70 o                         
  -7   8   6        715.19        773.36        19.02 o                         
  -6   8   6        125.31        119.35         6.36 o                         
  -5   8   6        816.81        824.91        15.77 o                         
  -4   8   6          5.11          8.57         1.91 o                         
  -3   8   6       3437.14       3333.66        31.58 o                         
  -2   8   6       1967.03       1998.75        34.64 o                         
  -1   8   6        464.21        446.60         9.88 o                         
   0   8   6       3315.20       3145.83        41.09 o                         
   1   8   6        256.11        263.29         8.57 o                         
   2   8   6       1389.48       1364.63        21.26 o                         
   3   8   6       1053.35       1102.99        19.98 o                         
   4   8   6          1.57          3.79         4.56 o                         
   5   8   6        299.51        287.88        11.29 o                         
   6   8   6        124.97        105.73        10.20 o                         
   7   8   6        144.46        135.53        10.25 o                         
   8   8   6        547.41        561.01        21.75 o                         
   9   8   6         31.44         50.16        10.33 o                         
 -13   9   6         75.70         89.06        12.32 o                         
 -12   9   6         47.16         33.14         9.43 o                         
 -11   9   6        259.11        228.46        15.35 o                         
 -10   9   6         28.68         34.65         6.06 o                         
  -9   9   6       1153.11       1228.40        26.85 o                         
  -8   9   6        134.11        164.64         9.88 o                         
  -7   9   6        753.22        751.31        19.05 o                         
  -6   9   6        586.91        637.94        16.42 o                         
  -5   9   6        521.03        509.91        12.60 o                         
  -4   9   6       1711.78       1677.19        26.88 o                         
  -3   9   6        324.69        314.22         8.91 o                         
  -2   9   6        574.10        530.14        17.81 o                         
  -1   9   6       3792.83       3782.99        45.42 o                         
   0   9   6        223.63        223.24         7.56 o                         
   1   9   6        991.80       1068.03        18.69 o                         
   2   9   6         67.28         67.87         5.61 o                         
   3   9   6        167.08        221.17         9.36 o                         
   4   9   6        100.05        111.29         7.45 o                         
   5   9   6         18.28         20.50         5.28 o                         
   6   9   6         66.79         70.30         7.88 o                         
   7   9   6        162.77        137.69        10.71 o                         
   8   9   6          0.63          1.72         7.60 o                         
   9   9   6        188.92        138.02        14.74 o                         
 -13  10   6         86.37         97.65        22.37 o                         
 -12  10   6        206.86        179.71        14.73 o                         
 -11  10   6        137.65        104.18        12.36 o                         
 -10  10   6        745.15        771.44        20.81 o                         
  -9  10   6         26.23         26.18         5.87 o                         
  -8  10   6       1147.25       1101.46        24.73 o                         
  -7  10   6        486.68        459.00        15.20 o                         
  -6  10   6        357.75        343.87        10.84 o                         
  -5  10   6          1.89          4.40         3.50 o                         
  -4  10   6         42.24         43.68         4.62 o                         
  -3  10   6        135.96        138.48         8.78 o                         
  -2  10   6       1498.98       1471.96        31.55 o                         
  -1  10   6         88.70         83.69         6.64 o                         
   0  10   6       3080.22       3008.72        37.59 o                         
   1  10   6         47.30         27.80         4.15 o                         
   2  10   6       1268.45       1380.56        23.43 o                         
   3  10   6        204.46        179.42        10.43 o                         
   4  10   6         30.04         39.64         5.87 o                         
   5  10   6        165.49        174.74        10.19 o                         
   6  10   6         22.23         27.89         7.11 o                         
   7  10   6        191.57        201.00        13.66 o                         
   8  10   6        223.19        233.76        15.34 o                         
 -13  11   6         36.33         52.98        19.65 o                         
 -12  11   6         37.18         71.29        11.35 o                         
 -11  11   6        296.86        337.80        19.22 o                         
 -10  11   6         68.99         87.31         8.77 o                         
  -9  11   6       1178.92       1170.16        28.28 o                         
  -8  11   6          1.37          6.63         5.44 o                         
  -7  11   6        340.32        344.36        12.64 o                         
  -6  11   6        397.90        387.71        14.24 o                         
  -5  11   6        318.99        329.95        10.56 o                         
  -4  11   6        626.01        619.19        18.29 o                         
  -3  11   6       1504.03       1501.27        29.06 o                         
  -2  11   6        259.88        238.26        13.13 o                         
  -1  11   6       1746.49       1792.28        34.57 o                         
   0  11   6        264.58        261.10        11.63 o                         
   1  11   6       1073.83       1061.13        23.89 o                         
   2  11   6         81.70         67.03         7.63 o                         
   3  11   6        257.91        251.98        12.81 o                         
   4  11   6          1.35          9.12         6.27 o                         
   5  11   6          0.36        -11.12         7.78 o                         
   6  11   6          7.99        -10.81         8.34 o                         
   7  11   6         41.80         52.67        12.74 o                         
   8  11   6          8.71         -4.26        10.23 o                         
 -12  12   6         66.29         40.79        10.58 o                         
 -11  12   6         91.53         61.47         9.40 o                         
 -10  12   6        382.09        385.32        17.78 o                         
  -9  12   6          2.39          1.55         6.43 o                         
  -8  12   6        487.73        502.91        17.32 o                         
  -7  12   6        119.92        119.01         8.24 o                         
  -6  12   6        147.35        140.96         7.75 o                         
  -5  12   6       1822.59       1724.50        30.01 o                         
  -4  12   6        430.58        421.51        18.40 o                         
  -3  12   6        577.51        595.89        18.65 o                         
  -2  12   6        899.98        902.43        25.50 o                         
  -1  12   6        474.31        471.86        18.84 o                         
   0  12   6       1879.17       1924.26        34.76 o                         
   1  12   6         26.93          8.97         5.21 o                         
   2  12   6        943.79        896.01        24.23 o                         
   3  12   6        103.15         96.32         8.97 o                         
   4  12   6          0.95         14.10        11.72 o                         
   5  12   6        362.53        381.17        19.79 o                         
   6  12   6         48.66         21.80        10.48 o                         
   7  12   6         30.21         22.98         9.54 o                         
   8  12   6        220.26        191.68        27.95 o                         
 -12  13   6        241.27        200.22        18.18 o                         
 -11  13   6        215.70        234.11        14.22 o                         
 -10  13   6          9.64          7.04         6.50 o                         
  -9  13   6        711.29        766.64        22.76 o                         
  -8  13   6         92.33         74.51         8.13 o                         
  -7  13   6        998.54       1021.53        23.73 o                         
  -6  13   6       1009.14        959.96        29.04 o                         
  -5  13   6         26.85         27.53         5.38 o                         
  -4  13   6        490.09        502.64        16.38 o                         
  -3  13   6       1216.31       1243.39        27.93 o                         
  -2  13   6         70.36         77.77         9.09 o                         
  -1  13   6       2360.00       2211.06        57.95 o                         
   0  13   6         59.43         49.29         7.73 o                         
   1  13   6       1708.19       1733.00        33.14 o                         
   2  13   6        137.42        170.58        11.11 o                         
   3  13   6         42.49         30.91         6.76 o                         
   4  13   6        195.66        224.76        13.35 o                         
   5  13   6         86.13         94.85        12.11 o                         
   6  13   6        250.29        246.18        17.75 o                         
   7  13   6        359.23        351.21        21.57 o                         
 -11  14   6        115.64        119.37        15.11 o                         
 -10  14   6        248.23        265.60        15.25 o                         
  -9  14   6          2.68         -7.80         7.47 o                         
  -8  14   6        258.40        263.15        17.56 o                         
  -7  14   6         63.19         78.75         9.71 o                         
  -6  14   6         33.65         21.91         7.50 o                         
  -5  14   6       1976.24       1959.07        34.03 o                         
  -4  14   6          6.62          1.78         5.55 o                         
  -3  14   6       1098.76       1080.54        29.91 o                         
  -2  14   6         42.76         43.81         8.15 o                         
  -1  14   6        521.69        508.07        20.80 o                         
   0  14   6        413.50        378.28        15.44 o                         
   1  14   6         30.95         40.51         8.30 o                         
   2  14   6         98.09         86.10        11.47 o                         
   3  14   6        350.05        354.98        16.45 o                         
   4  14   6        158.54        155.59        11.78 o                         
   5  14   6        871.83        856.88        39.42 o                         
   6  14   6         30.06         17.59        10.77 o                         
   7  14   6        152.08        198.56        23.81 o                         
 -11  15   6          8.81          3.06        12.20 o                         
 -10  15   6          2.76         -3.39         8.32 o                         
  -9  15   6        120.47        116.16        10.94 o                         
  -8  15   6          5.29          3.39         7.96 o                         
  -7  15   6        475.40        484.59        24.50 o                         
  -6  15   6        270.95        292.83        16.13 o                         
  -5  15   6         21.10         27.08         6.46 o                         
  -4  15   6       1013.81       1010.77        24.47 o                         
  -3  15   6          5.35         14.62         8.62 o                         
  -2  15   6        303.93        341.43        18.67 o                         
  -1  15   6         38.86         54.74         9.45 o                         
   0  15   6          1.67         21.43         6.62 o                         
   1  15   6        119.70        105.76         9.60 o                         
   2  15   6         36.52         30.51         8.28 o                         
   3  15   6         23.52         22.97        11.69 o                         
   4  15   6         85.68         84.87         9.75 o                         
   5  15   6         19.58         12.29        12.07 o                         
   6  15   6         51.89         40.12        13.16 o                         
 -10  16   6         24.18          8.23        16.71 o                         
  -9  16   6         12.97          0.68         9.43 o                         
  -8  16   6          0.24          5.59         8.37 o                         
  -7  16   6         14.93         39.45         9.65 o                         
  -6  16   6        216.01        206.71        14.15 o                         
  -5  16   6        669.98        688.43        20.88 o                         
  -4  16   6        120.25        142.48        10.58 o                         
  -3  16   6        668.44        712.78        36.79 o                         
  -2  16   6         97.92        110.59        11.78 o                         
  -1  16   6        363.83        368.37        27.23 o                         
   0  16   6          0.58         -0.39         6.64 o                         
   1  16   6         29.05         22.82         7.04 o                         
   2  16   6          0.04         -6.02         7.50 o                         
   3  16   6        176.26        147.43        22.31 o                         
   4  16   6         12.95         23.68         9.79 o                         
   5  16   6        570.30        568.33        31.48 o                         
   6  16   6         98.62        101.39        28.47 o                         
 -10  17   6          3.21         -8.00        10.61 o                         
  -9  17   6        142.15         99.21        12.73 o                         
  -8  17   6        156.41        190.25        18.45 o                         
  -7  17   6          4.74         11.61         8.54 o                         
  -6  17   6        483.69        566.29        30.95 o                         
  -5  17   6          5.02         19.75         8.73 o                         
  -4  17   6        636.59        595.25        19.89 o                         
  -3  17   6         33.83         51.44        10.03 o                         
  -2  17   6          7.27         10.52         7.49 o                         
  -1  17   6        112.73        134.01        15.67 o                         
   0  17   6        196.63        183.04        16.40 o                         
   1  17   6          8.71         -2.13         8.38 o                         
   2  17   6        169.92        166.47        15.34 o                         
   3  17   6         37.07         43.43        10.53 o                         
   4  17   6        318.34        314.11        23.01 o                         
   5  17   6        218.96        188.60        20.18 o                         
  -9  18   6         59.75         73.86        15.26 o                         
  -8  18   6         95.18        112.77        13.35 o                         
  -7  18   6         89.32        116.45        12.38 o                         
  -6  18   6         80.35         78.69        15.42 o                         
  -5  18   6        648.70        641.91        38.10 o                         
  -4  18   6          0.04          3.44         6.55 o                         
  -3  18   6        474.77        476.41        22.69 o                         
  -2  18   6        174.09        149.19        14.00 o                         
  -1  18   6        103.60         85.54        14.72 o                         
   0  18   6         36.87         56.92        13.25 o                         
   1  18   6         39.65         19.29         9.40 o                         
   2  18   6         40.08         50.76        12.76 o                         
   3  18   6        136.00        102.91        21.38 o                         
   4  18   6          0.55        -16.74        12.13 o                         
   5  18   6        857.70        865.77        64.52 o                         
  -8  19   6         20.32         24.99        13.06 o                         
  -7  19   6          3.52          3.50         8.60 o                         
  -6  19   6        122.05        110.61        12.44 o                         
  -5  19   6         94.64        102.78        12.47 o                         
  -4  19   6        404.46        410.96        19.06 o                         
  -3  19   6        140.81        163.79        13.31 o                         
  -2  19   6         12.51         10.96         8.95 o                         
  -1  19   6         60.11         65.81        11.27 o                         
   0  19   6         58.90         67.84        11.69 o                         
   1  19   6         12.99         19.00         9.43 o                         
   2  19   6         30.72         31.40        10.87 o                         
   3  19   6          5.22          8.98        12.89 o                         
   4  19   6        149.20        131.81        29.53 o                         
  -7  20   6          2.44        -11.17        23.25 o                         
  -6  20   6         59.04         63.44        12.04 o                         
  -5  20   6         35.90         48.70        12.68 o                         
  -4  20   6         19.74         21.88         9.44 o                         
  -3  20   6          6.44         14.76         8.72 o                         
  -2  20   6        222.56        235.54        17.77 o                         
  -1  20   6          7.15         15.45         9.86 o                         
   0  20   6        173.33        177.71        17.42 o                         
   1  20   6         82.69         88.83        17.94 o                         
   2  20   6        176.08        182.84        17.57 o                         
   3  20   6         11.03        -10.77        14.84 o                         
  -6  21   6         39.04         81.32        24.39 o                         
  -5  21   6          9.35          0.54        14.34 o                         
  -4  21   6         90.32         94.76        16.25 o                         
  -3  21   6         28.35         43.31        10.93 o                         
  -2  21   6          9.85         27.66        12.11 o                         
  -1  21   6        175.43        184.62        21.22 o                         
   0  21   6         35.02         77.65        17.03 o                         
   1  21   6        304.37        309.80        47.55 o                         
  -4  22   6         40.10         26.92        20.39 o                         
  -3  22   6         58.45        100.17        26.43 o                         
  -2  22   6        182.89        144.28        22.06 o                         
  -1  22   6          7.33          3.40        14.34 o                         
 -13   0   7        851.47        841.88        45.32 o                         
 -11   0   7       1546.31       1538.40        45.25 o                         
  -9   0   7       1469.10       1463.89        39.36 o                         
  -7   0   7        113.32        124.46         9.06 o                         
  -5   0   7       3878.55       3956.14        52.49 o                         
  -3   0   7      11745.52      11183.59        91.26 o                         
  -1   0   7       4810.66       4879.79        63.73 o                         
   1   0   7        489.71        482.02        27.81 o                         
   3   0   7       1716.13       1906.76        54.79 o                         
   5   0   7       1004.23        903.91        27.86 o                         
   7   0   7        426.98        519.02        32.53 o                         
   9   0   7        171.67        196.63        23.90 o                         
 -14   1   7        803.03        895.59        34.74 o                         
 -13   1   7         23.14         17.44         9.62 o                         
 -12   1   7       1008.88       1002.38        29.60 o                         
 -11   1   7          1.46          5.63         6.60 o                         
 -10   1   7        255.19        263.27         9.95 o                         
  -9   1   7         30.20         27.64         4.70 o                         
  -8   1   7        113.14        104.77         8.08 o                         
  -7   1   7          8.90         14.46         3.35 o                         
  -6   1   7       2060.13       1958.47        25.89 o                         
  -5   1   7        199.29        214.69         5.86 o                         
  -4   1   7       2913.37       2670.61        20.86 o                         
  -3   1   7        139.11        142.26         5.15 o                         
  -2   1   7       6055.34       5984.15        49.49 o                         
  -1   1   7        476.59        464.87         9.62 o                         
   0   1   7        887.96        899.32        16.56 o                         
   1   1   7        851.12        904.73        27.85 o                         
   2   1   7        187.40        212.82         8.59 o                         
   3   1   7         75.97         82.81         6.13 o                         
   4   1   7        771.33        778.86        17.40 o                         
   5   1   7          2.85         -2.66         6.64 o                         
   6   1   7        180.90        185.61        13.82 o                         
   7   1   7          0.13         -4.12         7.80 o                         
   8   1   7        415.47        455.93        20.15 o                         
   9   1   7          2.54          5.35        10.04 o                         
 -14   2   7          8.58         17.22        11.21 o                         
 -13   2   7        714.57        732.50        30.07 o                         
 -12   2   7          3.04         -3.01         7.64 o                         
 -11   2   7       1522.89       1515.29        34.57 o                         
 -10   2   7        224.70        244.27        10.90 o                         
  -9   2   7       1596.31       1542.42        25.79 o                         
  -8   2   7       1195.41       1175.50        21.18 o                         
  -7   2   7        247.14        198.74         8.27 o                         
  -6   2   7        963.28        929.81        15.11 o                         
  -5   2   7       3729.25       3559.30        29.92 o                         
  -4   2   7        284.10        286.35         7.34 o                         
  -3   2   7       6090.60       6231.24        51.28 o                         
  -2   2   7        359.26        353.74        10.09 o                         
  -1   2   7       2043.77       1936.85        21.35 o                         
   0   2   7       2881.05       2937.44        34.08 o                         
   1   2   7       1308.90       1427.63        21.85 o                         
   2   2   7        563.98        564.44        13.50 o                         
   3   2   7         94.10        102.12         6.39 o                         
   4   2   7        202.87        198.12        12.21 o                         
   5   2   7        861.68        904.62        23.20 o                         
   6   2   7          1.93         -9.15         6.19 o                         
   7   2   7        906.48        810.02        25.15 o                         
   8   2   7        275.06        246.34        15.28 o                         
   9   2   7        116.56         98.37        13.89 o                         
 -14   3   7        102.42        148.41        17.94 o                         
 -13   3   7         63.48         52.34        11.44 o                         
 -12   3   7        463.49        469.24        20.60 o                         
 -11   3   7        294.15        295.17        15.74 o                         
 -10   3   7        519.66        535.52        16.79 o                         
  -9   3   7       2063.86       2021.87        30.11 o                         
  -8   3   7         19.57         25.79         4.99 o                         
  -7   3   7       2146.08       2009.03        25.64 o                         
  -6   3   7         99.29         90.86         5.71 o                         
  -5   3   7       2179.45       2165.42        21.57 o                         
  -4   3   7        115.95         64.86         3.84 o                         
  -3   3   7         38.59         39.15         3.74 o                         
  -2   3   7       1231.94       1187.44        17.60 o                         
  -1   3   7        334.99        353.72         7.55 o                         
   0   3   7        768.12        729.21        15.59 o                         
   1   3   7        838.43        788.20        13.90 o                         
   2   3   7        164.12        140.06         6.25 o                         
   3   3   7       1010.70        973.18        16.78 o                         
   4   3   7        357.43        352.10        12.74 o                         
   5   3   7        312.63        268.22        10.73 o                         
   6   3   7        231.70        243.77        11.93 o                         
   7   3   7         71.61         84.64         9.99 o                         
   8   3   7        666.33        653.43        23.94 o                         
   9   3   7        166.54        136.90        21.60 o                         
 -14   4   7         22.93         13.02        10.87 o                         
 -13   4   7        119.13        140.25        13.92 o                         
 -12   4   7          1.55          4.59         7.51 o                         
 -11   4   7        114.18        134.46        12.20 o                         
 -10   4   7       1407.31       1340.80        26.83 o                         
  -9   4   7        141.09        143.58         8.95 o                         
  -8   4   7       5315.96       5037.65        47.65 o                         
  -7   4   7       1457.60       1372.49        19.64 o                         
  -6   4   7       3054.83       3057.10        28.87 o                         
  -5   4   7       1136.43       1134.58        14.59 o                         
  -4   4   7         21.31         25.79         2.99 o                         
  -3   4   7       1964.79       1966.50        23.83 o                         
  -2   4   7        868.49        922.13        15.16 o                         
  -1   4   7        623.86        652.12        11.05 o                         
   0   4   7       2757.67       2809.95        35.44 o                         
   1   4   7        703.37        671.14        12.52 o                         
   2   4   7       1942.20       1882.44        23.28 o                         
   3   4   7       1396.69       1434.53        29.57 o                         
   4   4   7        886.85        942.61        19.55 o                         
   5   4   7        411.32        394.66        12.89 o                         
   6   4   7        153.93        144.65        10.42 o                         
   7   4   7        411.17        434.63        16.60 o                         
   8   4   7       1048.87       1017.79        29.85 o                         
   9   4   7         12.18          6.80        11.20 o                         
 -14   5   7          2.73        -14.40        10.80 o                         
 -13   5   7         15.63         26.09         9.58 o                         
 -12   5   7          9.53         -1.73         8.01 o                         
 -11   5   7        415.40        431.34        18.89 o                         
 -10   5   7         11.90         13.87         6.25 o                         
  -9   5   7       1781.16       1855.42        34.70 o                         
  -8   5   7         58.64         71.42         7.10 o                         
  -7   5   7       1465.49       1437.77        20.64 o                         
  -6   5   7          7.54          7.07         2.86 o                         
  -5   5   7        722.03        710.55        11.62 o                         
  -4   5   7        315.00        350.22         8.45 o                         
  -3   5   7          0.20          2.97         2.44 o                         
  -2   5   7       3236.04       3365.94        36.13 o                         
  -1   5   7       2912.45       2830.72        31.37 o                         
   0   5   7        204.31        193.11         6.42 o                         
   1   5   7       5277.73       5288.54        46.39 o                         
   2   5   7         51.22         62.38         5.08 o                         
   3   5   7        801.73        797.79        16.91 o                         
   4   5   7        115.17        109.17         7.14 o                         
   5   5   7         72.81         67.41         7.79 o                         
   6   5   7         14.94          4.77         6.41 o                         
   7   5   7        222.43        186.90        13.05 o                         
   8   5   7        252.59        219.47        15.18 o                         
   9   5   7        242.51        257.40        21.88 o                         
 -14   6   7         17.45         21.58        17.95 o                         
 -13   6   7          8.42         -6.43         8.41 o                         
 -12   6   7          1.43         -2.60         7.96 o                         
 -11   6   7         41.25         39.84        11.28 o                         
 -10   6   7        473.22        523.86        18.95 o                         
  -9   6   7         76.65         85.00         8.31 o                         
  -8   6   7       1072.87       1116.66        23.73 o                         
  -7   6   7        942.80        912.63        17.70 o                         
  -6   6   7       2205.10       2151.53        26.05 o                         
  -5   6   7          1.61          0.93         2.50 o                         
  -4   6   7        122.40        156.01         5.96 o                         
  -3   6   7          2.62          5.38         2.55 o                         
  -2   6   7       1914.64       2043.06        27.98 o                         
  -1   6   7        336.50        354.04         7.56 o                         
   0   6   7       3094.24       3092.88        39.32 o                         
   1   6   7        370.17        359.39        10.20 o                         
   2   6   7       1302.29       1329.11        21.38 o                         
   3   6   7         84.36         68.83         7.19 o                         
   4   6   7        406.73        377.00        12.47 o                         
   5   6   7        237.44        224.57        11.45 o                         
   6   6   7          1.07          0.00         6.21 o                         
   7   6   7         19.40         26.98         7.10 o                         
   8   6   7         22.13         25.06        10.72 o                         
   9   6   7        118.32        128.37        16.99 o                         
 -14   7   7        243.47        283.02        30.18 o                         
 -13   7   7          3.10         -0.93         8.60 o                         
 -12   7   7        303.25        339.23        21.20 o                         
 -11   7   7        159.78        184.62        15.22 o                         
 -10   7   7          4.31          7.99         6.05 o                         
  -9   7   7        307.36        327.43        14.79 o                         
  -8   7   7         26.59         29.62         5.77 o                         
  -7   7   7        470.64        484.84        12.37 o                         
  -6   7   7        197.19        162.38         7.49 o                         
  -5   7   7        653.16        635.72        14.08 o                         
  -4   7   7       2862.03       2744.74        30.64 o                         
  -3   7   7          0.29         -0.14         1.84 o                         
  -2   7   7        770.10        767.90        16.54 o                         
  -1   7   7       1029.79       1018.56        13.43 o                         
   0   7   7         65.36         73.85         4.02 o                         
   1   7   7       2425.42       2318.27        28.48 o                         
   2   7   7        166.09        148.11        10.88 o                         
   3   7   7        932.06        924.98        18.76 o                         
   4   7   7        296.73        290.18        11.18 o                         
   5   7   7        506.87        507.45        16.68 o                         
   6   7   7         32.85         34.00         7.10 o                         
   7   7   7          1.25          6.34         6.77 o                         
   8   7   7          5.25          2.11         8.31 o                         
 -13   8   7        653.58        674.34        29.77 o                         
 -12   8   7         31.58         38.41        10.50 o                         
 -11   8   7        610.92        615.53        26.02 o                         
 -10   8   7        392.16        383.11        17.12 o                         
  -9   8   7        207.84        213.29        12.39 o                         
  -8   8   7       1094.92       1146.71        24.80 o                         
  -7   8   7         22.64         28.41         5.62 o                         
  -6   8   7       1012.39       1011.39        18.53 o                         
  -5   8   7       3447.07       3465.46        37.58 o                         
  -4   8   7        668.07        701.43        15.26 o                         
  -3   8   7       3872.62       3649.48        60.06 o                         
  -2   8   7        846.21        860.56        16.56 o                         
  -1   8   7       2145.22       2183.59        29.30 o                         
   0   8   7        306.26        285.72         8.77 o                         
   1   8   7        411.65        374.97        12.54 o                         
   2   8   7       1143.50       1014.41        19.26 o                         
   3   8   7        129.26        130.43         7.67 o                         
   4   8   7        824.10        861.52        19.15 o                         
   5   8   7        777.52        785.08        22.09 o                         
   6   8   7         12.09          2.75         6.36 o                         
   7   8   7        308.77        256.92        14.84 o                         
   8   8   7          6.22         -3.55        10.50 o                         
 -13   9   7         19.74          6.80        15.92 o                         
 -12   9   7        951.82        887.80        32.50 o                         
 -11   9   7        189.40        184.05        15.25 o                         
 -10   9   7        440.76        395.32        17.25 o                         
  -9   9   7        126.39        155.56        13.92 o                         
  -8   9   7          3.02         -0.66         5.45 o                         
  -7   9   7        103.78        115.95         8.45 o                         
  -6   9   7       1291.61       1274.81        21.36 o                         
  -5   9   7         67.54         92.63         6.17 o                         
  -4   9   7       5062.05       4917.77        69.70 o                         
  -3   9   7         52.85         39.51         5.72 o                         
  -2   9   7       1790.64       1775.12        35.78 o                         
  -1   9   7        109.60        103.94         5.14 o                         
   0   9   7       1615.71       1452.34        21.87 o                         
   1   9   7       1056.11        906.24        17.00 o                         
   2   9   7         67.40         45.97         5.06 o                         
   3   9   7        536.04        479.43        13.82 o                         
   4   9   7        975.75        928.67        20.27 o                         
   5   9   7         38.82         37.08         6.48 o                         
   6   9   7        774.98        837.02        23.09 o                         
   7   9   7         29.17         20.26         7.26 o                         
   8   9   7        226.04        256.10        21.34 o                         
 -13  10   7        232.98        215.81        18.31 o                         
 -12  10   7        187.18        226.38        17.66 o                         
 -11  10   7        485.32        481.54        23.56 o                         
 -10  10   7        405.29        469.52        19.23 o                         
  -9  10   7        116.46        109.07        10.04 o                         
  -8  10   7        489.16        488.66        16.68 o                         
  -7  10   7        374.31        341.32        13.56 o                         
  -6  10   7       1391.31       1404.57        23.08 o                         
  -5  10   7       3870.75       3920.36        56.38 o                         
  -4  10   7         65.26         68.49         5.31 o                         
  -3  10   7       2908.17       2936.61        51.39 o                         
  -2  10   7        494.49        484.49        18.64 o                         
  -1  10   7       1762.72       1828.75        38.03 o                         
   0  10   7        574.81        535.73        21.61 o                         
   1  10   7        326.46        274.43        13.61 o                         
   2  10   7        213.13        228.17        11.80 o                         
   3  10   7        195.54        222.64        12.27 o                         
   4  10   7          0.67          7.82         6.43 o                         
   5  10   7       1290.06       1260.51        51.95 o                         
   6  10   7        206.42        172.79        13.80 o                         
   7  10   7        612.57        607.75        26.61 o                         
   8  10   7        108.42         60.61        26.96 o                         
 -13  11   7         10.10          2.44        18.15 o                         
 -12  11   7        410.13        459.79        24.54 o                         
 -11  11   7        147.73        130.99        13.96 o                         
 -10  11   7        157.48        137.14        11.66 o                         
  -9  11   7         49.26         40.29         7.61 o                         
  -8  11   7         63.53         61.65         7.38 o                         
  -7  11   7          0.72          8.56         5.05 o                         
  -6  11   7         98.03        109.01         7.02 o                         
  -5  11   7        714.35        714.62        19.04 o                         
  -4  11   7       2255.05       2252.37        37.60 o                         
  -3  11   7        135.93        133.75        13.60 o                         
  -2  11   7       2559.26       2533.75        45.91 o                         
  -1  11   7        559.17        519.07        20.24 o                         
   0  11   7        982.46       1060.31        23.78 o                         
   1  11   7         60.33         69.48        11.29 o                         
   2  11   7         37.31         27.36         6.20 o                         
   3  11   7          7.36          1.54         7.68 o                         
   4  11   7        544.16        522.25        19.49 o                         
   5  11   7         11.05          3.59         8.16 o                         
   6  11   7        547.40        549.87        29.56 o                         
   7  11   7         17.95         14.08        18.11 o                         
 -12  12   7          3.46         16.35        10.20 o                         
 -11  12   7        600.81        619.20        33.06 o                         
 -10  12   7          2.48         -1.15         6.48 o                         
  -9  12   7        191.59        174.67        12.56 o                         
  -8  12   7         39.40         30.16         7.33 o                         
  -7  12   7          5.76          9.10         6.38 o                         
  -6  12   7         79.59         86.01         7.74 o                         
  -5  12   7        788.15        767.23        20.38 o                         
  -4  12   7        158.34        165.93        14.75 o                         
  -3  12   7       1164.78       1245.36        31.53 o                         
  -2  12   7         88.42         78.73         9.29 o                         
  -1  12   7        133.84        148.95        11.95 o                         
   0  12   7        492.40        479.45        16.96 o                         
   1  12   7          6.74          6.73         7.25 o                         
   2  12   7        125.20        133.13        10.01 o                         
   3  12   7         55.44         49.20         8.20 o                         
   4  12   7          2.12         -2.60         6.76 o                         
   5  12   7        212.57        223.86        33.44 o                         
   6  12   7          3.78         -2.40        10.37 o                         
   7  12   7         15.97         20.33        12.19 o                         
 -12  13   7        276.76        250.94        39.32 o                         
 -11  13   7          1.67          0.50         9.49 o                         
 -10  13   7        210.24        167.93        13.87 o                         
  -9  13   7        346.85        347.00        20.52 o                         
  -8  13   7          0.48        -11.37         7.45 o                         
  -7  13   7        574.60        575.18        22.02 o                         
  -6  13   7        114.52        115.64        10.89 o                         
  -5  13   7        352.98        378.88        16.73 o                         
  -4  13   7        734.53        736.97        22.12 o                         
  -3  13   7        153.26        152.69        12.13 o                         
  -2  13   7       1332.18       1336.44        33.79 o                         
  -1  13   7        735.62        682.73        24.38 o                         
   0  13   7        416.04        396.08        19.17 o                         
   1  13   7        359.47        349.09        24.72 o                         
   2  13   7         23.68         38.08         9.03 o                         
   3  13   7        116.53        135.50        13.15 o                         
   4  13   7        162.84        139.36        13.35 o                         
   5  13   7          4.44         -7.61        11.42 o                         
   6  13   7        310.00        324.03        24.85 o                         
   7  13   7         24.65          4.65        19.09 o                         
 -11  14   7         53.80         60.34        11.68 o                         
 -10  14   7        221.87        190.57        14.83 o                         
  -9  14   7          4.87          5.37         9.36 o                         
  -8  14   7        892.34        870.38        28.08 o                         
  -7  14   7        492.43        524.49        21.42 o                         
  -6  14   7        113.91        120.23        11.14 o                         
  -5  14   7        818.78        825.15        26.05 o                         
  -4  14   7        105.95        106.34         9.78 o                         
  -3  14   7        223.39        244.25        18.81 o                         
  -2  14   7        127.12        151.47        13.09 o                         
  -1  14   7          6.11          0.04         7.48 o                         
   0  14   7        576.11        618.24        24.17 o                         
   1  14   7          4.25         14.20         8.02 o                         
   2  14   7        333.78        332.06        18.94 o                         
   3  14   7          2.42         13.12         9.09 o                         
   4  14   7         21.54         14.17         9.86 o                         
   5  14   7         85.63         64.03        17.27 o                         
   6  14   7         26.73         -5.88        12.86 o                         
 -11  15   7          2.83          1.14        12.66 o                         
 -10  15   7          0.36         -2.35         9.14 o                         
  -9  15   7        402.17        373.27        22.24 o                         
  -8  15   7         19.84         19.51        10.82 o                         
  -7  15   7        752.97        744.24        25.96 o                         
  -6  15   7          5.03         -4.74         6.97 o                         
  -5  15   7        218.05        210.66        12.22 o                         
  -4  15   7          6.67         13.39         7.32 o                         
  -3  15   7         25.10         15.66         9.48 o                         
  -2  15   7        188.02        185.68        14.14 o                         
  -1  15   7        483.25        516.30        22.50 o                         
   0  15   7         16.81         33.75         9.07 o                         
   1  15   7        682.58        714.82        27.02 o                         
   2  15   7          0.18         12.80        13.07 o                         
   3  15   7        660.16        633.77        26.83 o                         
   4  15   7          5.66        -17.81        13.46 o                         
   5  15   7         39.38         29.62        12.30 o                         
   6  15   7         57.51         42.66        24.47 o                         
 -10  16   7         81.34         95.92        12.40 o                         
  -9  16   7          4.23          8.73        11.77 o                         
  -8  16   7        696.19        709.68        26.57 o                         
  -7  16   7          2.79          4.66         8.18 o                         
  -6  16   7        199.75        195.44        14.56 o                         
  -5  16   7          6.89         19.48         7.26 o                         
  -4  16   7         56.80         41.37         7.92 o                         
  -3  16   7          7.49         11.40         8.15 o                         
  -2  16   7         94.61         99.05        11.83 o                         
  -1  16   7         21.42         24.82         8.67 o                         
   0  16   7        253.25        246.78        16.70 o                         
   1  16   7         33.25         25.80         8.92 o                         
   2  16   7        399.18        465.26        23.15 o                         
   3  16   7          3.15        -10.03         9.22 o                         
   4  16   7         89.52         66.03        21.62 o                         
   5  16   7         21.74         28.02        13.46 o                         
 -10  17   7         77.75         50.35        13.99 o                         
  -9  17   7        329.81        405.62        24.42 o                         
  -8  17   7         26.69         15.35        11.24 o                         
  -7  17   7        528.77        503.73        22.45 o                         
  -6  17   7        117.93        130.81        12.33 o                         
  -5  17   7        208.35        212.49        14.96 o                         
  -4  17   7        162.85        151.76        12.23 o                         
  -3  17   7          3.17         -6.29         9.13 o                         
  -2  17   7         23.07         34.36         8.89 o                         
  -1  17   7        445.22        433.46        22.07 o                         
   0  17   7         34.27         35.14        10.42 o                         
   1  17   7        591.39        542.97        25.04 o                         
   2  17   7          0.12          2.13        12.60 o                         
   3  17   7        211.78        223.65        17.92 o                         
   4  17   7         26.15         53.71        15.83 o                         
  -9  18   7         11.63         -6.22        12.82 o                         
  -8  18   7        506.48        505.17        27.13 o                         
  -7  18   7         22.73         17.05         8.88 o                         
  -6  18   7        304.40        306.68        21.24 o                         
  -5  18   7          2.44         10.78         8.49 o                         
  -4  18   7         99.63        105.52        10.87 o                         
  -3  18   7        111.82        138.82        16.96 o                         
  -2  18   7         75.39         78.97        11.61 o                         
  -1  18   7        333.89        322.94        23.37 o                         
   0  18   7        186.79        175.87        15.39 o                         
   1  18   7         97.11        104.59        15.96 o                         
   2  18   7        320.41        335.36        21.60 o                         
   3  18   7          5.09          1.91        10.79 o                         
   4  18   7          5.97         40.62        23.57 o                         
  -8  19   7         72.84         73.61        24.85 o                         
  -7  19   7         69.58         78.96        11.19 o                         
  -6  19   7         10.37          0.30         8.93 o                         
  -5  19   7          0.86         14.71        10.61 o                         
  -4  19   7        196.74        221.10        15.32 o                         
  -3  19   7          0.55          5.54        10.25 o                         
  -2  19   7        373.36        405.91        23.85 o                         
  -1  19   7        105.83         96.55        17.74 o                         
   0  19   7        185.51        188.23        17.14 o                         
   1  19   7         79.35        126.33        20.55 o                         
   2  19   7          3.85         17.68        10.59 o                         
   3  19   7         12.94          4.56        12.93 o                         
  -7  20   7         22.04         22.04        12.76 o                         
  -6  20   7          0.74         -8.49         9.01 o                         
  -5  20   7         75.14         68.44        13.22 o                         
  -4  20   7          2.17         11.57        10.23 o                         
  -3  20   7        140.02        133.40        13.22 o                         
  -2  20   7          2.27          5.02         9.98 o                         
  -1  20   7        118.51        141.14        17.06 o                         
   0  20   7         30.02         31.94        16.91 o                         
   1  20   7         48.21         52.69        13.95 o                         
  -5  21   7         23.82          6.78        11.91 o                         
  -4  21   7        204.07        171.86        18.64 o                         
  -3  21   7         16.08         11.61        14.14 o                         
  -2  21   7        264.64        256.70        21.76 o                         
  -1  21   7         12.12         27.14        12.03 o                         
   0  21   7         62.44         48.90        18.31 o                         
 -14   0   8        407.92        485.93        36.52 o                         
 -12   0   8        145.74        162.48        17.30 o                         
 -10   0   8         55.08         61.73         7.66 o                         
  -8   0   8       1408.23       1420.97        62.76 o                         
  -6   0   8       8793.92       8242.50       104.16 o                         
  -4   0   8       4151.54       4248.05        68.29 o                         
  -2   0   8        368.67        383.63        11.23 o                         
   0   0   8        450.85        506.13        18.88 o                         
   2   0   8       2222.35       2188.83        43.17 o                         
   4   0   8       1228.75       1233.76        55.00 o                         
   6   0   8        659.15        600.84        39.03 o                         
   8   0   8          5.96          7.62        12.42 o                         
 -14   1   8          9.84         19.31        11.24 o                         
 -13   1   8         58.84         44.65        10.78 o                         
 -12   1   8        282.81        248.48        21.68 o                         
 -11   1   8          0.05         -4.24         6.07 o                         
 -10   1   8        597.79        602.68        16.83 o                         
  -9   1   8       1704.44       1659.24        29.72 o                         
  -8   1   8       1280.13       1312.45        29.83 o                         
  -7   1   8       4450.47       4328.48        56.88 o                         
  -6   1   8        481.18        517.73         9.99 o                         
  -5   1   8       2740.59       2695.11        26.99 o                         
  -4   1   8        253.62        280.86         7.44 o                         
  -3   1   8         85.14         76.18         4.24 o                         
  -2   1   8        271.88        263.57         8.27 o                         
  -1   1   8         60.06         75.91         4.50 o                         
   0   1   8        469.86        460.22        12.69 o                         
   1   1   8       1975.06       1980.01        36.81 o                         
   2   1   8        607.57        621.29        23.21 o                         
   3   1   8       1651.40       1677.19        27.17 o                         
   4   1   8          3.91          1.38         6.77 o                         
   5   1   8        812.94        781.04        26.54 o                         
   6   1   8         53.35         47.38        12.69 o                         
   7   1   8         65.20         54.42         9.49 o                         
   8   1   8         81.47         68.51        10.63 o                         
 -14   2   8        175.77        167.53        17.00 o                         
 -13   2   8        331.48        367.08        19.58 o                         
 -12   2   8         53.53         30.00         8.21 o                         
 -11   2   8        630.43        677.14        21.02 o                         
 -10   2   8         74.47         83.41         7.27 o                         
  -9   2   8        335.62        366.88        12.49 o                         
  -8   2   8        593.20        625.22        19.48 o                         
  -7   2   8          2.67         -0.38         2.83 o                         
  -6   2   8       2563.89       2457.25        27.19 o                         
  -5   2   8        374.08        343.30         6.91 o                         
  -4   2   8       2156.86       2107.30        25.32 o                         
  -3   2   8       1636.56       1528.17        21.90 o                         
  -2   2   8        604.54        609.87        14.44 o                         
  -1   2   8        750.79        764.05        16.02 o                         
   0   2   8       1124.77       1174.89        20.56 o                         
   1   2   8         88.60         89.35         6.18 o                         
   2   2   8       2397.26       2332.64        40.19 o                         
   3   2   8         12.40         16.57         5.34 o                         
   4   2   8        649.93        598.34        18.88 o                         
   5   2   8        157.67        151.18        10.92 o                         
   6   2   8        159.97        186.93        12.80 o                         
   7   2   8         37.46         30.21         8.76 o                         
   8   2   8          6.21         15.75         9.02 o                         
 -14   3   8         15.28         18.23        10.60 o                         
 -13   3   8        104.81        111.00        12.05 o                         
 -12   3   8        681.09        684.75        24.56 o                         
 -11   3   8          0.07          2.14         7.86 o                         
 -10   3   8        871.61        850.82        20.03 o                         
  -9   3   8        256.86        269.39        10.98 o                         
  -8   3   8        398.03        424.25        11.98 o                         
  -7   3   8        824.46        855.31        15.25 o                         
  -6   3   8         26.05         22.79         2.84 o                         
  -5   3   8       1221.42       1178.03        16.84 o                         
  -4   3   8       1293.14       1325.84        17.53 o                         
  -3   3   8         11.63          5.07         2.98 o                         
  -2   3   8       3265.15       3226.37        43.59 o                         
  -1   3   8         34.33         31.26         4.09 o                         
   0   3   8       3186.58       3299.44        33.32 o                         
   1   3   8        342.35        348.57         9.77 o                         
   2   3   8        770.81        743.60        14.87 o                         
   3   3   8        381.73        386.88        13.19 o                         
   4   3   8        168.63        144.86         8.95 o                         
   5   3   8        196.08        188.92        10.72 o                         
   6   3   8        207.38        162.61        21.00 o                         
   7   3   8          0.83         -8.82         8.32 o                         
   8   3   8        161.26        203.80        15.45 o                         
 -14   4   8         23.14         51.90        13.84 o                         
 -13   4   8        873.42        891.93        29.64 o                         
 -12   4   8          2.33         12.13         8.34 o                         
 -11   4   8       1244.67       1189.10        30.52 o                         
 -10   4   8         23.37         23.62         5.63 o                         
  -9   4   8        379.61        359.89        12.46 o                         
  -8   4   8         27.00         43.88         4.87 o                         
  -7   4   8          6.14         11.07         3.03 o                         
  -6   4   8       1050.46       1062.42        15.05 o                         
  -5   4   8        907.17        793.31        15.68 o                         
  -4   4   8        379.68        380.11         9.66 o                         
  -3   4   8       6596.55       6385.03        62.19 o                         
  -2   4   8        114.03        111.20         5.87 o                         
  -1   4   8       3791.15       3777.31        41.18 o                         
   0   4   8        323.03        298.83         8.50 o                         
   1   4   8        465.05        481.06        11.26 o                         
   2   4   8        259.33        247.05        10.37 o                         
   3   4   8          6.79         18.17         4.90 o                         
   4   4   8        342.60        377.89        12.72 o                         
   5   4   8        281.68        294.12        13.10 o                         
   6   4   8          2.03          0.51         6.20 o                         
   7   4   8         65.01         81.30        10.28 o                         
   8   4   8         36.65         10.53         9.45 o                         
 -14   5   8         84.54        106.01        21.58 o                         
 -13   5   8          4.03         13.74        12.00 o                         
 -12   5   8       1240.51       1229.26        32.99 o                         
 -11   5   8         30.46         43.21         8.77 o                         
 -10   5   8       2107.69       2150.40        53.18 o                         
  -9   5   8         81.04         74.67         8.78 o                         
  -8   5   8       1136.83       1136.25        20.25 o                         
  -7   5   8         87.28        108.36         5.46 o                         
  -6   5   8        121.21        113.96         5.05 o                         
  -5   5   8          0.32         -0.55         2.84 o                         
  -4   5   8       3511.15       3479.47        37.91 o                         
  -3   5   8       2053.43       2098.67        26.05 o                         
  -2   5   8       5653.73       5325.09        59.95 o                         
  -1   5   8          8.65         13.73         3.98 o                         
   0   5   8       2914.07       2855.45        29.93 o                         
   1   5   8         15.88         12.13         3.72 o                         
   2   5   8       1692.96       1637.43        24.95 o                         
   3   5   8         64.34         58.67         5.71 o                         
   4   5   8         14.76         21.49         5.12 o                         
   5   5   8          0.50         -2.42         6.04 o                         
   6   5   8        508.02        537.84        18.53 o                         
   7   5   8         44.73         56.53        12.25 o                         
   8   5   8        330.53        336.39        36.54 o                         
 -14   6   8         43.17         25.94        12.52 o                         
 -13   6   8        271.42        280.24        19.89 o                         
 -12   6   8         23.42         31.67        10.55 o                         
 -11   6   8       1286.55       1346.67        32.92 o                         
 -10   6   8          8.14         16.22         6.03 o                         
  -9   6   8       1934.21       1965.03        32.64 o                         
  -8   6   8        452.25        427.57        13.13 o                         
  -7   6   8        825.31        837.19        14.62 o                         
  -6   6   8        261.27        247.97         7.34 o                         
  -5   6   8        300.54        298.11         9.80 o                         
  -4   6   8        256.51        252.97         7.96 o                         
  -3   6   8       4153.03       3951.29        36.59 o                         
  -2   6   8        216.07        198.98         8.79 o                         
  -1   6   8       4448.02       4307.42        53.64 o                         
   0   6   8          3.84          7.59         2.49 o                         
   1   6   8       2406.24       2285.33        33.38 o                         
   2   6   8         10.38          5.99         3.94 o                         
   3   6   8         73.62         68.53         6.21 o                         
   4   6   8          1.46          0.17         5.20 o                         
   5   6   8        275.72        287.94        14.55 o                         
   6   6   8        140.24        117.22         9.86 o                         
   7   6   8        570.05        594.30        23.05 o                         
   8   6   8          7.11         -4.66        19.66 o                         
 -14   7   8         74.90         77.24        15.95 o                         
 -13   7   8         45.24         35.86        10.12 o                         
 -12   7   8        657.77        634.63        27.68 o                         
 -11   7   8        128.42        114.39        13.35 o                         
 -10   7   8       1809.75       1800.90        36.99 o                         
  -9   7   8         69.30         76.07         7.99 o                         
  -8   7   8        531.85        543.28        17.15 o                         
  -7   7   8        841.04        851.89        17.61 o                         
  -6   7   8        216.87        197.14         8.56 o                         
  -5   7   8        196.98        197.81         8.37 o                         
  -4   7   8        345.00        330.93         8.85 o                         
  -3   7   8        635.59        642.10        12.80 o                         
  -2   7   8       1964.64       1946.17        22.61 o                         
  -1   7   8         13.61         16.93         2.98 o                         
   0   7   8        712.15        769.07        14.97 o                         
   1   7   8        338.88        333.90        10.59 o                         
   2   7   8        112.97         77.22         6.16 o                         
   3   7   8        333.96        348.63        13.02 o                         
   4   7   8        360.56        358.38        12.79 o                         
   5   7   8        105.96        110.84         9.47 o                         
   6   7   8        760.81        735.64        24.33 o                         
   7   7   8         35.77         30.54         9.66 o                         
   8   7   8        512.67        501.54        34.58 o                         
 -13   8   8        268.59        311.56        26.10 o                         
 -12   8   8         12.82         17.55        12.81 o                         
 -11   8   8        418.58        418.47        22.39 o                         
 -10   8   8          6.42         11.63         8.40 o                         
  -9   8   8        973.66        905.66        23.22 o                         
  -8   8   8       1050.16       1088.92        24.65 o                         
  -7   8   8        814.07        753.80        19.62 o                         
  -6   8   8         65.48         75.19         6.03 o                         
  -5   8   8        219.28        194.04         8.46 o                         
  -4   8   8         14.59         24.78         6.47 o                         
  -3   8   8       1138.79       1176.77        18.26 o                         
  -2   8   8         72.48         57.20         5.83 o                         
  -1   8   8       2921.12       2990.37        45.95 o                         
   0   8   8       1760.42       1759.86        28.03 o                         
   1   8   8        419.07        451.36        12.36 o                         
   2   8   8        522.22        544.86        14.32 o                         
   3   8   8         33.74         40.46         5.63 o                         
   4   8   8         33.18         14.19         5.20 o                         
   5   8   8        157.76        140.06        11.48 o                         
   6   8   8          5.44          2.31         7.61 o                         
   7   8   8        507.04        489.29        24.35 o                         
 -13   9   8        114.54         96.92        13.93 o                         
 -12   9   8        302.63        382.61        22.41 o                         
 -11   9   8          3.09         -1.05         9.09 o                         
 -10   9   8        213.87        213.04        13.22 o                         
  -9   9   8        189.52        193.78        11.56 o                         
  -8   9   8         20.26         14.34         5.93 o                         
  -7   9   8        776.94        736.18        19.64 o                         
  -6   9   8        973.27        970.62        19.14 o                         
  -5   9   8        235.61        252.71         9.58 o                         
  -4   9   8        378.90        402.93        15.06 o                         
  -3   9   8        198.71        172.30        11.96 o                         
  -2   9   8        389.36        393.62        17.55 o                         
  -1   9   8        440.59        462.20        19.08 o                         
   0   9   8          5.68         19.79         6.97 o                         
   1   9   8       1318.60       1276.97        33.05 o                         
   2   9   8          5.32          8.01        11.61 o                         
   3   9   8        504.25        483.68        18.70 o                         
   4   9   8          6.30         -0.61         6.69 o                         
   5   9   8         69.30         53.43        12.55 o                         
   6   9   8         10.57         29.23         9.14 o                         
   7   9   8          4.85         -8.20        12.52 o                         
 -13  10   8          4.02         27.33        12.87 o                         
 -12  10   8         51.78         33.38        12.99 o                         
 -11  10   8         20.93         23.64         8.85 o                         
 -10  10   8         34.02         28.41         7.72 o                         
  -9  10   8         40.92         69.05         8.43 o                         
  -8  10   8        831.41        815.39        21.87 o                         
  -7  10   8        165.98        160.86         9.85 o                         
  -6  10   8       1099.51       1119.86        20.95 o                         
  -5  10   8         72.22         73.26         7.28 o                         
  -4  10   8       1518.41       1535.70        30.81 o                         
  -3  10   8        498.92        475.78        22.99 o                         
  -2  10   8         32.92         36.60         7.61 o                         
  -1  10   8       1118.00       1113.59        30.21 o                         
   0  10   8       1160.35       1075.79        31.53 o                         
   1  10   8         30.43         27.80         8.07 o                         
   2  10   8       1000.00        964.45        29.19 o                         
   3  10   8          6.40          8.81         8.06 o                         
   4  10   8        478.29        460.44        19.15 o                         
   5  10   8          2.11          2.54         9.83 o                         
   6  10   8        117.68        123.92        21.13 o                         
   7  10   8         72.55         51.12        24.80 o                         
 -12  11   8         38.51         26.90        13.16 o                         
 -11  11   8         26.63          1.58        10.05 o                         
 -10  11   8         29.12         15.65         7.63 o                         
  -9  11   8        475.09        523.33        18.60 o                         
  -8  11   8        189.23        169.02        10.88 o                         
  -7  11   8       1673.42       1729.82        39.94 o                         
  -6  11   8        980.95        915.65        22.33 o                         
  -5  11   8        712.39        689.65        19.37 o                         
  -4  11   8         31.64         31.93         8.87 o                         
  -3  11   8        346.78        354.36        17.43 o                         
  -2  11   8         88.27         85.85         9.87 o                         
  -1  11   8         18.05         22.87         6.76 o                         
   0  11   8        227.59        218.03        15.20 o                         
   1  11   8        417.13        405.24        19.36 o                         
   2  11   8        115.68        118.67        11.57 o                         
   3  11   8        659.66        661.37        25.42 o                         
   4  11   8          0.10         -7.12         8.34 o                         
   5  11   8        366.63        300.81        22.47 o                         
   6  11   8        104.87         73.61        13.76 o                         
 -12  12   8         98.02         99.61        16.61 o                         
 -11  12   8        300.80        305.25        24.63 o                         
 -10  12   8          3.61         16.52        12.93 o                         
  -9  12   8         62.69         56.21         9.72 o                         
  -8  12   8        415.90        471.95        27.00 o                         
  -7  12   8         59.10         63.39         9.56 o                         
  -6  12   8       1182.77       1208.91        26.50 o                         
  -5  12   8        486.57        446.18        16.17 o                         
  -4  12   8       1390.66       1418.63        35.11 o                         
  -3  12   8        327.00        358.45        20.76 o                         
  -2  12   8         87.18         91.64        11.47 o                         
  -1  12   8         38.82         47.41         8.91 o                         
   0  12   8        440.62        465.31        20.88 o                         
   1  12   8        199.13        216.73        15.11 o                         
   2  12   8        818.39        894.08        29.58 o                         
   3  12   8          1.95         -0.31         8.18 o                         
   4  12   8        425.08        411.01        25.54 o                         
   5  12   8        107.43        100.32        15.37 o                         
   6  12   8        132.72        132.17        18.23 o                         
 -12  13   8         44.54         24.16        19.15 o                         
 -11  13   8         41.55         35.76        13.39 o                         
 -10  13   8        187.93        180.09        16.50 o                         
  -9  13   8        556.30        577.77        31.70 o                         
  -8  13   8        184.10        208.01        14.80 o                         
  -7  13   8        848.33        861.45        30.38 o                         
  -6  13   8        101.57         96.35        15.28 o                         
  -5  13   8        421.57        381.32        15.42 o                         
  -4  13   8        622.93        663.37        30.96 o                         
  -3  13   8         79.31         87.48        10.41 o                         
  -2  13   8        432.38        480.73        21.16 o                         
  -1  13   8         86.87         89.10        10.90 o                         
   0  13   8        650.18        675.38        25.67 o                         
   1  13   8        123.91        143.62        13.54 o                         
   2  13   8        149.63        129.30        13.25 o                         
   3  13   8        382.09        418.16        21.84 o                         
   4  13   8          4.97        -13.15        13.33 o                         
   5  13   8        156.17         96.45        15.47 o                         
   6  13   8        211.56        169.66        32.63 o                         
 -11  14   8        247.27        239.29        19.58 o                         
 -10  14   8        240.06        281.49        20.55 o                         
  -9  14   8        102.10         79.81        17.27 o                         
  -8  14   8        181.49        199.16        18.95 o                         
  -7  14   8         40.61         30.08         8.23 o                         
  -6  14   8        599.90        617.93        28.80 o                         
  -5  14   8        487.80        524.09        18.49 o                         
  -4  14   8        872.00        920.75        29.39 o                         
  -3  14   8        914.96        873.23        28.83 o                         
  -2  14   8         47.66         25.64         7.76 o                         
  -1  14   8        645.53        686.82        26.14 o                         
   0  14   8         96.90         91.01        12.74 o                         
   1  14   8        341.69        330.91        19.14 o                         
   2  14   8        241.87        237.93        17.40 o                         
   3  14   8          4.27        -11.58         9.54 o                         
   4  14   8        112.36        135.62        17.22 o                         
   5  14   8        145.96        156.31        18.69 o                         
 -11  15   8         10.36         21.39        13.48 o                         
 -10  15   8        421.14        376.32        23.14 o                         
  -9  15   8        203.65        204.77        15.72 o                         
  -8  15   8        212.82        177.22        14.46 o                         
  -7  15   8        208.45        212.58        15.17 o                         
  -6  15   8         19.04         18.77         8.41 o                         
  -5  15   8        126.68        135.55        10.36 o                         
  -4  15   8        723.98        774.85        27.78 o                         
  -3  15   8          9.45         22.31         8.88 o                         
  -2  15   8        610.93        602.81        24.77 o                         
  -1  15   8          1.13          3.31         8.52 o                         
   0  15   8       1151.36       1092.89        34.23 o                         
   1  15   8          1.31         13.64         9.01 o                         
   2  15   8        201.35        235.58        17.99 o                         
   3  15   8         86.43         60.84        11.93 o                         
   4  15   8          0.84          9.03        14.37 o                         
 -10  16   8         24.89         31.98        11.93 o                         
  -9  16   8        426.55        446.81        25.07 o                         
  -8  16   8          1.14         10.71         9.15 o                         
  -7  16   8        247.68        276.53        19.09 o                         
  -6  16   8          0.84         -2.50         8.76 o                         
  -5  16   8         71.75         58.97        12.46 o                         
  -4  16   8         16.09         16.15         8.28 o                         
  -3  16   8        415.87        465.40        22.64 o                         
  -2  16   8         30.12         37.86         9.16 o                         
  -1  16   8        720.65        772.15        29.57 o                         
   0  16   8         71.89         92.58        12.80 o                         
   1  16   8        284.99        276.41        19.07 o                         
   2  16   8          1.35          3.24         9.15 o                         
   3  16   8          0.79          5.78        10.82 o                         
   4  16   8          0.01         18.68        22.76 o                         
  -9  17   8          0.03         -4.31        11.32 o                         
  -8  17   8         44.18         58.30        10.58 o                         
  -7  17   8         18.87          2.78         9.90 o                         
  -6  17   8        108.92        110.21        16.32 o                         
  -5  17   8         51.73         43.05        11.18 o                         
  -4  17   8        555.02        549.20        22.48 o                         
  -3  17   8         48.46         70.95        13.36 o                         
  -2  17   8        137.61        171.39        15.71 o                         
  -1  17   8         36.54         27.57        11.10 o                         
   0  17   8        193.16        203.51        17.33 o                         
   1  17   8        100.69         98.84        13.61 o                         
   2  17   8         25.65         30.03        11.67 o                         
   3  17   8          3.18         -0.79        12.77 o                         
  -8  18   8         61.51         81.45        12.64 o                         
  -7  18   8         22.73         19.17        10.06 o                         
  -6  18   8        189.59        188.64        15.61 o                         
  -5  18   8        229.73        244.38        18.57 o                         
  -4  18   8         75.09         73.87        12.58 o                         
  -3  18   8        399.94        381.29        24.69 o                         
  -2  18   8         11.47         28.99        10.16 o                         
  -1  18   8        496.05        456.46        23.85 o                         
   0  18   8          2.23         -7.88        12.03 o                         
   1  18   8        155.01        176.33        16.77 o                         
   2  18   8         96.88        117.30        25.37 o                         
  -7  19   8         92.20        109.18        13.74 o                         
  -6  19   8         49.69         18.17        18.18 o                         
  -5  19   8        319.79        284.63        20.55 o                         
  -4  19   8        186.37        178.88        16.91 o                         
  -3  19   8        188.05        187.61        16.75 o                         
  -2  19   8         56.13         62.00        14.45 o                         
  -1  19   8          4.67          4.20        11.49 o                         
   0  19   8        339.22        324.31        21.57 o                         
   1  19   8          2.96          9.62        12.35 o                         
  -6  20   8        231.67        206.16        37.50 o                         
  -5  20   8          3.53         -9.06        16.83 o                         
  -4  20   8        105.49         87.90        18.40 o                         
  -3  20   8         19.43         31.62        11.31 o                         
  -2  20   8          0.39         -1.79        10.88 o                         
  -1  20   8         93.23         84.85        16.39 o                         
   0  20   8          1.73         -8.85        15.09 o                         
 -13   0   9         22.42         18.68        12.72 o                         
 -11   0   9       1400.10       1431.57        43.58 o                         
  -9   0   9       2039.90       2018.31        55.31 o                         
  -7   0   9        250.10        307.05        11.74 o                         
  -5   0   9        177.95        178.18        10.97 o                         
  -3   0   9        161.96        165.24        12.05 o                         
  -1   0   9       5115.92       5288.89       122.25 o                         
   1   0   9       4121.85       3950.64        74.76 o                         
   3   0   9       1439.30       1393.51        48.99 o                         
   5   0   9          6.21         12.93        12.36 o                         
   7   0   9        300.47        359.41        30.16 o                         
 -14   1   9         10.24          6.31        17.86 o                         
 -13   1   9         95.36         71.14        11.57 o                         
 -12   1   9        913.18        920.62        25.95 o                         
 -11   1   9         69.70         68.60         8.21 o                         
 -10   1   9       2090.68       2090.28        32.64 o                         
  -9   1   9          0.05         -2.60         5.86 o                         
  -8   1   9       1181.59       1179.95        21.33 o                         
  -7   1   9        148.27        131.54         5.91 o                         
  -6   1   9         58.62         89.43         4.41 o                         
  -5   1   9         84.68         87.17         5.63 o                         
  -4   1   9       1066.94        988.53        17.61 o                         
  -3   1   9        505.96        533.59        13.43 o                         
  -2   1   9       8154.55       8117.09        72.80 o                         
  -1   1   9        882.33        875.64        28.61 o                         
   0   1   9       1965.38       1999.71        29.66 o                         
   1   1   9          6.42         10.68         4.45 o                         
   2   1   9        685.97        727.92        17.57 o                         
   3   1   9         79.64         88.50         9.25 o                         
   4   1   9         15.46         23.22         7.96 o                         
   5   1   9         50.33         31.37        10.17 o                         
   6   1   9        126.86        151.38        12.60 o                         
   7   1   9         40.62         68.02        10.80 o                         
 -14   2   9         36.81         53.45        16.18 o                         
 -13   2   9         46.64         28.42        11.49 o                         
 -12   2   9         49.53         29.06         9.55 o                         
 -11   2   9        964.68       1001.28        25.59 o                         
 -10   2   9          1.01          4.38         5.08 o                         
  -9   2   9       2247.35       2238.13        32.17 o                         
  -8   2   9        179.76        183.16         8.63 o                         
  -7   2   9       1438.41       1516.75        26.76 o                         
  -6   2   9        711.01        658.40        14.01 o                         
  -5   2   9        183.02        181.03         6.76 o                         
  -4   2   9       1141.28       1143.48        19.00 o                         
  -3   2   9       1262.87       1249.04        20.75 o                         
  -2   2   9        982.43       1004.84        20.13 o                         
  -1   2   9       4171.12       4074.88        44.49 o                         
   0   2   9        224.61        236.38         8.33 o                         
   1   2   9       2115.93       2174.36        41.10 o                         
   2   2   9        211.79        211.34        11.61 o                         
   3   2   9       1321.79       1336.49        28.96 o                         
   4   2   9        380.27        399.61        14.72 o                         
   5   2   9          5.60          5.83         7.39 o                         
   6   2   9         94.54         93.83        11.15 o                         
   7   2   9        155.57        144.81        15.25 o                         
 -14   3   9          7.76          8.15        11.09 o                         
 -13   3   9        184.46        216.18        17.67 o                         
 -12   3   9        309.39        368.39        23.68 o                         
 -11   3   9        165.65        132.84        12.26 o                         
 -10   3   9       1353.77       1424.32        29.50 o                         
  -9   3   9        107.34         69.03         6.95 o                         
  -8   3   9       3032.91       2847.24        45.75 o                         
  -7   3   9       1436.88       1496.98        22.51 o                         
  -6   3   9        919.55        904.31        16.60 o                         
  -5   3   9       4284.23       4246.93        44.01 o                         
  -4   3   9          3.22         -1.26         3.49 o                         
  -3   3   9       1336.80       1313.52        31.99 o                         
  -2   3   9       2524.36       2516.36        36.76 o                         
  -1   3   9        279.69        312.22        11.21 o                         
   0   3   9       1164.80       1133.01        18.29 o                         
   1   3   9        241.32        227.72         8.56 o                         
   2   3   9        364.84        351.61        12.55 o                         
   3   3   9        194.20        247.32        11.38 o                         
   4   3   9         76.25         99.71         8.68 o                         
   5   3   9        302.99        309.51        15.90 o                         
   6   3   9          5.58         20.86         8.95 o                         
   7   3   9        433.40        411.32        22.98 o                         
 -14   4   9        238.81        269.32        24.17 o                         
 -13   4   9          9.07          4.69        10.64 o                         
 -12   4   9        330.85        358.30        21.13 o                         
 -11   4   9        242.45        242.42        16.53 o                         
 -10   4   9        174.38        185.63        13.70 o                         
  -9   4   9        214.81        203.78        11.11 o                         
  -8   4   9        200.39        228.21        10.36 o                         
  -7   4   9         85.21         70.43         5.50 o                         
  -6   4   9       1813.33       1792.58        29.31 o                         
  -5   4   9        141.19        125.52         6.01 o                         
  -4   4   9        910.78        906.75        17.60 o                         
  -3   4   9        346.42        341.99        10.62 o                         
  -2   4   9        326.75        312.68        11.36 o                         
  -1   4   9         29.68         44.57         5.35 o                         
   0   4   9          0.24          1.04         3.81 o                         
   1   4   9         10.27         13.12         6.14 o                         
   2   4   9       1213.52       1221.08        27.41 o                         
   3   4   9         30.57         19.61         6.78 o                         
   4   4   9        702.42        748.35        20.44 o                         
   5   4   9         43.48         36.23        11.82 o                         
   6   4   9        262.14        299.69        19.33 o                         
   7   4   9         11.42         30.95        16.68 o                         
 -14   5   9         24.15         32.69        13.45 o                         
 -13   5   9        430.40        410.71        29.23 o                         
 -12   5   9          1.69         16.21        10.14 o                         
 -11   5   9        382.55        390.33        20.94 o                         
 -10   5   9          4.31         14.11         6.84 o                         
  -9   5   9          0.82          2.26         5.27 o                         
  -8   5   9        136.10        112.24         7.94 o                         
  -7   5   9        840.13        822.67        16.84 o                         
  -6   5   9         16.14         26.36         3.81 o                         
  -5   5   9       1790.32       1781.86        25.81 o                         
  -4   5   9        455.10        430.43        11.93 o                         
  -3   5   9        735.55        756.03        15.67 o                         
  -2   5   9         35.10         42.68         4.54 o                         
  -1   5   9         26.01         38.01         5.09 o                         
   0   5   9        124.43        140.66         9.54 o                         
   1   5   9        948.72        962.91        23.63 o                         
   2   5   9          3.71          9.56         5.27 o                         
   3   5   9        869.69        817.96        24.53 o                         
   4   5   9          2.26          5.28         5.82 o                         
   5   5   9        409.12        426.59        18.36 o                         
   6   5   9          4.98         20.67        13.19 o                         
   7   5   9         75.88         77.02        11.97 o                         
 -14   6   9        578.48        644.74        35.59 o                         
 -13   6   9         29.40         10.90        13.14 o                         
 -12   6   9        368.14        372.08        21.48 o                         
 -11   6   9         40.76         30.21         9.34 o                         
 -10   6   9          4.83          8.90         7.23 o                         
  -9   6   9        193.73        170.30        10.81 o                         
  -8   6   9        483.37        450.39        14.81 o                         
  -7   6   9        430.51        409.15        12.05 o                         
  -6   6   9       1835.31       1762.50        25.09 o                         
  -5   6   9        167.60        154.34         6.71 o                         
  -4   6   9       1342.52       1348.81        21.44 o                         
  -3   6   9        105.50        128.95         6.47 o                         
  -2   6   9       1603.04       1534.98        27.07 o                         
  -1   6   9        385.75        407.73        11.63 o                         
   0   6   9        269.99        306.29        13.92 o                         
   1   6   9        542.78        488.29        28.54 o                         
   2   6   9        954.52        947.94        22.27 o                         
   3   6   9         92.40        105.18         8.87 o                         
   4   6   9        764.78        669.66        26.16 o                         
   5   6   9         22.62         16.73         7.79 o                         
   6   6   9        309.53        265.80        18.23 o                         
   7   6   9        143.30        148.22        19.98 o                         
 -13   7   9        373.89        380.68        26.04 o                         
 -12   7   9        182.60        155.86        15.41 o                         
 -11   7   9        168.65        181.94        15.49 o                         
 -10   7   9        332.97        271.04        14.88 o                         
  -9   7   9         67.74         69.12         9.15 o                         
  -8   7   9         27.08          8.56         5.49 o                         
  -7   7   9       1415.48       1394.46        23.95 o                         
  -6   7   9        148.63        161.40         7.74 o                         
  -5   7   9       6030.79       5863.99        60.06 o                         
  -4   7   9        106.20        100.56         6.00 o                         
  -3   7   9       2056.55       2078.11        26.50 o                         
  -2   7   9         68.23         75.73         5.62 o                         
  -1   7   9         75.89         90.32         9.01 o                         
   0   7   9        324.36        376.32        13.43 o                         
   1   7   9        333.71        299.78        12.35 o                         
   2   7   9        366.69        389.96        14.41 o                         
   3   7   9        656.74        705.93        19.65 o                         
   4   7   9         56.71         38.97         6.95 o                         
   5   7   9        321.63        342.03        16.93 o                         
   6   7   9         29.25         42.12        11.91 o                         
   7   7   9          4.84         29.51        15.72 o                         
 -13   8   9         12.51         24.41        11.20 o                         
 -12   8   9        215.84        250.65        20.87 o                         
 -11   8   9        484.12        522.47        21.28 o                         
 -10   8   9          5.16         15.50        11.83 o                         
  -9   8   9        652.25        679.15        20.60 o                         
  -8   8   9        346.94        387.49        15.27 o                         
  -7   8   9       1016.74        994.71        23.20 o                         
  -6   8   9       1280.42       1315.42        23.09 o                         
  -5   8   9        340.87        312.51        10.99 o                         
  -4   8   9        748.65        727.08        29.89 o                         
  -3   8   9        375.42        344.50        21.53 o                         
  -2   8   9        331.82        313.49        16.17 o                         
  -1   8   9        510.90        517.76        18.81 o                         
   0   8   9         90.31         75.98         8.59 o                         
   1   8   9       1129.41       1144.77        28.73 o                         
   2   8   9        167.33        149.80        11.24 o                         
   3   8   9        653.03        667.58        22.54 o                         
   4   8   9        170.55        191.60        13.53 o                         
   5   8   9          3.65          4.26         9.89 o                         
   6   8   9         96.01        110.05        14.45 o                         
 -13   9   9         35.04         23.60        12.45 o                         
 -12   9   9        167.73        183.44        16.38 o                         
 -11   9   9         82.47         87.70        10.47 o                         
 -10   9   9       1058.26       1031.02        28.75 o                         
  -9   9   9          1.58          8.47         6.63 o                         
  -8   9   9       1605.65       1570.98        30.89 o                         
  -7   9   9         71.70         91.05         8.22 o                         
  -6   9   9        851.70        842.14        32.41 o                         
  -5   9   9       1136.21       1091.91        24.30 o                         
  -4   9   9        319.64        327.94        16.61 o                         
  -3   9   9        122.01        128.42        13.72 o                         
  -2   9   9        844.71        925.09        27.87 o                         
  -1   9   9         33.31         33.34         7.16 o                         
   0   9   9       1099.47       1101.64        28.13 o                         
   1   9   9        248.38        272.68        14.84 o                         
   2   9   9        341.42        362.90        17.15 o                         
   3   9   9         76.47         54.06        10.59 o                         
   4   9   9         44.35         32.01         9.25 o                         
   5   9   9         92.68        108.14        17.30 o                         
   6   9   9         31.82         36.66        10.50 o                         
 -13  10   9          8.70          0.10        11.76 o                         
 -12  10   9          0.25         -2.11         9.74 o                         
 -11  10   9        498.96        505.45        24.72 o                         
 -10  10   9        147.71        139.96        12.14 o                         
  -9  10   9       1168.30       1250.88        28.82 o                         
  -8  10   9         13.96         13.08         7.56 o                         
  -7  10   9       1007.05       1003.16        28.25 o                         
  -6  10   9        109.29        115.65         8.96 o                         
  -5  10   9         71.82         96.84         8.53 o                         
  -4  10   9         61.51         74.13         9.62 o                         
  -3  10   9        551.77        529.64        21.61 o                         
  -2  10   9         77.75         84.47        12.15 o                         
  -1  10   9        969.93       1044.86        30.68 o                         
   0  10   9         42.73         37.96         8.46 o                         
   1  10   9       1235.46       1269.55        44.44 o                         
   2  10   9          2.41          3.45         6.83 o                         
   3  10   9        256.50        243.00        14.83 o                         
   4  10   9         80.24         65.37        11.59 o                         
   5  10   9         33.31          6.00         9.74 o                         
   6  10   9          8.71         15.82        18.60 o                         
 -12  11   9        258.66        289.68        39.80 o                         
 -11  11   9          0.71        -10.20        10.34 o                         
 -10  11   9        845.67        849.05        31.84 o                         
  -9  11   9         21.20         22.67         8.59 o                         
  -8  11   9       1406.62       1385.08        34.93 o                         
  -7  11   9         14.58         13.29         8.25 o                         
  -6  11   9        856.63        811.65        21.99 o                         
  -5  11   9        231.01        252.83        12.90 o                         
  -4  11   9        105.75        131.07        12.02 o                         
  -3  11   9          2.93          3.58         8.06 o                         
  -2  11   9       1003.36       1011.26        30.55 o                         
  -1  11   9         19.69         15.03         8.11 o                         
   0  11   9       1520.41       1569.76        39.03 o                         
   1  11   9          1.35         12.46         8.87 o                         
   2  11   9        721.47        717.86        26.98 o                         
   3  11   9         19.72         17.20         8.85 o                         
   4  11   9         65.62         41.17        12.10 o                         
   5  11   9        138.70        147.72        17.78 o                         
 -12  12   9         21.82         31.61        15.01 o                         
 -11  12   9        901.66        922.45        34.58 o                         
 -10  12   9         63.39         66.40        11.94 o                         
  -9  12   9       1009.71        976.21        30.88 o                         
  -8  12   9          4.09         14.28         9.86 o                         
  -7  12   9        465.46        488.50        20.90 o                         
  -6  12   9         74.11         94.22        10.63 o                         
  -5  12   9         21.94         28.36        10.60 o                         
  -4  12   9         36.02         39.71         8.74 o                         
  -3  12   9        203.03        225.09        15.55 o                         
  -2  12   9         38.65         40.28        15.40 o                         
  -1  12   9        690.17        674.90        25.65 o                         
   0  12   9        172.33        163.50        16.82 o                         
   1  12   9       1609.74       1666.75        43.73 o                         
   2  12   9         44.76         41.43        13.56 o                         
   3  12   9        174.73        195.60        16.08 o                         
   4  12   9          3.97         -1.33        11.89 o                         
   5  12   9         32.89          6.34        12.25 o                         
 -11  13   9         80.10         87.02        16.21 o                         
 -10  13   9        214.21        249.69        19.66 o                         
  -9  13   9         47.16         42.61        10.32 o                         
  -8  13   9        494.79        536.32        29.19 o                         
  -7  13   9         42.62         46.15         9.66 o                         
  -6  13   9         71.63         82.00        10.49 o                         
  -5  13   9         10.13         16.28         7.63 o                         
  -4  13   9        486.09        496.56        22.20 o                         
  -3  13   9        308.67        345.09        19.10 o                         
  -2  13   9        879.24        877.18        29.56 o                         
  -1  13   9        118.21        128.69        12.94 o                         
   0  13   9        952.34        912.89        31.15 o                         
   1  13   9          0.82         19.76        12.00 o                         
   2  13   9        177.27        190.82        16.26 o                         
   3  13   9        241.57        285.75        19.28 o                         
   4  13   9          7.64          0.60        12.05 o                         
   5  13   9         53.78         63.30        25.78 o                         
 -11  14   9         13.88         35.85        17.95 o                         
 -10  14   9         54.42         50.13        12.76 o                         
  -9  14   9         47.60         58.74        10.76 o                         
  -8  14   9         79.03         80.91        11.35 o                         
  -7  14   9         13.57          1.55         8.47 o                         
  -6  14   9        215.98        190.46        13.94 o                         
  -5  14   9        563.10        610.70        22.67 o                         
  -4  14   9        338.65        363.59        20.00 o                         
  -3  14   9        253.10        279.74        20.57 o                         
  -2  14   9        170.51        165.39        24.38 o                         
  -1  14   9        246.69        280.32        18.01 o                         
   0  14   9        137.86        137.15        14.08 o                         
   1  14   9        169.07        176.51        15.99 o                         
   2  14   9        149.32        133.70        14.73 o                         
   3  14   9         21.07         46.49        11.19 o                         
   4  14   9        132.46        179.38        23.66 o                         
 -10  15   9          6.83          6.09        11.36 o                         
  -9  15   9         31.57         59.55        11.59 o                         
  -8  15   9         84.34        111.68        13.29 o                         
  -7  15   9        299.85        311.91        25.74 o                         
  -6  15   9          7.57          5.19         8.08 o                         
  -5  15   9        571.16        591.85        22.99 o                         
  -4  15   9        171.74        165.96        14.73 o                         
  -3  15   9       1191.10       1294.76        44.38 o                         
  -2  15   9         81.82         94.40        13.99 o                         
  -1  15   9         26.37         22.47         9.07 o                         
   0  15   9         55.68         47.73        11.49 o                         
   1  15   9         49.50         33.75         9.98 o                         
   2  15   9         11.60         30.26        10.92 o                         
   3  15   9        143.27        138.70        15.14 o                         
 -10  16   9          8.25         15.67        16.13 o                         
  -9  16   9          0.16         -7.19        10.26 o                         
  -8  16   9        114.58        131.53        14.11 o                         
  -7  16   9         24.86         22.43         9.92 o                         
  -6  16   9        286.54        309.95        20.43 o                         
  -5  16   9         53.25         46.48        14.94 o                         
  -4  16   9        834.71        840.80        30.81 o                         
  -3  16   9         48.79         78.16        11.86 o                         
  -2  16   9        406.89        462.57        23.80 o                         
  -1  16   9          5.66          2.08         9.67 o                         
   0  16   9          7.16         16.37        11.84 o                         
   1  16   9        114.76        113.89        14.88 o                         
   2  16   9         18.02          4.05        11.06 o                         
   3  16   9          3.85         62.24        31.65 o                         
  -9  17   9         97.37         69.93        16.68 o                         
  -8  17   9          1.44          2.43        10.40 o                         
  -7  17   9        237.44        247.15        20.63 o                         
  -6  17   9          2.61         13.65        10.70 o                         
  -5  17   9        207.55        209.08        18.07 o                         
  -4  17   9          6.12          5.59         8.76 o                         
  -3  17   9        593.67        521.62        25.13 o                         
  -2  17   9         47.37         44.88        10.91 o                         
  -1  17   9          2.26         -4.89        10.20 o                         
   0  17   9         10.63         18.47        11.16 o                         
   1  17   9          3.95         21.85         9.96 o                         
   2  17   9         11.41         -9.98        22.84 o                         
  -8  18   9        183.59        156.54        18.15 o                         
  -7  18   9         51.07         62.47        11.45 o                         
  -6  18   9         89.81         64.21        13.26 o                         
  -5  18   9         10.26          7.35        10.49 o                         
  -4  18   9        306.57        318.28        18.79 o                         
  -3  18   9        294.56        346.78        23.71 o                         
  -2  18   9        168.21        189.49        17.30 o                         
  -1  18   9        445.78        462.85        25.26 o                         
   0  18   9         31.72         55.23        16.16 o                         
   1  18   9        234.38        215.72        31.61 o                         
  -6  19   9         28.91          6.75        16.95 o                         
  -5  19   9         27.44         11.31        12.43 o                         
  -4  19   9          0.47        -10.97        11.13 o                         
  -3  19   9         82.16         91.81        15.39 o                         
  -2  19   9        113.51        132.93        22.40 o                         
  -1  19   9        311.48        322.65        25.77 o                         
 -14   0  10        514.72        551.89        59.46 o                         
 -12   0  10        366.97        297.42        27.54 o                         
 -10   0  10       1053.18        898.32        44.63 o                         
  -8   0  10        558.51        397.69        22.04 o                         
  -6   0  10       1247.71       1249.44        30.47 o                         
  -4   0  10       2413.92       2342.45        42.20 o                         
  -2   0  10        172.19        179.67        13.38 o                         
   0   0  10        199.53        229.54        22.80 o                         
   2   0  10         25.82         10.53        13.01 o                         
   4   0  10         59.75         66.68        15.40 o                         
   6   0  10        400.83        381.94        41.40 o                         
 -14   1  10          8.82          8.89        15.73 o                         
 -13   1  10        357.54        339.59        26.38 o                         
 -12   1  10          0.65         -6.11         9.24 o                         
 -11   1  10        620.93        597.90        26.78 o                         
 -10   1  10        121.40        124.84        13.12 o                         
  -9   1  10        405.02        359.47        17.06 o                         
  -8   1  10        885.12        778.62        21.47 o                         
  -7   1  10         24.28          8.53         4.05 o                         
  -6   1  10        799.24        777.15        16.72 o                         
  -5   1  10       1720.33       1642.27        24.68 o                         
  -4   1  10          4.31          8.21         3.67 o                         
  -3   1  10        780.82        803.53        19.17 o                         
  -2   1  10       1049.00       1044.04        21.95 o                         
  -1   1  10       1394.98       1431.18        27.20 o                         
   0   1  10        989.71        964.68        21.19 o                         
   1   1  10         30.67         22.88         5.22 o                         
   2   1  10        344.75        366.61        15.52 o                         
   3   1  10        964.42        985.06        30.58 o                         
   4   1  10        297.38        292.88        17.67 o                         
   5   1  10        259.90        269.37        23.63 o                         
   6   1  10         11.71         -9.38         9.85 o                         
 -14   2  10        336.22        396.75        48.37 o                         
 -13   2  10          4.06         -1.24        16.10 o                         
 -12   2  10        529.22        531.54        26.46 o                         
 -11   2  10        191.98        213.30        14.17 o                         
 -10   2  10        397.74        473.28        20.57 o                         
  -9   2  10        645.31        629.41        18.98 o                         
  -8   2  10         14.77         11.80         4.00 o                         
  -7   2  10        498.66        499.80        12.90 o                         
  -6   2  10        961.59        934.76        16.15 o                         
  -5   2  10         27.16         26.63         4.19 o                         
  -4   2  10       1366.18       1336.73        21.83 o                         
  -3   2  10        771.62        739.47        16.72 o                         
  -2   2  10        607.52        645.71        17.10 o                         
  -1   2  10       1213.96       1250.08        31.12 o                         
   0   2  10        861.06        897.27        20.32 o                         
   1   2  10        525.21        501.77        17.84 o                         
   2   2  10        114.84         94.98         9.12 o                         
   3   2  10        378.16        382.21        19.26 o                         
   4   2  10        278.49        234.90        18.00 o                         
   5   2  10         61.66         64.50        15.62 o                         
   6   2  10        171.40        197.16        16.12 o                         
 -14   3  10        346.56        377.34        47.96 o                         
 -13   3  10        340.41        349.87        26.76 o                         
 -12   3  10         49.14         40.54        17.28 o                         
 -11   3  10        474.63        503.04        18.60 o                         
 -10   3  10        799.25        758.71        23.73 o                         
  -9   3  10         51.26         57.88         6.63 o                         
  -8   3  10       1460.35       1437.66        28.13 o                         
  -7   3  10        108.92        124.55         7.04 o                         
  -6   3  10        781.29        800.40        18.70 o                         
  -5   3  10       1489.73       1470.37        23.21 o                         
  -4   3  10       1497.63       1454.78        24.05 o                         
  -3   3  10       1685.88       1596.40        25.15 o                         
  -2   3  10        220.82        220.47        11.05 o                         
  -1   3  10       2769.27       2806.70        49.84 o                         
   0   3  10       2640.25       2651.34        36.73 o                         
   1   3  10        176.42        165.26        11.06 o                         
   2   3  10       1869.64       1788.37        34.99 o                         
   3   3  10        358.86        347.84        15.99 o                         
   4   3  10        679.45        757.96        28.01 o                         
   5   3  10        273.86        273.66        18.36 o                         
   6   3  10         27.13         19.91        10.63 o                         
 -14   4  10        136.26        167.79        37.52 o                         
 -13   4  10          2.98        -10.30        11.37 o                         
 -12   4  10         47.71         46.50        11.67 o                         
 -11   4  10        631.21        572.46        21.54 o                         
 -10   4  10         33.41         20.57         6.67 o                         
  -9   4  10       1882.75       1803.75        30.99 o                         
  -8   4  10          1.57          1.93         4.99 o                         
  -7   4  10       1326.90       1366.40        22.17 o                         
  -6   4  10       1160.56       1063.75        18.82 o                         
  -5   4  10        581.99        644.87        15.04 o                         
  -4   4  10       2145.97       2074.94        32.18 o                         
  -3   4  10          9.39          5.63         3.94 o                         
  -2   4  10         45.18         55.18         5.36 o                         
  -1   4  10       1005.22       1016.63        21.45 o                         
   0   4  10        133.48        158.95        10.49 o                         
   1   4  10        660.69        744.87        26.29 o                         
   2   4  10         24.46         27.00         8.38 o                         
   3   4  10        623.81        618.59        19.14 o                         
   4   4  10         12.18         19.59         8.65 o                         
   5   4  10         65.24         61.69        11.77 o                         
   6   4  10         18.23         13.79        14.73 o                         
 -14   5  10         66.25         87.93        27.65 o                         
 -13   5  10          4.06        -14.25        22.23 o                         
 -12   5  10         37.97         41.61        10.31 o                         
 -11   5  10         47.20         27.51         7.27 o                         
 -10   5  10        909.13        999.67        27.59 o                         
  -9   5  10          8.30          7.05         5.92 o                         
  -8   5  10       2202.74       2161.99        33.44 o                         
  -7   5  10          2.47          3.22         4.30 o                         
  -6   5  10       2396.33       2397.76        28.38 o                         
  -5   5  10        125.62        116.82         7.23 o                         
  -4   5  10       1118.57       1098.69        20.45 o                         
  -3   5  10         52.61         48.28         5.09 o                         
  -2   5  10        500.50        483.45        15.25 o                         
  -1   5  10        116.39        104.23         8.89 o                         
   0   5  10       1683.82       1718.57        33.28 o                         
   1   5  10          4.16        -10.34         6.49 o                         
   2   5  10       1529.95       1603.31        30.68 o                         
   3   5  10         19.47         29.20         6.74 o                         
   4   5  10        551.60        557.14        20.82 o                         
   5   5  10          3.15          8.52         9.09 o                         
   6   5  10          8.45          3.49         9.78 o                         
 -13   6  10          1.58         34.60        10.64 o                         
 -12   6  10          4.37         13.09        11.44 o                         
 -11   6  10        355.02        407.01        18.69 o                         
 -10   6  10          1.16          1.33         6.43 o                         
  -9   6  10       2363.57       2361.97        45.81 o                         
  -8   6  10         20.83         23.17         5.47 o                         
  -7   6  10       2853.24       2750.45        35.75 o                         
  -6   6  10         43.26         42.85         6.43 o                         
  -5   6  10        603.83        565.18        13.92 o                         
  -4   6  10        108.35         99.30         6.20 o                         
  -3   6  10        225.32        222.09         8.59 o                         
  -2   6  10        317.37        330.42        11.43 o                         
  -1   6  10       2009.00       2063.24        33.57 o                         
   0   6  10         12.98         19.94         6.35 o                         
   1   6  10        524.55        492.02        16.54 o                         
   2   6  10         25.82         16.81         5.82 o                         
   3   6  10        637.76        663.63        20.29 o                         
   4   6  10         18.27         19.51         9.84 o                         
   5   6  10        287.54        332.31        20.31 o                         
   6   6  10          1.21          4.72        14.30 o                         
 -13   7  10        149.05        153.74        15.99 o                         
 -12   7  10         52.57         44.49        12.95 o                         
 -11   7  10        104.68         72.90        11.01 o                         
 -10   7  10        691.87        709.22        22.13 o                         
  -9   7  10        194.44        136.53        10.23 o                         
  -8   7  10       1073.63       1124.87        25.86 o                         
  -7   7  10        125.48        128.19         7.57 o                         
  -6   7  10        712.18        770.48        16.80 o                         
  -5   7  10        725.18        688.80        17.19 o                         
  -4   7  10        522.29        569.68        20.18 o                         
  -3   7  10        807.04        802.54        20.47 o                         
  -2   7  10        168.03        167.60        11.43 o                         
  -1   7  10        110.06        102.64        10.80 o                         
   0   7  10        978.88        992.65        27.12 o                         
   1   7  10         11.95          2.47         6.77 o                         
   2   7  10        885.78        872.15        35.90 o                         
   3   7  10         43.96         31.11         7.71 o                         
   4   7  10        136.89        146.65        14.72 o                         
   5   7  10         18.48         14.15        12.61 o                         
   6   7  10          2.76         -4.73        22.02 o                         
 -13   8  10          2.92         30.93        12.61 o                         
 -12   8  10        304.91        291.35        26.58 o                         
 -11   8  10        264.59        257.09        15.71 o                         
 -10   8  10        308.32        285.94        14.55 o                         
  -9   8  10        915.09        919.62        24.40 o                         
  -8   8  10        251.49        234.72        12.47 o                         
  -7   8  10       1178.32       1195.18        26.14 o                         
  -6   8  10         10.70          6.32         5.32 o                         
  -5   8  10        386.93        372.90        16.72 o                         
  -4   8  10        240.98        263.57        15.72 o                         
  -3   8  10          0.33          2.21         9.35 o                         
  -2   8  10        431.97        450.30        18.29 o                         
  -1   8  10        566.44        574.21        20.72 o                         
   0   8  10        112.28         88.49         9.83 o                         
   1   8  10        387.33        445.91        19.07 o                         
   2   8  10         27.74         19.15        10.06 o                         
   3   8  10        695.84        650.54        34.15 o                         
   4   8  10         34.48         26.69         8.87 o                         
   5   8  10         50.37         35.34        11.01 o                         
 -13   9  10        753.07        728.56        57.73 o                         
 -12   9  10        177.19        184.46        19.18 o                         
 -11   9  10        605.86        619.09        23.54 o                         
 -10   9  10        163.11        188.73        12.54 o                         
  -9   9  10        222.87        255.14        17.94 o                         
  -8   9  10        258.39        321.66        16.98 o                         
  -7   9  10         71.63         73.42         9.91 o                         
  -6   9  10         72.18         64.84         9.78 o                         
  -5   9  10        391.34        409.85        17.83 o                         
  -4   9  10        103.19         97.00        10.87 o                         
  -3   9  10       1425.50       1408.89        36.31 o                         
  -2   9  10          8.72         10.07         6.96 o                         
  -1   9  10        724.46        726.70        26.37 o                         
   0   9  10        355.90        335.32        16.77 o                         
   1   9  10         20.47         15.96         7.16 o                         
   2   9  10        453.76        465.95        20.35 o                         
   3   9  10        167.34        173.08        13.39 o                         
   4   9  10         20.74         -7.80        10.35 o                         
   5   9  10        287.51        271.11        22.97 o                         
 -12  10  10        577.52        655.90        36.13 o                         
 -11  10  10          3.14          4.78        10.57 o                         
 -10  10  10        282.47        279.15        17.63 o                         
  -9  10  10          5.52          3.64         7.47 o                         
  -8  10  10          6.82          9.13         7.71 o                         
  -7  10  10        165.05        152.01        13.75 o                         
  -6  10  10        694.83        733.44        21.18 o                         
  -5  10  10          3.66         -6.85         7.00 o                         
  -4  10  10       1779.67       1857.76        42.62 o                         
  -3  10  10        107.05        114.21        11.88 o                         
  -2  10  10       1684.30       1737.20        41.62 o                         
  -1  10  10         53.50         62.78        10.38 o                         
   0  10  10        392.30        455.66        22.48 o                         
   1  10  10         22.74         36.58         9.68 o                         
   2  10  10         11.87         28.42         8.54 o                         
   3  10  10          2.05         -4.06         8.01 o                         
   4  10  10        373.64        397.63        23.11 o                         
   5  10  10         18.62         32.52        14.93 o                         
 -12  11  10         10.94         25.35        24.59 o                         
 -11  11  10        354.81        357.60        22.57 o                         
 -10  11  10         15.40         27.29         9.43 o                         
  -9  11  10         19.48         18.20         8.71 o                         
  -8  11  10          1.26          0.28         9.29 o                         
  -7  11  10        250.71        265.83        16.21 o                         
  -6  11  10         45.14         37.36         8.32 o                         
  -5  11  10        779.17        790.28        25.29 o                         
  -4  11  10          0.55          1.27         7.43 o                         
  -3  11  10       1930.25       1987.69        68.95 o                         
  -2  11  10         36.86         66.22        10.67 o                         
  -1  11  10        604.04        576.93        24.35 o                         
   0  11  10          1.09         25.46         9.34 o                         
   1  11  10          2.06          7.37        10.96 o                         
   2  11  10         52.61         81.87        12.36 o                         
   3  11  10         68.71         42.71        12.14 o                         
   4  11  10         71.79         81.81        15.68 o                         
 -11  12  10          4.52        -12.89        10.32 o                         
 -10  12  10        360.81        371.22        20.78 o                         
  -9  12  10        196.13        190.19        15.49 o                         
  -8  12  10          3.46         27.21         9.17 o                         
  -7  12  10        116.41        123.85        12.50 o                         
  -6  12  10        382.76        381.62        25.58 o                         
  -5  12  10        269.18        242.64        14.89 o                         
  -4  12  10       1240.45       1250.90        35.67 o                         
  -3  12  10         49.68         49.10         9.99 o                         
  -2  12  10        831.68        879.58        30.11 o                         
  -1  12  10         22.19         26.72         9.80 o                         
   0  12  10          5.16         22.67         9.64 o                         
   1  12  10        161.77        183.00        23.50 o                         
   2  12  10          6.81         13.14         9.38 o                         
   3  12  10          2.96          2.45         9.86 o                         
   4  12  10          8.08         37.03        21.53 o                         
 -11  13  10         99.40        103.44        17.15 o                         
 -10  13  10        184.33        210.74        16.42 o                         
  -9  13  10          0.92          5.28        14.35 o                         
  -8  13  10        486.42        492.87        22.95 o                         
  -7  13  10          2.48         -4.99         8.50 o                         
  -6  13  10        728.68        697.03        40.54 o                         
  -5  13  10         11.23          3.30         7.88 o                         
  -4  13  10         37.39         64.42        11.43 o                         
  -3  13  10        330.98        362.22        20.43 o                         
  -2  13  10          0.99         27.03        10.74 o                         
  -1  13  10        107.97        125.24        13.49 o                         
   0  13  10         29.91         30.32        10.07 o                         
   1  13  10         26.48         11.66         9.64 o                         
   2  13  10          5.50          3.14         9.71 o                         
   3  13  10          2.50        -12.77        13.03 o                         
 -10  14  10         12.95        -13.30        12.23 o                         
  -9  14  10        392.56        400.98        21.53 o                         
  -8  14  10         84.02         62.41        11.18 o                         
  -7  14  10        651.08        671.20        26.68 o                         
  -6  14  10         42.93         66.27        14.74 o                         
  -5  14  10        394.59        384.50        21.91 o                         
  -4  14  10        102.07         87.91        11.77 o                         
  -3  14  10         12.11          6.96        10.57 o                         
  -2  14  10        103.21        119.49        19.85 o                         
  -1  14  10         78.57         90.28        12.74 o                         
   0  14  10          8.99         13.77        10.94 o                         
   1  14  10        532.10        601.78        27.59 o                         
   2  14  10          3.09         11.04        10.24 o                         
   3  14  10        229.77        236.47        36.05 o                         
 -10  15  10        590.31        614.30        35.43 o                         
  -9  15  10          8.10         15.13        11.45 o                         
  -8  15  10        720.19        764.43        29.31 o                         
  -7  15  10          1.59         -1.80        14.66 o                         
  -6  15  10        400.11        374.74        23.48 o                         
  -5  15  10         29.20         42.44        11.84 o                         
  -4  15  10         62.30         57.44        10.99 o                         
  -3  15  10        148.35        170.08        15.78 o                         
  -2  15  10        198.08        217.25        17.45 o                         
  -1  15  10         74.77         57.38        21.07 o                         
   0  15  10       1094.10       1143.17        37.90 o                         
   1  15  10         58.30         88.20        13.67 o                         
   2  15  10        994.96        984.63        41.41 o                         
  -9  16  10        283.59        295.74        27.35 o                         
  -8  16  10         75.50         94.00        13.50 o                         
  -7  16  10        699.04        699.97        36.29 o                         
  -6  16  10         33.70         10.93        12.75 o                         
  -5  16  10        241.94        272.66        20.46 o                         
  -4  16  10         44.03         24.83         9.73 o                         
  -3  16  10         23.86         22.91        10.88 o                         
  -2  16  10         38.34         62.38        15.49 o                         
  -1  16  10        201.11        221.07        17.95 o                         
   0  16  10        357.72        372.54        22.57 o                         
   1  16  10       1504.47       1549.14        45.81 o                         
  -8  17  10        171.02        129.85        23.72 o                         
  -7  17  10         33.06         26.36        12.59 o                         
  -6  17  10        189.80        158.83        17.13 o                         
  -5  17  10         32.12          7.59        11.04 o                         
  -4  17  10         91.76         69.28        12.26 o                         
  -3  17  10        192.04        182.92        20.21 o                         
  -2  17  10         77.98         71.34        21.26 o                         
  -1  17  10         62.98         79.30        13.96 o                         
   0  17  10        278.30        254.85        23.23 o                         
  -6  18  10         31.86         53.71        20.76 o                         
  -5  18  10         52.13         29.55        16.19 o                         
  -4  18  10          3.09          0.20        10.97 o                         
  -3  18  10         38.13         27.23        11.34 o                         
  -2  18  10         41.52         46.44        12.44 o                         
  -1  18  10         17.22         63.61        18.95 o                         
 -13   0  11       1179.35       1319.95        61.11 o                         
 -11   0  11         18.08         65.40        16.93 o                         
  -9   0  11       1706.79       1731.27        49.30 o                         
  -7   0  11       3305.32       3303.00        60.97 o                         
  -5   0  11       4694.82       4480.09        88.23 o                         
  -3   0  11       4385.47       4250.60        72.84 o                         
  -1   0  11        316.58        339.71        27.20 o                         
   1   0  11        903.09        891.06        41.01 o                         
   3   0  11       1212.70       1155.63        49.60 o                         
   5   0  11        321.46        362.63        31.54 o                         
 -13   1  11         91.37        103.73        15.32 o                         
 -12   1  11         23.48         16.35        10.36 o                         
 -11   1  11        354.85        407.91        19.65 o                         
 -10   1  11        206.44        194.57        16.36 o                         
  -9   1  11         59.97         87.19         9.83 o                         
  -8   1  11       1859.92       1724.68        32.38 o                         
  -7   1  11          0.26         -2.64         4.65 o                         
  -6   1  11       1396.28       1468.74        24.62 o                         
  -5   1  11          9.32          3.90         4.36 o                         
  -4   1  11       1181.52       1210.71        21.87 o                         
  -3   1  11          3.09          0.96         4.62 o                         
  -2   1  11        106.51        114.78         8.31 o                         
  -1   1  11          9.54         13.42         7.63 o                         
   0   1  11        201.06        211.66        17.71 o                         
   1   1  11          8.98         -1.95         8.42 o                         
   2   1  11        289.30        337.88        18.59 o                         
   3   1  11         27.80          7.03         8.80 o                         
   4   1  11        765.04        780.09        29.84 o                         
   5   1  11         59.76         60.31        11.22 o                         
 -13   2  11        209.83        171.46        19.73 o                         
 -12   2  11        333.01        325.76        26.34 o                         
 -11   2  11          8.95         33.80         9.13 o                         
 -10   2  11        257.23        253.61        15.41 o                         
  -9   2  11        436.77        379.60        18.19 o                         
  -8   2  11        240.69        204.14        10.49 o                         
  -7   2  11       2137.64       2057.24        32.32 o                         
  -6   2  11          3.47         13.74         4.49 o                         
  -5   2  11       2177.41       2212.15        30.54 o                         
  -4   2  11        370.57        371.39        12.08 o                         
  -3   2  11        497.63        528.47        15.06 o                         
  -2   2  11        172.31        181.92        10.08 o                         
  -1   2  11       1562.19       1521.03        45.75 o                         
   0   2  11        155.78        195.92        12.26 o                         
   1   2  11       1105.05       1135.09        28.22 o                         
   2   2  11        105.33         95.00        11.62 o                         
   3   2  11        951.81       1007.13        32.74 o                         
   4   2  11        207.44        189.45        16.49 o                         
   5   2  11        333.66        295.95        20.08 o                         
 -13   3  11        127.60        105.74        17.50 o                         
 -12   3  11          1.26         17.98        11.60 o                         
 -11   3  11        254.24        196.05        16.55 o                         
 -10   3  11        168.19        198.49        13.87 o                         
  -9   3  11        430.10        376.39        16.50 o                         
  -8   3  11        849.85        801.33        22.38 o                         
  -7   3  11        346.31        350.95        13.18 o                         
  -6   3  11        456.39        465.67        13.66 o                         
  -5   3  11        244.05        226.74         9.70 o                         
  -4   3  11        226.86        233.36        10.44 o                         
  -3   3  11        518.89        517.59        14.83 o                         
  -2   3  11        202.21        221.48        10.90 o                         
  -1   3  11        193.00        200.46        12.37 o                         
   0   3  11        442.27        447.81        17.78 o                         
   1   3  11        436.87        502.21        19.04 o                         
   2   3  11        255.46        269.02        17.23 o                         
   3   3  11         23.09         32.76        11.97 o                         
   4   3  11        691.63        732.79        28.96 o                         
   5   3  11         74.24         81.96        13.58 o                         
 -13   4  11        102.19        118.29        17.53 o                         
 -12   4  11        720.17        724.48        35.91 o                         
 -11   4  11         80.20         83.94        12.54 o                         
 -10   4  11       1120.56       1140.99        35.41 o                         
  -9   4  11        110.99        129.37        11.19 o                         
  -8   4  11       1122.33       1084.97        26.75 o                         
  -7   4  11        113.61        145.13         9.04 o                         
  -6   4  11         32.24         32.72         5.16 o                         
  -5   4  11         50.59         57.99         5.54 o                         
  -4   4  11       1216.74       1213.46        22.84 o                         
  -3   4  11        136.86        141.82         8.17 o                         
  -2   4  11       1313.81       1330.99        23.73 o                         
  -1   4  11        196.67        204.50        12.49 o                         
   0   4  11        922.91        942.97        25.55 o                         
   1   4  11         79.36         75.35         8.92 o                         
   2   4  11          5.51         18.06         6.63 o                         
   3   4  11         53.01         51.19         8.73 o                         
   4   4  11         85.68         81.96        12.58 o                         
   5   4  11          1.42         10.47        11.10 o                         
 -13   5  11        166.62        173.83        20.79 o                         
 -12   5  11          5.10          6.10        10.82 o                         
 -11   5  11        909.29        897.66        35.59 o                         
 -10   5  11         42.01         35.14         8.70 o                         
  -9   5  11        940.04        920.17        25.48 o                         
  -8   5  11         20.01         26.20         6.52 o                         
  -7   5  11        432.85        424.01        13.47 o                         
  -6   5  11          8.06         12.78         4.43 o                         
  -5   5  11         97.51         97.32         6.71 o                         
  -4   5  11         96.33        103.55         7.47 o                         
  -3   5  11        364.20        383.19        14.03 o                         
  -2   5  11          7.91          3.91         5.47 o                         
  -1   5  11        867.50        888.99        24.57 o                         
   0   5  11         12.85         23.30         8.53 o                         
   1   5  11       1177.82       1167.49        28.64 o                         
   2   5  11          0.27          0.09         6.23 o                         
   3   5  11         58.80         60.09         9.18 o                         
   4   5  11         79.95         94.40        14.36 o                         
   5   5  11         30.35         27.28        15.28 o                         
 -13   6  11         64.45         43.78        15.87 o                         
 -12   6  11        909.24        961.29        41.11 o                         
 -11   6  11        205.34        257.92        18.20 o                         
 -10   6  11       1218.71       1306.04        34.30 o                         
  -9   6  11         35.56         16.37         7.02 o                         
  -8   6  11        305.18        282.06        14.20 o                         
  -7   6  11         26.90         30.57         5.19 o                         
  -6   6  11         24.30         28.07         6.17 o                         
  -5   6  11         41.34         35.65         6.25 o                         
  -4   6  11       1920.95       1860.89        41.89 o                         
  -3   6  11          6.37          8.88         5.71 o                         
  -2   6  11       2599.56       2664.20        46.87 o                         
  -1   6  11          3.16        -15.03         8.68 o                         
   0   6  11       1630.76       1692.24        51.51 o                         
   1   6  11        210.43        223.37        14.36 o                         
   2   6  11         47.30         48.37         9.76 o                         
   3   6  11         42.06         31.28        13.28 o                         
   4   6  11        143.61        141.83        19.88 o                         
   5   6  11         47.38         79.53        31.32 o                         
 -13   7  11        136.24        131.16        27.41 o                         
 -12   7  11         38.71         45.70        12.99 o                         
 -11   7  11        372.27        414.62        22.59 o                         
 -10   7  11         56.82         65.85        12.88 o                         
  -9   7  11        451.47        524.49        18.80 o                         
  -8   7  11        468.32        532.85        18.09 o                         
  -7   7  11          7.82         24.36         6.77 o                         
  -6   7  11        238.73        257.36        14.44 o                         
  -5   7  11       1039.94       1018.08        25.09 o                         
  -4   7  11         89.68         85.04         8.98 o                         
  -3   7  11        967.69        937.80        27.10 o                         
  -2   7  11         16.06         18.08         7.73 o                         
  -1   7  11       1203.91       1227.24        31.62 o                         
   0   7  11        295.51        330.77        19.52 o                         
   1   7  11        715.34        777.68        25.71 o                         
   2   7  11        348.34        347.01        19.34 o                         
   3   7  11          0.05          6.99         8.71 o                         
   4   7  11        109.59         81.31        16.78 o                         
 -12   8  11        226.20        234.31        29.39 o                         
 -11   8  11          8.36          2.74        10.44 o                         
 -10   8  11        469.34        451.44        20.99 o                         
  -9   8  11        254.66        284.32        16.64 o                         
  -8   8  11        102.55        125.90        11.85 o                         
  -7   8  11        874.71        851.50        30.80 o                         
  -6   8  11          4.14         -1.03         6.62 o                         
  -5   8  11        758.25        715.92        24.25 o                         
  -4   8  11        795.13        743.37        26.95 o                         
  -3   8  11        293.38        274.45        17.17 o                         
  -2   8  11       1120.51       1115.78        30.21 o                         
  -1   8  11         39.50         68.64        12.85 o                         
   0   8  11        713.37        664.09        23.95 o                         
   1   8  11        566.12        555.90        22.12 o                         
   2   8  11          1.46          2.72         8.10 o                         
   3   8  11        192.70        210.46        15.24 o                         
   4   8  11          1.36         -4.85        11.33 o                         
 -12   9  11          5.28         24.00        20.24 o                         
 -11   9  11        183.29        220.74        22.14 o                         
 -10   9  11        201.82        185.16        14.48 o                         
  -9   9  11        238.04        237.80        15.81 o                         
  -8   9  11       1347.85       1390.26        35.32 o                         
  -7   9  11          0.01         -6.37         7.26 o                         
  -6   9  11       1452.52       1426.09        35.94 o                         
  -5   9  11        110.22         94.38        11.88 o                         
  -4   9  11        608.34        607.74        25.17 o                         
  -3   9  11        144.43        167.54        14.34 o                         
  -2   9  11         27.97         38.93         9.48 o                         
  -1   9  11        264.24        292.90        16.51 o                         
   0   9  11        276.75        269.44        16.22 o                         
   1   9  11        105.31         99.65        11.09 o                         
   2   9  11        383.53        408.25        19.89 o                         
   3   9  11         38.18         55.85        12.38 o                         
   4   9  11        162.18        202.42        24.18 o                         
 -11  10  11          1.57         -3.69        10.22 o                         
 -10  10  11         27.02         30.04        12.48 o                         
  -9  10  11        447.46        505.15        22.60 o                         
  -8  10  11          3.97         19.25         8.82 o                         
  -7  10  11       1088.78       1096.69        34.12 o                         
  -6  10  11          5.24          7.10         7.04 o                         
  -5  10  11        886.28        930.09        39.35 o                         
  -4  10  11          2.77          6.63         7.92 o                         
  -3  10  11        167.67        164.94        14.48 o                         
  -2  10  11          1.27         10.49         8.77 o                         
  -1  10  11         35.01         65.21        11.45 o                         
   0  10  11         72.05         75.29        12.21 o                         
   1  10  11        549.57        548.43        25.17 o                         
   2  10  11         23.54         33.40         9.14 o                         
   3  10  11        133.82        133.75        15.40 o                         
 -11  11  11          4.21         40.03        13.90 o                         
 -10  11  11         80.15         94.90        12.82 o                         
  -9  11  11         24.62         24.28         9.57 o                         
  -8  11  11        896.33        996.09        31.08 o                         
  -7  11  11        260.82        321.44        23.77 o                         
  -6  11  11       1341.87       1307.27        40.88 o                         
  -5  11  11         71.06         51.99         9.35 o                         
  -4  11  11        210.55        180.37        15.50 o                         
  -3  11  11         38.55         51.08         9.71 o                         
  -2  11  11          1.64          5.29         9.87 o                         
  -1  11  11         20.33         34.37        10.60 o                         
   0  11  11        216.83        241.54        17.67 o                         
   1  11  11         27.02         19.85        10.23 o                         
   2  11  11        929.47       1022.93        35.34 o                         
   3  11  11         57.97         50.00        20.64 o                         
 -11  12  11         60.06         63.65        14.78 o                         
 -10  12  11         21.83         11.84        10.74 o                         
  -9  12  11        502.64        531.70        24.10 o                         
  -8  12  11        107.12        141.88        14.31 o                         
  -7  12  11        867.59        883.25        35.90 o                         
  -6  12  11          2.07          2.60        10.99 o                         
  -5  12  11        564.93        538.91        22.71 o                         
  -4  12  11         60.79         67.54        12.12 o                         
  -3  12  11         25.31         47.12        10.19 o                         
  -2  12  11         99.25        134.06        14.50 o                         
  -1  12  11        105.39        121.81        13.48 o                         
   0  12  11         35.67         41.35        16.50 o                         
   1  12  11        983.34       1006.78        35.12 o                         
   2  12  11        425.40        436.02        24.03 o                         
   3  12  11        597.01        609.97        53.84 o                         
 -10  13  11          7.72         12.61        11.05 o                         
  -9  13  11        225.47        231.95        17.29 o                         
  -8  13  11        206.62        223.96        22.89 o                         
  -7  13  11        100.15         90.30        14.58 o                         
  -6  13  11        790.40        762.82        34.33 o                         
  -5  13  11          4.96          1.42         8.64 o                         
  -4  13  11        200.11        242.12        17.88 o                         
  -3  13  11        415.89        417.40        22.84 o                         
  -2  13  11         95.79        102.68        13.50 o                         
  -1  13  11        530.52        543.47        25.79 o                         
   0  13  11         17.93         25.44        10.29 o                         
   1  13  11        239.57        236.62        18.80 o                         
   2  13  11        448.51        521.74        35.00 o                         
 -10  14  11         32.49         26.89        22.47 o                         
  -9  14  11         23.49         28.48        10.75 o                         
  -8  14  11         50.83         37.46        18.31 o                         
  -7  14  11        214.66        211.94        19.88 o                         
  -6  14  11          0.52          8.17        11.30 o                         
  -5  14  11        454.54        456.64        27.18 o                         
  -4  14  11          6.50          0.09         9.18 o                         
  -3  14  11         38.80         77.91        12.93 o                         
  -2  14  11        130.40        145.15        22.10 o                         
  -1  14  11          0.68          2.43         9.15 o                         
   0  14  11          9.58         25.14        12.71 o                         
   1  14  11         24.50         13.24        10.17 o                         
  -9  15  11        307.09        324.45        37.28 o                         
  -8  15  11         43.30         75.28        15.52 o                         
  -7  15  11         37.57         30.68        13.62 o                         
  -6  15  11        209.71        195.25        18.12 o                         
  -5  15  11         28.55         42.94        18.85 o                         
  -4  15  11          3.30         14.91        10.39 o                         
  -3  15  11        640.98        689.64        29.92 o                         
  -2  15  11         40.16         55.54        17.32 o                         
  -1  15  11        185.77        225.90        18.47 o                         
   0  15  11        197.03        230.44        19.17 o                         
   1  15  11         20.18          5.47        18.60 o                         
  -7  16  11          0.26         -6.39        12.61 o                         
  -6  16  11          1.81          2.87        11.52 o                         
  -5  16  11         16.34         14.30        11.49 o                         
  -4  16  11         10.70         13.69        10.97 o                         
  -3  16  11         94.03         95.29        16.13 o                         
  -2  16  11        208.44        258.74        20.05 o                         
  -1  16  11         14.04         11.44        12.48 o                         
  -5  17  11         15.45         26.59        27.33 o                         
  -4  17  11        301.05        234.92        41.52 o                         
  -3  17  11        256.60        246.59        28.94 o                         
  -2  17  11         49.23         45.43        23.49 o                         
 -12   0  12        140.30        161.56        23.58 o                         
 -10   0  12        993.49        951.80        47.58 o                         
  -8   0  12       1198.01       1174.62        39.84 o                         
  -6   0  12        936.80        973.51        29.49 o                         
  -4   0  12        233.92        245.07        15.02 o                         
  -2   0  12        513.11        508.93        24.61 o                         
   0   0  12       2083.27       2180.68        67.83 o                         
   2   0  12       1111.74       1197.21        51.63 o                         
   4   0  12         10.44         -2.83        15.21 o                         
 -13   1  12        144.93        147.69        16.69 o                         
 -12   1  12          2.84          2.22        11.14 o                         
 -11   1  12        966.27        990.38        31.05 o                         
 -10   1  12          5.59         16.99        12.36 o                         
  -9   1  12       1581.12       1599.05        34.15 o                         
  -8   1  12          4.48         -8.10         5.70 o                         
  -7   1  12       1058.73       1009.42        21.39 o                         
  -6   1  12        267.81        281.94        11.67 o                         
  -5   1  12          1.87          6.55         4.75 o                         
  -4   1  12        295.83        327.00        12.41 o                         
  -3   1  12       1001.77       1026.06        22.45 o                         
  -2   1  12         36.39         40.26         7.12 o                         
  -1   1  12       1245.51       1335.41        43.10 o                         
   0   1  12         35.68         29.56         8.84 o                         
   1   1  12        650.65        636.15        26.01 o                         
   2   1  12        108.15        134.71        15.69 o                         
   3   1  12          4.74          1.16         9.97 o                         
   4   1  12         43.31         30.32        11.67 o                         
 -13   2  12         63.27         54.94        17.70 o                         
 -12   2  12        103.41        135.35        16.05 o                         
 -11   2  12         74.27         92.83        14.09 o                         
 -10   2  12       1323.17       1393.30        32.82 o                         
  -9   2  12          1.02          7.76         7.36 o                         
  -8   2  12        692.80        667.69        21.26 o                         
  -7   2  12        310.48        288.90        11.70 o                         
  -6   2  12        351.41        332.63        12.44 o                         
  -5   2  12        184.22        176.69         9.30 o                         
  -4   2  12          3.38          6.57         4.80 o                         
  -3   2  12        558.69        551.79        16.33 o                         
  -2   2  12         17.43         14.65         6.01 o                         
  -1   2  12        191.15        182.75        12.25 o                         
   0   2  12        705.59        721.11        23.46 o                         
   1   2  12         12.89         16.20         9.06 o                         
   2   2  12        342.96        320.00        19.96 o                         
   3   2  12         23.37         12.66        12.03 o                         
   4   2  12         11.21         24.27         9.56 o                         
 -13   3  12         96.08        123.72        22.72 o                         
 -12   3  12        582.01        573.09        28.80 o                         
 -11   3  12        518.92        536.65        24.63 o                         
 -10   3  12         61.34         50.31         8.42 o                         
  -9   3  12        660.08        649.93        21.97 o                         
  -8   3  12        435.89        426.01        17.05 o                         
  -7   3  12        304.28        230.64        11.37 o                         
  -6   3  12       1530.76       1451.16        25.64 o                         
  -5   3  12          7.08         10.46         5.91 o                         
  -4   3  12       1871.32       1807.10        28.39 o                         
  -3   3  12        294.81        292.98        11.90 o                         
  -2   3  12        924.63        924.12        29.01 o                         
  -1   3  12        158.24        167.86        12.19 o                         
   0   3  12          3.20          7.48         9.05 o                         
   1   3  12        180.46        170.28        14.62 o                         
   2   3  12        108.22        103.18        16.00 o                         
   3   3  12         14.40         29.50        10.40 o                         
   4   3  12        153.68        145.59        17.35 o                         
 -13   4  12        358.40        362.57        44.05 o                         
 -12   4  12         55.19         67.53        15.88 o                         
 -11   4  12        203.96        194.35        14.97 o                         
 -10   4  12         70.32         76.10        14.39 o                         
  -9   4  12        105.11        110.08        10.81 o                         
  -8   4  12        249.37        262.24        12.64 o                         
  -7   4  12       1787.37       1739.30        30.36 o                         
  -6   4  12         52.47         60.76         6.62 o                         
  -5   4  12       1422.23       1439.97        25.23 o                         
  -4   4  12          6.60          7.43         4.97 o                         
  -3   4  12       1480.26       1513.74        29.71 o                         
  -2   4  12         11.03          6.34         8.03 o                         
  -1   4  12        350.74        376.21        17.16 o                         
   0   4  12        665.33        728.54        23.89 o                         
   1   4  12         20.93         17.14        10.79 o
[truncated: 43,095 more chars]
