# Supplementary material for: Crystal structures of 1-bromo-3,5-bis­(4,4-dimethyl-1,3-oxazolin-2-yl)benzene 0.15-hydrate and 3,5-bis­(4,4-dimethyl-1,3-oxazolin-2-yl)-1-iodo­benzene
Source: Acta Crystallogr E Crystallogr Commun. 2015 Sep 12;71(Pt 10):1125–31. doi: 10.1107/S2056989015016059 (PMC4647399; doi:10.1107/S2056989015016059)
Supplement: Supplementary file 4 [file e-71-01125-2sup3.hkl]

data_2                                                                          
_shelx_title ' TST26_0m1 in P2(1)/n'                                            
_shelx_refln_list_code          4                                               
_shelx_F_calc_maximum      235.70                                               
_exptl_crystal_F_000       792.00                                               
_reflns_d_resolution_high  0.6439                                               
                                                                                
loop_                                                                           
 _space_group_symop_operation_xyz                                               
 'x, y, z'                                                                      
 '-x+1/2, y+1/2, -z+1/2'                                                        
 '-x, -y, -z'                                                                   
 'x-1/2, -y-1/2, z-1/2'                                                         
                                                                                
_cell_length_a     9.6195                                                       
_cell_length_b     9.9759                                                       
_cell_length_c    17.2951                                                       
_cell_angle_alpha  90.000                                                       
_cell_angle_beta   94.648                                                       
_cell_angle_gamma  90.000                                                       
                                                                                
_shelx_F_squared_multiplier     1.000                                           
                                                                                
loop_                                                                           
 _refln_index_h                                                                 
 _refln_index_k                                                                 
 _refln_index_l                                                                 
 _refln_F_squared_calc                                                          
 _refln_F_squared_meas                                                          
 _refln_F_squared_sigma                                                         
 _refln_observed_status                                                         
   2   0   0      45177.52      46245.00       413.50 o                         
   4   0   0       2130.68       2217.96        43.35 o                         
   6   0   0       4014.78       4191.74        29.92 o                         
   8   0   0       4604.53       4608.72        40.74 o                         
  10   0   0       9007.77       8582.91       103.50 o                         
  12   0   0       1043.41       1069.36        23.53 o                         
  14   0   0        168.94        120.32        19.09 o                         
   1   1   0         53.86         68.35         2.11 o                         
   2   1   0      34666.11      36274.68       268.96 o                         
   3   1   0      12687.21      13005.42       125.21 o                         
   4   1   0      11052.00      11562.96        58.29 o                         
   5   1   0       6446.33       6128.35        29.54 o                         
   6   1   0        397.65        336.60         4.40 o                         
   7   1   0       3098.59       2985.39        19.88 o                         
   8   1   0       1250.87       1189.78        11.14 o                         
   9   1   0        120.29        119.42         4.42 o                         
  10   1   0         98.50        116.86         5.16 o                         
  11   1   0       1351.88       1326.22        18.23 o                         
  12   1   0       1617.03       1597.91        22.49 o                         
  13   1   0       1389.65       1393.81        30.84 o                         
  14   1   0        922.27        975.85        32.52 o                         
   0   2   0       8573.00       9283.58        79.16 o                         
   1   2   0      41442.25      41352.59       355.76 o                         
   2   2   0       2059.40       2067.41        14.98 o                         
   3   2   0       5629.30       5557.43        32.31 o                         
   4   2   0        789.53        860.14         8.44 o                         
   5   2   0        205.34        195.57         2.92 o                         
   6   2   0        264.72        262.02         4.11 o                         
   7   2   0       9167.62       9029.85        49.45 o                         
   8   2   0        243.31        263.75         5.31 o                         
   9   2   0       9029.16       8910.08        53.46 o                         
  10   2   0        113.53        103.43         7.01 o                         
  11   2   0       2104.37       2153.60        23.66 o                         
  12   2   0          5.21          1.92         2.74 o                         
  13   2   0         56.20         62.34         8.22 o                         
  14   2   0         41.26         40.76         9.38 o                         
   1   3   0         45.40         24.60         1.50 o                         
   2   3   0       6228.33       6070.69        45.47 o                         
   3   3   0       2584.24       2556.08        15.48 o                         
   4   3   0      15490.19      15453.72        74.58 o                         
   5   3   0       1444.63       1404.75        10.12 o                         
   6   3   0       9710.87       9663.01        49.69 o                         
   7   3   0         22.58         25.89         1.95 o                         
   8   3   0          3.17         10.32         2.16 o                         
   9   3   0        115.22        127.66         5.02 o                         
  10   3   0        846.68        843.35        13.16 o                         
  11   3   0        517.43        559.20        11.47 o                         
  12   3   0       2304.46       2340.11        27.91 o                         
  13   3   0        202.84        181.12        16.53 o                         
  14   3   0        963.25       1000.19        27.04 o                         
   0   4   0      29211.74      28829.65       216.74 o                         
   1   4   0       3744.08       3774.15        28.93 o                         
   2   4   0      25485.46      26742.65       126.54 o                         
   3   4   0       3121.30       3272.54        19.51 o                         
   4   4   0       1614.49       1740.42        12.35 o                         
   5   4   0          4.46          8.36         1.16 o                         
   6   4   0       2071.84       2047.68        14.45 o                         
   7   4   0         23.55         19.29         2.08 o                         
   8   4   0       9787.57       9679.72        56.87 o                         
   9   4   0        304.61        288.07         9.49 o                         
  10   4   0       3064.71       3050.88        29.05 o                         
  11   4   0        128.05        135.74         7.05 o                         
  12   4   0        456.30        456.98        12.38 o                         
  13   4   0          1.16         -2.81         4.12 o                         
  14   4   0        104.59        120.00        11.23 o                         
   1   5   0       7183.79       7761.85        36.30 o                         
   2   5   0         37.65         96.69         2.26 o                         
   3   5   0      18904.34      19539.72        87.00 o                         
   4   5   0       2043.22       2181.05        13.19 o                         
   5   5   0      13189.03      13054.80        62.71 o                         
   6   5   0        725.24        752.30         8.32 o                         
   7   5   0       3103.22       3076.89        21.59 o                         
   8   5   0         25.34         28.79         2.53 o                         
   9   5   0         10.76         10.04         2.09 o                         
  10   5   0        224.12        235.19         9.26 o                         
  11   5   0       1018.68        976.16        19.11 o                         
  12   5   0        196.05        216.29        11.69 o                         
  13   5   0       1895.34       1950.04        60.40 o                         
  14   5   0         41.70         47.64        12.86 o                         
   0   6   0      10147.59      10443.10        70.56 o                         
   1   6   0      16006.64      16509.37        75.69 o                         
   2   6   0       4297.77       4287.15        22.21 o                         
   3   6   0       1595.26       1647.33        11.84 o                         
   4   6   0        326.71        349.01         4.79 o                         
   5   6   0        877.52        888.63         9.02 o                         
   6   6   0        191.77        203.23         4.53 o                         
   7   6   0       2966.34       3034.45        21.78 o                         
   8   6   0        133.84        134.62         5.11 o                         
   9   6   0       2168.31       2170.05        20.38 o                         
  10   6   0       1169.93       1151.78        21.97 o                         
  11   6   0       1259.46       1273.58        20.60 o                         
  12   6   0        103.76        102.75        10.01 o                         
  13   6   0          1.01          1.57         4.95 o                         
   1   7   0         99.05        113.22         2.87 o                         
   2   7   0      12305.13      12197.17        61.00 o                         
   3   7   0        456.88        473.03         6.04 o                         
   4   7   0      11197.73      11169.96        59.57 o                         
   5   7   0        214.77        232.10         5.14 o                         
   6   7   0       5722.74       5560.05        39.42 o                         
   7   7   0          3.24          2.55         1.89 o                         
   8   7   0       1030.84       1006.40        13.30 o                         
   9   7   0         38.26         25.55         4.56 o                         
  10   7   0        903.46        883.77        17.59 o                         
  11   7   0         25.32         16.92         5.70 o                         
  12   7   0       3138.93       3114.14        58.71 o                         
  13   7   0         64.33         56.88         8.77 o                         
   0   8   0       8665.19       8737.46        67.61 o                         
   1   8   0       3678.26       3643.35        22.13 o                         
   2   8   0       3035.22       3097.39        20.69 o                         
   3   8   0       1075.15       1036.85        10.54 o                         
   4   8   0        643.21        597.68        10.28 o                         
   5   8   0        232.62        193.77         5.57 o                         
   6   8   0       1596.30       1571.18        16.51 o                         
   7   8   0       1073.86       1050.19        13.44 o                         
   8   8   0       2028.98       2030.27        20.76 o                         
   9   8   0       1006.14        958.64        20.91 o                         
  10   8   0       2358.55       2329.49        34.74 o                         
  11   8   0        338.59        321.67        16.28 o                         
  12   8   0        415.13        428.14        17.90 o                         
   1   9   0       2725.03       2738.29        20.50 o                         
   2   9   0       1129.21       1107.61        12.54 o                         
   3   9   0       4231.84       4268.19        28.79 o                         
   4   9   0        123.53        106.41         4.65 o                         
   5   9   0       7173.51       7104.16        49.13 o                         
   6   9   0        121.85        138.68         5.53 o                         
   7   9   0       1345.49       1310.54        17.07 o                         
   8   9   0          0.03          1.43         2.59 o                         
   9   9   0         42.62         39.21         4.83 o                         
  10   9   0         19.13          9.71         6.51 o                         
  11   9   0       1288.62       1329.73        30.94 o                         
  12   9   0         58.39         60.92         9.44 o                         
   0  10   0       3152.17       3110.69        39.17 o                         
   1  10   0        386.97        397.24         7.25 o                         
   2  10   0       5437.72       5420.09        37.36 o                         
   3  10   0        259.37        282.15         6.03 o                         
   4  10   0        743.54        740.77        11.01 o                         
   5  10   0        249.87        245.15         7.42 o                         
   6  10   0         70.76         68.55         6.42 o                         
   7  10   0        742.27        738.86        13.02 o                         
   8  10   0       1849.87       1874.35        27.60 o                         
   9  10   0       1081.93       1062.20        22.34 o                         
  10  10   0        569.84        597.08        17.35 o                         
  11  10   0         74.16         72.47        10.54 o                         
   1  11   0         21.31         22.11         3.14 o                         
   2  11   0       3049.31       3040.07        26.52 o                         
   3  11   0        362.67        375.11         8.65 o                         
   4  11   0       4219.47       4152.45        35.86 o                         
   5  11   0         54.50         60.63         4.50 o                         
   6  11   0       3255.98       3240.93        31.34 o                         
   7  11   0          0.60          0.58         2.81 o                         
   8  11   0        218.04        226.07        11.75 o                         
   9  11   0         24.93         27.47         5.80 o                         
  10  11   0        362.70        348.31        23.30 o                         
   0  12   0        570.73        600.56        16.14 o                         
   1  12   0       3014.69       3064.69        29.53 o                         
   2  12   0        440.51        443.70        10.74 o                         
   3  12   0        320.66        333.51        11.49 o                         
   4  12   0         58.26         48.71         5.16 o                         
   5  12   0        201.21        210.91        10.14 o                         
   6  12   0        384.44        406.21        24.97 o                         
   7  12   0       1620.48       1720.31        29.61 o                         
   8  12   0        440.03        440.18        15.24 o                         
   9  12   0       1444.27       1530.79        29.68 o                         
   1  13   0        323.53        309.73        12.37 o                         
   2  13   0         13.97         12.65         5.07 o                         
   3  13   0       2548.94       2563.34        73.18 o                         
   4  13   0        411.46        434.31        20.24 o                         
   5  13   0       1078.38       1030.99        25.69 o                         
   6  13   0          1.90         -4.80         4.53 o                         
   7  13   0        688.29        708.54        18.92 o                         
   8  13   0          1.42         -3.49         4.68 o                         
   0  14   0       3373.12       3290.93        89.08 o                         
   1  14   0        116.42        114.60        18.51 o                         
   2  14   0       1023.34       1158.68        48.01 o                         
   3  14   0         16.41         15.93         6.67 o                         
   4  14   0         37.93         28.22         8.38 o                         
   5  14   0        371.24        378.04        20.85 o                         
   6  14   0        879.51        970.38        33.10 o                         
   1  15   0          0.67          5.21         9.83 o                         
   2  15   0        755.61        773.42        41.65 o                         
   3  15   0         81.03        119.17        20.83 o                         
 -13   0   1       2130.32       2172.16        68.84 o                         
 -11   0   1        545.33        541.58        15.51 o                         
  -9   0   1       1119.44       1071.89        15.55 o                         
  -7   0   1       6118.40       5991.61        44.91 o                         
  -5   0   1      21350.54      21533.67       141.43 o                         
  -3   0   1      12429.48      12920.97       110.66 o                         
  -1   0   1       1252.78       1322.55        15.25 o                         
   1   0   1      18685.26      19663.80       192.63 o                         
   3   0   1      20854.21      21304.17       179.58 o                         
   5   0   1      24206.54      25214.62       161.94 o                         
   7   0   1       5420.69       5454.74        54.94 o                         
   9   0   1        725.42        708.34        14.62 o                         
  11   0   1       3472.05       3431.96        45.79 o                         
  13   0   1       2525.03       2652.87        78.67 o                         
 -14   1   1          1.02          3.65         6.51 o                         
 -13   1   1        378.69        393.66        19.62 o                         
 -12   1   1       1453.02       1473.26        21.43 o                         
 -11   1   1       1609.62       1598.04        19.51 o                         
 -10   1   1       2661.96       2667.29        25.47 o                         
  -9   1   1       1005.89       1042.90        12.10 o                         
  -8   1   1       2680.93       2605.84        18.65 o                         
  -7   1   1       1225.26       1248.49        10.23 o                         
  -6   1   1         48.09         72.36         2.05 o                         
  -5   1   1          9.14          2.87         0.78 o                         
  -4   1   1       5169.92       5411.69        29.07 o                         
  -3   1   1       5623.62       5688.31        36.51 o                         
  -2   1   1      11196.17      11802.23        75.97 o                         
  -1   1   1        903.05        879.06         7.08 o                         
   0   1   1       1502.36       1451.63        11.37 o                         
   1   1   1         20.92         31.87         1.81 o                         
   2   1   1        858.39        840.44         7.80 o                         
   3   1   1         81.77        126.88         3.72 o                         
   4   1   1       1249.56       1314.68         9.37 o                         
   5   1   1       3307.32       3412.45        21.27 o                         
   6   1   1       5400.66       5363.20        28.17 o                         
   7   1   1       5256.33       5239.11        29.75 o                         
   8   1   1       5284.99       5126.27        36.35 o                         
   9   1   1       4167.51       4207.06        29.40 o                         
  10   1   1       2420.78       2396.41        20.61 o                         
  11   1   1        922.27        911.18        17.25 o                         
  12   1   1          4.75          2.02         3.10 o                         
  13   1   1         61.86         52.36         7.87 o                         
  14   1   1        441.81        424.98        22.27 o                         
 -14   2   1       2427.99       2519.64        55.82 o                         
 -13   2   1         34.27         24.03         6.08 o                         
 -12   2   1        812.10        811.31        14.21 o                         
 -11   2   1         12.72          3.27         2.50 o                         
 -10   2   1          5.36          4.69         2.14 o                         
  -9   2   1        324.02        319.66         7.37 o                         
  -8   2   1       6359.44       6372.91        39.18 o                         
  -7   2   1        234.19        229.55         4.03 o                         
  -6   2   1      13210.57      13273.85        63.31 o                         
  -5   2   1        728.91        750.52         6.70 o                         
  -4   2   1      10154.54      10065.85        49.62 o                         
  -3   2   1       1618.19       1729.00        12.18 o                         
  -2   2   1        257.81        225.91         5.85 o                         
  -1   2   1        203.93        190.23         4.24 o                         
   0   2   1       5132.18       5217.58        35.88 o                         
   1   2   1       1663.04       1667.23        12.69 o                         
   2   2   1      21046.77      21133.63       134.96 o                         
   3   2   1        998.81       1047.47        12.88 o                         
   4   2   1      23233.54      23313.70       158.08 o                         
   5   2   1        321.19        308.12         3.99 o                         
   6   2   1       8427.94       8578.50        42.56 o                         
   7   2   1         35.20         39.91         2.33 o                         
   8   2   1        268.05        274.52         5.51 o                         
   9   2   1         57.11         56.97         3.60 o                         
  10   2   1       2044.11       2013.92        18.47 o                         
  11   2   1         28.22         34.84         3.74 o                         
  12   2   1       1834.39       1844.89        22.78 o                         
  13   2   1         14.29          7.51         5.26 o                         
  14   2   1       1643.15       1736.83        36.74 o                         
 -14   3   1         52.15         55.88        10.83 o                         
 -13   3   1        737.10        774.15        21.21 o                         
 -12   3   1        599.26        603.91        13.75 o                         
 -11   3   1       4115.11       4096.04        36.72 o                         
 -10   3   1        871.76        872.94        13.34 o                         
  -9   3   1       3620.56       3570.36        29.36 o                         
  -8   3   1         57.43         67.34         3.26 o                         
  -7   3   1       1689.81       1661.36        13.51 o                         
  -6   3   1          0.31         -0.90         0.85 o                         
  -5   3   1        517.56        494.43         6.09 o                         
  -4   3   1       3793.79       4094.79        22.61 o                         
  -3   3   1      14306.57      14508.73        75.75 o                         
  -2   3   1        615.83        626.19         6.31 o                         
  -1   3   1      27941.84      27923.78       165.18 o                         
   0   3   1       5131.18       5180.54        35.48 o                         
   1   3   1       4815.29       4743.35        35.58 o                         
   2   3   1        811.88        886.33         9.47 o                         
   3   3   1        461.54        543.60         5.80 o                         
   4   3   1         47.11         55.41         1.87 o                         
   5   3   1       4512.09       4718.84        24.96 o                         
   6   3   1       2710.88       2661.63        17.81 o                         
   7   3   1      13301.08      13155.94        69.53 o                         
   8   3   1        170.18        189.38         5.09 o                         
   9   3   1       6560.56       6366.00        41.16 o                         
  10   3   1        290.53        289.17         7.21 o                         
  11   3   1       1387.85       1388.57        18.46 o                         
  12   3   1        103.26        107.14         6.65 o                         
  13   3   1        160.00        160.00        10.39 o                         
  14   3   1        167.78        153.76        18.79 o                         
 -14   4   1        342.50        350.30        26.12 o                         
 -13   4   1       1864.64       1800.63        46.87 o                         
 -12   4   1        610.56        620.95        14.39 o                         
 -11   4   1        136.13        145.36         6.83 o                         
 -10   4   1          4.36          3.44         2.35 o                         
  -9   4   1        870.17        867.37        11.30 o                         
  -8   4   1          2.37          1.09         1.48 o                         
  -7   4   1      10396.21      10250.71        56.11 o                         
  -6   4   1        486.41        453.69         6.94 o                         
  -5   4   1      15511.77      15633.00        71.06 o                         
  -4   4   1        116.03        108.72         3.01 o                         
  -3   4   1      15275.08      15925.12        84.91 o                         
  -2   4   1        550.03        678.70         5.75 o                         
  -1   4   1       1374.28       1445.04         9.70 o                         
   0   4   1       7497.36       8090.27        63.14 o                         
   1   4   1       8239.98       8445.08        61.69 o                         
   2   4   1        903.82        708.22         6.66 o                         
   3   4   1      11126.31      11077.41        56.82 o                         
   4   4   1       2201.42       2151.78        13.23 o                         
   5   4   1       8078.15       7744.73        38.89 o                         
   6   4   1        636.30        605.71         6.70 o                         
   7   4   1       4334.75       4168.88        25.39 o                         
   8   4   1        240.55        247.48         5.54 o                         
   9   4   1        952.43        939.59        12.16 o                         
  10   4   1        199.67        195.21         7.46 o                         
  11   4   1       2824.20       2734.26        30.02 o                         
  12   4   1        269.41        277.01        10.76 o                         
  13   4   1       2523.66       2483.42        38.08 o                         
  14   4   1         15.38         18.07         6.92 o                         
 -14   5   1        115.72        117.15        11.65 o                         
 -13   5   1        102.48         96.42        14.22 o                         
 -12   5   1       1960.39       1948.39        33.89 o                         
 -11   5   1        957.74        979.10        17.33 o                         
 -10   5   1       3376.99       3366.01        45.61 o                         
  -9   5   1        125.70        132.88         5.26 o                         
  -8   5   1       2376.82       2313.13        19.11 o                         
  -7   5   1        441.33        488.28         6.92 o                         
  -6   5   1         76.89         93.30         3.74 o                         
  -5   5   1        490.75        458.36         5.37 o                         
  -4   5   1       1489.35       1359.28        10.32 o                         
  -3   5   1       4150.18       4506.22        23.95 o                         
  -2   5   1      13997.53      13779.72        64.49 o                         
  -1   5   1       4736.16       4897.41        26.04 o                         
   0   5   1       6461.18       6191.84        31.83 o                         
   1   5   1         46.07         69.28         2.57 o                         
   2   5   1        738.85        654.39         5.60 o                         
   3   5   1        117.13        111.62         2.63 o                         
   4   5   1       1340.37       1368.87        10.27 o                         
   5   5   1        158.83        178.11         3.51 o                         
   6   5   1       6491.29       6432.20        35.77 o                         
   7   5   1        272.09        266.64         5.21 o                         
   8   5   1      11363.18      11169.84        68.15 o                         
   9   5   1        951.43        936.30        12.24 o                         
  10   5   1       2357.88       2366.59        25.11 o                         
  11   5   1         59.18         60.46         7.47 o                         
  12   5   1        154.87        153.73        10.04 o                         
  13   5   1        237.23        235.98        16.03 o                         
  14   5   1        235.95        246.82        19.22 o                         
 -13   6   1        394.30        439.11        18.12 o                         
 -12   6   1        793.95        795.17        23.03 o                         
 -11   6   1         99.14         98.45         7.13 o                         
 -10   6   1        142.67        132.78         7.57 o                         
  -9   6   1        631.42        657.59        10.69 o                         
  -8   6   1        812.75        805.07         9.91 o                         
  -7   6   1       1091.23       1125.53        11.54 o                         
  -6   6   1       2625.51       2583.53        18.78 o                         
  -5   6   1       3663.43       3529.81        21.91 o                         
  -4   6   1       3811.35       3638.30        21.06 o                         
  -3   6   1        150.93         87.45         2.56 o                         
  -2   6   1        330.52        303.15         3.84 o                         
  -1   6   1         77.41         95.65         2.33 o                         
   0   6   1       2290.73       2272.10        13.06 o                         
   1   6   1        960.60        888.28        10.08 o                         
   2   6   1       5978.44       5848.58        30.02 o                         
   3   6   1       2370.84       2264.86        14.15 o                         
   4   6   1       4721.75       4579.12        26.11 o                         
   5   6   1       2923.00       3031.44        21.45 o                         
   6   6   1       3832.76       3785.58        25.07 o                         
   7   6   1          0.81          1.58         1.55 o                         
   8   6   1         43.95         47.96         3.28 o                         
   9   6   1         15.98         15.40         2.52 o                         
  10   6   1        854.38        834.55        13.94 o                         
  11   6   1        679.50        661.03        15.76 o                         
  12   6   1       1137.55       1157.54        38.57 o                         
  13   6   1        176.20        186.15        13.51 o                         
 -13   7   1        750.26        789.64        36.96 o                         
 -12   7   1        125.22        115.56        10.78 o                         
 -11   7   1       1980.88       2022.72        38.06 o                         
 -10   7   1         58.81         50.86         5.41 o                         
  -9   7   1       5877.42       5832.19        53.42 o                         
  -8   7   1         92.91         78.36         4.34 o                         
  -7   7   1       1025.90       1002.71        12.91 o                         
  -6   7   1          0.08         -1.43         1.44 o                         
  -5   7   1        458.51        466.70         7.21 o                         
  -4   7   1        196.33        232.63         4.44 o                         
  -3   7   1       7700.86       7586.09        42.10 o                         
  -2   7   1        431.49        437.59         5.67 o                         
  -1   7   1      11327.22      10943.99        55.08 o                         
   0   7   1          9.85          6.99         1.11 o                         
   1   7   1       5857.55       5846.17        31.75 o                         
   2   7   1         17.70         20.59         1.72 o                         
   3   7   1        514.19        489.55         6.26 o                         
   4   7   1          6.54          7.81         1.58 o                         
   5   7   1       1463.45       1462.98        14.77 o                         
   6   7   1          0.79          3.86         1.74 o                         
   7   7   1       6171.98       6127.73        43.55 o                         
   8   7   1        150.07        157.57         6.30 o                         
   9   7   1       6674.42       6674.37        51.49 o                         
  10   7   1          0.48          0.73         3.07 o                         
  11   7   1        712.53        732.98        18.43 o                         
  12   7   1         22.99         15.68         6.12 o                         
  13   7   1          5.94         18.13         6.35 o                         
 -12   8   1        188.60        177.51        20.47 o                         
 -11   8   1          5.42         13.76         5.18 o                         
 -10   8   1         83.41         85.83         7.61 o                         
  -9   8   1        522.35        538.41        12.51 o                         
  -8   8   1       1078.49       1070.96        16.71 o                         
  -7   8   1       2315.03       2335.18        23.58 o                         
  -6   8   1       3054.52       3025.38        25.48 o                         
  -5   8   1       4905.42       4851.62        35.41 o                         
  -4   8   1       1991.92       1919.83        15.23 o                         
  -3   8   1       2313.86       2115.17        15.99 o                         
  -2   8   1         12.53         12.46         1.56 o                         
  -1   8   1         66.80         82.30         3.88 o                         
   0   8   1        899.68        904.12         8.86 o                         
   1   8   1        991.27        978.14         8.85 o                         
   2   8   1       6220.24       6027.95        34.93 o                         
   3   8   1       1709.90       1685.61        14.25 o                         
   4   8   1       6376.58       5996.85        39.21 o                         
   5   8   1       2749.66       2856.82        24.06 o                         
   6   8   1        736.47        708.32        10.45 o                         
   7   8   1        193.47        215.46         6.52 o                         
   8   8   1         10.20         11.81         3.26 o                         
   9   8   1         57.90         49.86         4.41 o                         
  10   8   1        236.88        233.35        11.03 o                         
  11   8   1       1387.39       1344.89        30.60 o                         
  12   8   1        831.92        808.86        24.27 o                         
 -12   9   1        641.72        642.77        35.74 o                         
 -11   9   1          0.65         -5.85         4.53 o                         
 -10   9   1       2795.80       2778.31        39.90 o                         
  -9   9   1          3.25          6.17         3.33 o                         
  -8   9   1       1910.09       1845.30        23.03 o                         
  -7   9   1        119.76        121.66         5.95 o                         
  -6   9   1         21.43         22.23         2.92 o                         
  -5   9   1          9.63          6.36         2.30 o                         
  -4   9   1       3210.75       3068.88        24.05 o                         
  -3   9   1        144.76        121.93         4.20 o                         
  -2   9   1       5321.80       5254.46        32.17 o                         
  -1   9   1        132.12        125.73         4.28 o                         
   0   9   1       8442.32       8270.54        48.65 o                         
   1   9   1        423.80        466.00         6.51 o                         
   2   9   1       1529.22       1502.98        13.66 o                         
   3   9   1        329.21        309.50         5.84 o                         
   4   9   1         88.75        121.13         4.91 o                         
   5   9   1        297.07        304.39         7.03 o                         
   6   9   1       3105.32       3034.02        26.46 o                         
   7   9   1        132.70        124.92         5.61 o                         
   8   9   1       3462.42       3380.40        29.93 o                         
   9   9   1         66.64         69.75         5.92 o                         
  10   9   1       1124.37       1116.80        23.12 o                         
  11   9   1         99.99        108.29        10.61 o                         
  12   9   1         46.16         55.53        17.35 o                         
 -11  10   1         10.17          5.54         5.01 o                         
 -10  10   1         38.64         29.76         5.75 o                         
  -9  10   1        252.90        257.05        12.18 o                         
  -8  10   1        618.54        591.92        12.90 o                         
  -7  10   1       2988.00       2957.44        29.23 o                         
  -6  10   1       2160.20       2155.48        26.56 o                         
  -5  10   1       2974.74       3007.19        28.25 o                         
  -4  10   1        726.14        747.05        11.09 o                         
  -3  10   1       1690.85       1719.74        15.72 o                         
  -2  10   1         70.26         68.79         4.62 o                         
  -1  10   1        584.06        617.82         9.84 o                         
   0  10   1        270.67        262.14         7.31 o                         
   1  10   1       1534.92       1483.41        16.00 o                         
   2  10   1        782.76        789.87        10.39 o                         
   3  10   1       5471.56       5308.90        36.95 o                         
   4  10   1       1205.53       1204.15        14.49 o                         
   5  10   1       1787.39       1749.46        18.58 o                         
   6  10   1         83.10         77.63         4.65 o                         
   7  10   1        332.09        309.76         9.08 o                         
   8  10   1         29.08         33.73         4.12 o                         
   9  10   1        409.79        453.33        14.66 o                         
  10  10   1        341.57        338.84        18.66 o                         
  11  10   1       1095.38       1143.33        29.36 o                         
 -10  11   1         69.86         77.44         8.12 o                         
  -9  11   1       1631.73       1608.21        32.71 o                         
  -8  11   1          0.47          1.56         4.23 o                         
  -7  11   1        963.91        933.41        15.35 o                         
  -6  11   1        172.45        152.07         6.98 o                         
  -5  11   1         53.74         48.04         4.25 o                         
  -4  11   1         13.93          6.11         2.72 o                         
  -3  11   1       2147.16       2172.88        22.91 o                         
  -2  11   1        136.62        138.13         6.96 o                         
  -1  11   1       5883.33       5786.35        42.65 o                         
   0  11   1        282.86        286.12         7.64 o                         
   1  11   1       2489.92       2468.55        24.54 o                         
   2  11   1          6.53          8.23         2.44 o                         
   3  11   1        117.45        113.80         6.56 o                         
   4  11   1          1.53          2.71         2.28 o                         
   5  11   1        613.75        643.03        11.82 o                         
   6  11   1         73.96         74.28         5.27 o                         
   7  11   1       3006.08       2992.80        32.16 o                         
   8  11   1         87.18        107.31         9.94 o                         
   9  11   1       2125.76       2194.20        50.68 o                         
  10  11   1         56.77         64.00         8.29 o                         
  -9  12   1         95.79         91.97        11.27 o                         
  -8  12   1        946.25        966.41        22.17 o                         
  -7  12   1         70.19         67.34         7.36 o                         
  -6  12   1       2099.87       2122.69        34.73 o                         
  -5  12   1       1003.39        979.39        19.75 o                         
  -4  12   1       2368.17       2421.77        30.48 o                         
  -3  12   1        218.68        201.05         8.34 o                         
  -2  12   1        161.85        172.77         7.82 o                         
  -1  12   1        219.97        218.06         8.47 o                         
   0  12   1        784.27        794.41        13.34 o                         
   1  12   1        522.23        525.76        10.63 o                         
   2  12   1       2419.14       2421.97        25.63 o                         
   3  12   1        716.76        675.82        14.59 o                         
   4  12   1       1743.35       1780.22        25.01 o                         
   5  12   1        388.49        380.80        10.99 o                         
   6  12   1       1459.70       1519.61        26.78 o                         
   7  12   1          6.98          3.02         4.13 o                         
   8  12   1         15.09          9.77         4.70 o                         
   9  12   1        191.61        176.16        17.37 o                         
  -8  13   1        666.94        666.76        19.11 o                         
  -7  13   1          0.46         -1.70         4.41 o                         
  -6  13   1          0.21          3.47         5.01 o                         
  -5  13   1         60.65         49.42         7.73 o                         
  -4  13   1        302.73        295.71        14.18 o                         
  -3  13   1         42.85         36.27         7.77 o                         
  -2  13   1       2731.41       2694.25        38.67 o                         
  -1  13   1        191.00        194.82        17.33 o                         
   0  13   1       1592.24       1593.87        25.29 o                         
   1  13   1        238.47        245.84        17.45 o                         
   2  13   1        542.48        553.50        18.94 o                         
   3  13   1         18.38         24.68         7.23 o                         
   4  13   1         49.29         64.53        10.99 o                         
   5  13   1        768.69        761.53        27.20 o                         
   6  13   1         32.38         32.75         6.75 o                         
   7  13   1        135.88        142.95        11.21 o                         
   8  13   1        877.84        863.84        21.59 o                         
  -6  14   1         72.13         54.87         8.67 o                         
  -5  14   1       1421.12       1451.37        40.09 o                         
  -4  14   1         92.41         85.32        12.06 o                         
  -3  14   1        810.51        806.86        28.62 o                         
  -2  14   1         10.62         12.01         6.92 o                         
  -1  14   1        143.76        127.09        10.89 o                         
   0  14   1         78.76         62.43        10.20 o                         
   1  14   1        836.71        892.58        41.65 o                         
   2  14   1          1.81          2.31         8.68 o                         
   3  14   1       2138.89       2260.09        72.31 o                         
   4  14   1         24.41         17.93        10.99 o                         
   5  14   1       1345.84       1390.77        65.95 o                         
   6  14   1         32.66         33.83         9.61 o                         
  -3  15   1        623.33        643.26        38.18 o                         
  -2  15   1        539.76        580.79        36.44 o                         
  -1  15   1       1099.86       1065.98        33.74 o                         
   0  15   1        428.97        495.69        23.32 o                         
   1  15   1       1100.46       1139.01        49.75 o                         
   2  15   1         59.44         81.56        16.78 o                         
   3  15   1        145.24        138.25        21.40 o                         
 -14   0   2       1976.62       2073.82        68.84 o                         
 -12   0   2       4418.81       4325.96       118.79 o                         
 -10   0   2       8048.32       7678.71        70.78 o                         
  -8   0   2       4768.21       4969.88        42.89 o                         
  -6   0   2         48.64         26.26         2.01 o                         
  -4   0   2      15993.76      16315.00       124.92 o                         
  -2   0   2      24453.64      24634.74       206.86 o                         
   0   0   2      26001.43      24155.31      1354.74 o                         
   2   0   2          0.14         -1.70         0.85 o                         
   4   0   2       4197.76       4227.64        40.74 o                         
   6   0   2      26013.74      26382.84       185.07 o                         
   8   0   2       3864.77       3882.12        35.94 o                         
  10   0   2         33.85         40.50         4.71 o                         
  12   0   2        534.76        535.24        16.61 o                         
  14   0   2       1399.50       1499.98        59.00 o                         
 -14   1   2        756.19        792.33        28.84 o                         
 -13   1   2        441.60        472.99        21.06 o                         
 -12   1   2          5.64          4.12         3.19 o                         
 -11   1   2         49.91         57.57         4.38 o                         
 -10   1   2        324.59        311.72         7.87 o                         
  -9   1   2       2092.07       2143.44        18.64 o                         
  -8   1   2       5172.05       5156.96        29.93 o                         
  -7   1   2       9174.85       9264.56        46.31 o                         
  -6   1   2       8879.23       9193.65        43.51 o                         
  -5   1   2      12545.63      13030.01        75.08 o                         
  -4   1   2      14524.67      15606.82        96.83 o                         
  -3   1   2       1550.22       1637.91        15.06 o                         
  -2   1   2       5687.58       5930.46        39.86 o                         
  -1   1   2       7733.63       7977.33        66.24 o                         
   0   1   2       1083.60       1085.41        14.19 o                         
   1   1   2      16175.16      16976.72       116.81 o                         
   2   1   2      20453.40      21252.93       160.51 o                         
   3   1   2      14881.67      15107.95        97.87 o                         
   4   1   2       8504.77       8683.57        45.04 o                         
   5   1   2        704.63        604.50         5.93 o                         
   6   1   2         88.42        108.35         2.72 o                         
   7   1   2        839.88        846.90         8.66 o                         
   8   1   2       2730.33       2741.81        20.89 o                         
   9   1   2       2932.56       2901.34        22.64 o                         
  10   1   2       1925.41       1933.10        18.03 o                         
  11   1   2       3337.39       3271.01        31.45 o                         
  12   1   2       1263.42       1229.71        18.11 o                         
  13   1   2       1221.11       1249.71        29.39 o                         
  14   1   2        474.29        481.54        23.72 o                         
 -14   2   2         20.14         15.04         9.83 o                         
 -13   2   2       1434.68       1461.79        31.17 o                         
 -12   2   2         76.07         74.96         5.35 o                         
 -11   2   2       4005.10       3990.37        35.83 o                         
 -10   2   2        439.64        453.29         9.36 o                         
  -9   2   2       3814.15       3699.51        31.52 o                         
  -8   2   2         98.36         89.67         3.41 o                         
  -7   2   2        386.75        458.33         5.51 o                         
  -6   2   2         38.68         50.29         1.96 o                         
  -5   2   2       6984.02       7211.74        35.91 o                         
  -4   2   2          2.04          6.45         0.85 o                         
  -3   2   2      20156.70      20071.86       107.99 o                         
  -2   2   2         52.04         20.15         1.89 o                         
  -1   2   2      43643.18      44792.83       267.27 o                         
   0   2   2        247.06        235.25         3.26 o                         
   1   2   2       1038.54        886.13        13.63 o                         
   2   2   2       3120.20       3391.26        24.48 o                         
   3   2   2       1631.49       1640.40        12.43 o                         
   4   2   2        539.94        571.15         6.74 o                         
   5   2   2      14318.91      14180.12        75.71 o                         
   6   2   2         40.52         27.96         2.38 o                         
   7   2   2       8748.97       8389.99        48.85 o                         
   8   2   2       1323.01       1317.82        14.32 o                         
   9   2   2       1652.98       1648.09        15.66 o                         
  10   2   2          0.23          2.71         1.84 o                         
  11   2   2         66.11         62.77         4.81 o                         
  12   2   2          5.55          7.39         3.59 o                         
  13   2   2        755.10        788.81        23.27 o                         
  14   2   2         18.59         15.36         6.30 o                         
 -14   3   2        611.95        673.92        38.18 o                         
 -13   3   2        304.96        314.70        15.29 o                         
 -12   3   2        351.01        339.52        11.32 o                         
 -11   3   2          0.27          3.11         2.41 o                         
 -10   3   2        358.33        373.13         8.63 o                         
  -9   3   2       1236.46       1201.72        17.53 o                         
  -8   3   2       5520.04       5453.17        35.03 o                         
  -7   3   2       1103.15       1149.47        10.64 o                         
  -6   3   2      13483.15      13234.68        63.66 o                         
  -5   3   2       3715.71       3773.62        20.94 o                         
  -4   3   2       5559.23       5737.35        29.13 o                         
  -3   3   2          8.78         26.20         1.36 o                         
  -2   3   2        764.79        756.43         6.14 o                         
  -1   3   2       2364.53       2580.67        19.77 o                         
   0   3   2      10493.87      10517.97        68.71 o                         
   1   3   2       7762.51       8300.99        51.47 o                         
   2   3   2      29025.04      30036.31       236.93 o                         
   3   3   2      12638.35      13677.15        63.43 o                         
   4   3   2      14858.69      15285.93        73.86 o                         
   5   3   2       1135.47       1126.13         9.03 o                         
   6   3   2       1994.41       1994.40        14.03 o                         
   7   3   2        179.91        175.76         4.32 o                         
   8   3   2       2570.03       2532.32        20.01 o                         
   9   3   2       1306.53       1286.51        13.69 o                         
  10   3   2       4526.23       4467.52        34.30 o                         
  11   3   2        705.34        698.00        12.91 o                         
  12   3   2       2522.61       2590.50        35.32 o                         
  13   3   2        170.09        186.70        13.35 o                         
  14   3   2        251.84        275.27        16.89 o                         
 -14   4   2        314.90        336.92        22.01 o                         
 -13   4   2        261.83        236.38        17.81 o                         
 -12   4   2       1521.76       1522.51        23.97 o                         
 -11   4   2        888.20        940.92        14.91 o                         
 -10   4   2       4860.42       4818.10        40.17 o                         
  -9   4   2       1121.44       1077.64        14.42 o                         
  -8   4   2       6577.43       6536.41        40.85 o                         
  -7   4   2        487.91        472.03         7.25 o                         
  -6   4   2        152.27        152.30         4.03 o                         
  -5   4   2        678.05        621.19         6.16 o                         
  -4   4   2       8859.39       8531.15        43.50 o                         
  -3   4   2       3056.84       3169.39        17.53 o                         
  -2   4   2      21414.58      21807.64       103.06 o                         
  -1   4   2       1892.17       1814.92        12.33 o                         
   0   4   2       7015.60       6965.69        38.01 o                         
   1   4   2       1489.72       1525.25        12.03 o                         
   2   4   2       1441.54       1567.48         9.81 o                         
   3   4   2         59.43         65.87         2.23 o                         
   4   4   2       3534.38       3427.60        19.11 o                         
   5   4   2       1292.64       1262.77        10.46 o                         
   6   4   2       9334.17       9395.15        49.03 o                         
   7   4   2         70.96         65.84         2.94 o                         
   8   4   2       7601.05       7450.36        43.59 o                         
   9   4   2        167.50        170.29         6.14 o                         
  10   4   2        279.56        308.23         9.28 o                         
  11   4   2         30.61         29.64         3.83 o                         
  12   4   2        182.61        180.70         9.91 o                         
  13   4   2        172.40        172.89        11.18 o                         
  14   4   2        685.28        698.72        28.75 o                         
 -14   5   2         39.35         33.68         7.53 o                         
 -13   5   2        138.09        129.66        19.65 o                         
 -12   5   2        352.41        343.37        17.37 o                         
 -11   5   2        275.16        272.54        10.56 o                         
 -10   5   2         12.06          8.61         2.69 o                         
  -9   5   2       3530.38       3559.19        29.38 o                         
  -8   5   2        318.58        330.17         6.61 o                         
  -7   5   2      13326.61      12998.94        69.68 o                         
  -6   5   2       4522.25       4461.11        27.73 o                         
  -5   5   2       7742.18       7654.10        39.17 o                         
  -4   5   2        926.32        943.18         8.27 o                         
  -3   5   2       1908.12       1917.51        12.22 o                         
  -2   5   2        458.23        503.59         4.83 o                         
  -1   5   2       1481.11       1448.54         9.87 o                         
   0   5   2       1581.09       1691.22        15.50 o                         
   1   5   2      13054.61      13096.09        61.20 o                         
   2   5   2       1764.37       1769.85        11.35 o                         
   3   5   2      12319.33      12430.60        56.91 o                         
   4   5   2       3981.83       4440.12        24.11 o                         
   5   5   2       1059.51        994.72         8.85 o                         
   6   5   2        205.47        219.18         4.63 o                         
   7   5   2       2397.42       2307.82        18.53 o                         
   8   5   2         34.45         39.07         3.63 o                         
   9   5   2       5031.00       5020.34        39.07 o                         
  10   5   2        819.22        845.79        13.11 o                         
  11   5   2       3606.70       3582.61        38.55 o                         
  12   5   2        192.48        188.20        11.69 o                         
  13   5   2       1461.53       1540.27        32.40 o                         
 -13   6   2        810.84        830.17        24.71 o                         
 -12   6   2       1347.48       1319.29        30.04 o                         
 -11   6   2       1867.17       1851.27        28.55 o                         
 -10   6   2       1819.51       1769.50        22.25 o                         
  -9   6   2       2429.67       2417.53        24.52 o                         
  -8   6   2        169.09        182.64         5.54 o                         
  -7   6   2          0.32          5.16         1.83 o                         
  -6   6   2        161.88        155.41         4.36 o                         
  -5   6   2       2608.63       2596.78        18.15 o                         
  -4   6   2       3040.71       2993.14        18.11 o                         
  -3   6   2       8379.40       8293.11        41.40 o                         
  -2   6   2       3342.91       3197.50        19.13 o                         
  -1   6   2       7377.40       7241.33        34.68 o                         
   0   6   2       2761.93       2780.08        15.83 o                         
   1   6   2       5185.36       5392.77        27.88 o                         
   2   6   2         29.49         44.15         1.80 o                         
   3   6   2       1875.86       1897.02        12.92 o                         
   4   6   2       2524.10       2388.46        15.21 o                         
   5   6   2       7062.80       7062.54        40.16 o                         
   6   6   2       1877.11       1773.09        15.34 o                         
   7   6   2       4411.15       4399.34        30.18 o                         
   8   6   2        434.00        405.64         7.91 o                         
   9   6   2         99.25        105.73         5.21 o                         
  10   6   2        254.90        268.43         8.61 o                         
  11   6   2         82.69         79.49         6.67 o                         
  12   6   2         37.01         42.07         6.19 o                         
  13   6   2        671.24        680.16        19.45 o                         
 -13   7   2          3.14          3.90         5.78 o                         
 -12   7   2         85.28         72.37         8.83 o                         
 -11   7   2          0.26          2.55         4.20 o                         
 -10   7   2        313.15        315.56        12.76 o                         
  -9   7   2        183.37        186.47         8.80 o                         
  -8   7   2       4033.92       4055.13        36.91 o                         
  -7   7   2        551.09        577.80         9.51 o                         
  -6   7   2       8110.05       8057.69        48.56 o                         
  -5   7   2        184.81        196.14         5.07 o                         
  -4   7   2       2600.35       2647.09        18.48 o                         
  -3   7   2         79.50         67.24         3.25 o                         
  -2   7   2        178.30        150.28         4.92 o                         
  -1   7   2        225.82        228.08         4.55 o                         
   0   7   2      15723.39      15678.06        73.69 o                         
   1   7   2       1230.03       1307.04        10.21 o                         
   2   7   2      14961.01      14694.72        69.89 o                         
   3   7   2       1834.96       1869.70        13.41 o                         
   4   7   2       8013.67       7566.24        44.33 o                         
   5   7   2         44.02         48.03         2.91 o                         
   6   7   2        162.09        189.60         5.38 o                         
   7   7   2        255.21        263.53         6.32 o                         
   8   7   2        863.18        824.95        12.04 o                         
   9   7   2        112.52        119.78         5.93 o                         
  10   7   2       2497.04       2500.07        33.90 o                         
  11   7   2          5.50          5.26         3.99 o                         
  12   7   2       1743.97       1765.80        46.76 o                         
  13   7   2         27.80         12.98         6.08 o                         
 -12   8   2        754.64        763.44        23.71 o                         
 -11   8   2       1487.60       1507.79        27.78 o                         
 -10   8   2       1251.71       1292.19        24.36 o                         
  -9   8   2        689.53        693.14        15.36 o                         
  -8   8   2        670.46        686.67        12.78 o                         
  -7   8   2         10.86         10.27         2.47 o                         
  -6   8   2         61.25         79.57         5.17 o                         
  -5   8   2        556.50        573.42         9.47 o                         
  -4   8   2       4538.51       4565.75        28.70 o                         
  -3   8   2       6925.67       6773.03        39.10 o                         
  -2   8   2       6743.53       6778.91        38.77 o                         
  -1   8   2       3108.73       3025.69        20.18 o                         
   0   8   2       3652.60       3610.36        21.97 o                         
   1   8   2       1577.67       1527.32        12.42 o                         
   2   8   2          8.84          5.88         1.40 o                         
   3   8   2        115.82        121.71         3.75 o                         
   4   8   2       2843.48       2768.39        22.05 o                         
   5   8   2       1827.40       1852.24        24.00 o                         
   6   8   2       4979.64       4827.57        36.30 o                         
   7   8   2       3165.40       3077.23        26.74 o                         
   8   8   2       1484.94       1455.89        18.01 o                         
   9   8   2        840.75        823.35        15.71 o                         
  10   8   2        364.67        369.20        12.41 o                         
  11   8   2         13.97         15.38         6.05 o                         
  12   8   2         43.83         24.96         7.00 o                         
 -12   9   2          1.10          7.26         5.89 o                         
 -11   9   2          0.39          2.56         4.16 o                         
 -10   9   2          0.42          2.14         3.90 o                         
  -9   9   2       1377.79       1391.79        23.05 o                         
  -8   9   2          1.12          2.27         2.80 o                         
  -7   9   2       3495.71       3476.77        31.71 o                         
  -6   9   2         24.14         17.81         2.82 o                         
  -5   9   2       4351.79       4258.42        35.15 o                         
  -4   9   2         21.04         21.73         2.39 o                         
  -3   9   2        390.90        381.87         6.20 o                         
  -2   9   2         82.60         79.52         3.31 o                         
  -1   9   2       1651.52       1638.11        15.32 o                         
   0   9   2        218.43        239.31         5.35 o                         
   1   9   2       7525.70       7376.69        42.13 o                         
   2   9   2        375.14        378.63         6.29 o                         
   3   9   2       3988.55       3998.74        29.06 o                         
   4   9   2        226.95        171.58         5.59 o                         
   5   9   2       2575.44       2589.23        23.25 o                         
   6   9   2          0.85          1.01         2.03 o                         
   7   9   2        165.59        162.40         6.36 o                         
   8   9   2         29.96         32.04         3.77 o                         
   9   9   2       2115.37       2121.67        25.54 o                         
  10   9   2          0.00         -4.10         3.57 o                         
  11   9   2       1651.08       1729.73        36.04 o                         
 -11  10   2        314.56        314.31        14.75 o                         
 -10  10   2       1422.69       1420.20        27.38 o                         
  -9  10   2        446.70        450.37        29.90 o                         
  -8  10   2       1190.81       1240.05        18.99 o                         
  -7  10   2         31.06         35.47         3.98 o                         
  -6  10   2        165.03        156.70         6.84 o                         
  -5  10   2        486.17        496.83         9.87 o                         
  -4  10   2       2314.61       2233.48        21.27 o                         
  -3  10   2       4878.86       4703.99        35.58 o                         
  -2  10   2       4668.25       4585.45        37.18 o                         
  -1  10   2       1216.67       1215.42        13.37 o                         
   0  10   2       1360.32       1354.38        14.20 o                         
   1  10   2        235.61        232.53         6.24 o                         
   2  10   2        248.18        261.15         5.78 o                         
   3  10   2        461.74        411.70         7.93 o                         
   4  10   2       1433.00       1397.39        17.78 o                         
   5  10   2       1300.25       1322.69        15.81 o                         
   6  10   2       2578.49       2596.19        24.68 o                         
   7  10   2       1321.24       1330.78        16.77 o                         
   8  10   2       1535.41       1567.39        33.33 o                         
   9  10   2        384.58        406.51        14.09 o                         
  10  10   2        159.66        162.08        10.73 o                         
  11  10   2         13.16         17.50         9.31 o                         
 -10  11   2         47.37         53.16         7.22 o                         
  -9  11   2        133.82        121.12         9.43 o                         
  -8  11   2       1506.23       1567.19        28.11 o                         
  -7  11   2         55.03         46.04         5.88 o                         
  -6  11   2       3808.57       3764.59        37.15 o                         
  -5  11   2         60.12         58.12         4.83 o                         
  -4  11   2        936.07        929.54        16.65 o                         
  -3  11   2         14.74         12.73         2.76 o                         
  -2  11   2         55.72         46.06         3.83 o                         
  -1  11   2          7.23          5.59         2.42 o                         
   0  11   2       1713.90       1644.37        19.04 o                         
   1  11   2         21.95         25.33         3.85 o                         
   2  11   2       3240.58       3244.29        32.16 o                         
   3  11   2        507.06        535.69        10.43 o                         
   4  11   2       4162.12       4191.30        34.09 o                         
   5  11   2         12.34          9.42         2.70 o                         
   6  11   2        350.40        377.78         9.74 o                         
   7  11   2          2.72         10.12         3.91 o                         
   8  11   2        840.46        817.19        19.52 o                         
   9  11   2        100.99        100.85         8.66 o                         
  10  11   2       1031.88       1012.15        23.34 o                         
  -9  12   2        516.91        562.23        17.62 o                         
  -8  12   2        175.24        185.66        12.85 o                         
  -7  12   2          3.38          2.17         4.09 o                         
  -6  12   2         38.83         28.58         5.22 o                         
  -5  12   2       1921.45       1944.50        29.19 o                         
  -4  12   2       1600.63       1598.89        23.62 o                         
  -3  12   2       3601.86       3620.76        33.64 o                         
  -2  12   2       1042.86        999.16        15.03 o                         
  -1  12   2       3108.89       3152.34        32.77 o                         
   0  12   2        311.76        318.05         9.91 o                         
   1  12   2        540.05        548.62        11.89 o                         
   2  12   2        566.83        571.53        12.23 o                         
   3  12   2        631.25        627.70        13.18 o                         
   4  12   2        680.86        647.77        17.37 o                         
   5  12   2       2195.30       2185.89        29.62 o                         
   6  12   2       1564.92       1525.06        26.73 o                         
   7  12   2       1805.08       1921.03        31.62 o                         
   8  12   2        774.71        741.24        19.35 o                         
   9  12   2        487.71        509.69        16.63 o                         
  -8  13   2        134.37        142.86        14.52 o                         
  -7  13   2       1603.00       1640.48        40.34 o                         
  -6  13   2          5.29          5.95         5.45 o                         
  -5  13   2        626.55        630.51        20.14 o                         
  -4  13   2         63.89         65.22         7.91 o                         
  -3  13   2         54.90         57.01        10.01 o                         
  -2  13   2         13.21          9.81         4.39 o                         
  -1  13   2        921.63        919.24        23.55 o                         
   0  13   2        644.67        662.88        15.96 o                         
   1  13   2       2344.12       2344.90        35.22 o                         
   2  13   2       1037.74       1074.27        26.14 o                         
   3  13   2       2384.06       2364.22        72.31 o                         
   4  13   2        182.35        186.73        15.33 o                         
   5  13   2        190.75        195.09        15.94 o                         
   6  13   2          9.66          7.88         5.52 o                         
   7  13   2         35.54         29.18         6.06 o                         
  -6  14   2        152.68        148.38        15.20 o                         
  -5  14   2        631.96        659.00        21.59 o                         
  -4  14   2        794.88        818.42        29.03 o                         
  -3  14   2        254.11        252.71        17.94 o                         
  -2  14   2       2169.80       2233.00        46.38 o                         
  -1  14   2        225.23        167.28        12.13 o                         
   0  14   2       1931.91       1976.68        37.29 o                         
   1  14   2          0.30          1.74         8.10 o                         
   2  14   2         73.12         82.72        16.78 o                         
   3  14   2        315.14        281.14        27.19 o                         
   4  14   2        871.67       1002.49        46.28 o                         
   5  14   2       1551.58       1528.32        59.00 o                         
   6  14   2       1643.55       1793.84        70.57 o                         
  -3  15   2         31.27         28.63         9.00 o                         
  -2  15   2          0.37         -0.65         6.33 o                         
  -1  15   2        113.18        127.46        14.25 o                         
   0  15   2        476.59        444.48        22.90 o                         
   1  15   2        312.83        381.21        30.08 o                         
   2  15   2       1755.76       1795.58        65.37 o                         
   3  15   2        222.91        250.48        28.92 o                         
 -13   0   3        336.87        345.35        25.45 o                         
 -11   0   3        349.71        404.69        15.91 o                         
  -9   0   3      15644.31      15048.52       123.85 o                         
  -7   0   3       7321.27       7114.58        52.00 o                         
  -5   0   3        308.23        551.01         8.36 o                         
  -3   0   3       2273.97       2326.69        24.27 o                         
  -1   0   3       1669.70       1702.73        25.35 o                         
   1   0   3      55553.70      56333.17       742.23 o                         
   3   0   3      24566.45      25738.43       411.79 o                         
   5   0   3       1670.73       1733.05        25.18 o                         
   7   0   3       2016.23       1996.89        21.55 o                         
   9   0   3       5408.74       5438.30        48.43 o                         
  11   0   3       2519.76       2578.78        34.38 o                         
  13   0   3        995.65        978.63        33.55 o                         
 -14   1   3        746.83        777.47        39.91 o                         
 -13   1   3        804.84        857.32        29.79 o                         
 -12   1   3       2221.92       2243.80        38.93 o                         
 -11   1   3       2582.44       2546.84        32.66 o                         
 -10   1   3        603.59        659.03        11.22 o                         
  -9   1   3        503.64        488.39         8.31 o                         
  -8   1   3         31.24         42.17         2.71 o                         
  -7   1   3       3780.26       3840.29        21.33 o                         
  -6   1   3       5161.34       5310.33        27.00 o                         
  -5   1   3       6649.08       6590.25        33.01 o                         
  -4   1   3      17060.16      17887.12        93.76 o                         
  -3   1   3       8336.49       8397.38        63.73 o                         
  -2   1   3      17079.03      17703.15       113.14 o                         
  -1   1   3      30347.79      31240.79       270.86 o                         
   0   1   3       3263.84       3390.71        27.31 o                         
   1   1   3      25103.51      27009.20       170.60 o                         
   2   1   3       6252.39       6450.55        40.68 o                         
   3   1   3        355.95        338.42         8.67 o                         
   4   1   3       6828.31       6764.74        37.73 o                         
   5   1   3       6367.84       6462.32        33.91 o                         
   6   1   3       6727.81       6612.06        37.08 o                         
   7   1   3       2245.71       2187.61        16.08 o                         
   8   1   3       1784.81       1784.30        15.73 o                         
   9   1   3       1459.86       1453.07        14.50 o                         
  10   1   3        366.42        362.81         7.30 o                         
  11   1   3          4.44          2.42         2.20 o                         
  12   1   3        841.30        827.78        15.69 o                         
  13   1   3        378.47        380.84        16.81 o                         
  14   1   3        792.49        801.69        24.71 o                         
 -14   2   3        114.44         90.24        16.78 o                         
 -13   2   3          1.06         -4.05         7.52 o                         
 -12   2   3        429.16        417.71        10.23 o                         
 -11   2   3        170.14        170.97         7.22 o                         
 -10   2   3       4694.58       4570.98        38.19 o                         
  -9   2   3         26.41         23.09         2.53 o                         
  -8   2   3       9918.14       9984.58        63.90 o                         
  -7   2   3        680.57        677.10         8.93 o                         
  -6   2   3       4637.37       4538.51        23.81 o                         
  -5   2   3        880.05        943.17         7.44 o                         
  -4   2   3         29.87         16.65         1.46 o                         
  -3   2   3          1.34         -2.28         1.14 o                         
  -2   2   3       7498.84       7616.81        58.14 o                         
  -1   2   3       1803.62       1769.40        13.08 o                         
   0   2   3      31549.95      32034.90       190.25 o                         
   1   2   3       3245.73       3692.12        28.25 o                         
   2   2   3      11110.59      10617.62        76.16 o                         
   3   2   3        696.73        641.90         5.53 o                         
   4   2   3        265.38        166.88         3.00 o                         
   5   2   3          2.04         -2.08         1.04 o                         
   6   2   3        681.31        733.24         7.58 o                         
   7   2   3          0.69          2.87         1.26 o                         
   8   2   3       6077.13       6048.16        38.21 o                         
   9   2   3        761.42        747.89        10.00 o                         
  10   2   3       4715.36       4782.93        33.98 o                         
  11   2   3         92.05         94.62         5.05 o                         
  12   2   3       1740.76       1735.21        26.16 o                         
  13   2   3          2.39          4.51         5.29 o                         
  14   2   3          4.85          9.05         7.45 o                         
 -14   3   3        482.80        444.27        31.82 o                         
 -13   3   3       1914.61       1891.60        36.73 o                         
 -12   3   3       1844.64       1948.17        25.59 o                         
 -11   3   3       1306.15       1280.16        17.48 o                         
 -10   3   3        512.66        526.32        10.22 o                         
  -9   3   3         65.36         75.60         4.11 o                         
  -8   3   3         65.05         58.82         3.23 o                         
  -7   3   3       2210.53       2221.72        16.48 o                         
  -6   3   3        817.73        819.29         7.17 o                         
  -5   3   3      17317.22      17670.34        79.63 o                         
  -4   3   3       2231.66       2251.98        14.05 o                         
  -3   3   3      24079.55      24768.33       116.75 o                         
  -2   3   3       2908.36       2791.45        17.75 o                         
  -1   3   3       8015.96       7964.57        56.25 o                         
   0   3   3        222.86        229.34         3.75 o                         
   1   3   3       1888.25       2011.79        13.36 o                         
   2   3   3        278.10        251.23         3.23 o                         
   3   3   3       1360.59       1166.20         8.52 o                         
   4   3   3       2771.55       2870.23        16.94 o                         
   5   3   3       7508.90       7235.25        41.29 o                         
   6   3   3       2610.89       2520.79        17.46 o                         
   7   3   3       6025.02       6031.64        35.51 o                         
   8   3   3       1366.05       1366.90        13.39 o                         
   9   3   3        476.39        477.84         8.87 o                         
  10   3   3         56.92         67.46         4.23 o                         
  11   3   3        304.65        297.43         9.31 o                         
  12   3   3        660.73        691.74        15.24 o                         
  13   3   3       1552.56       1524.18        33.61 o                         
  14   3   3        265.68        210.53        19.37 o                         
 -14   4   3        180.38        182.57        13.77 o                         
 -13   4   3          0.47         10.10         5.23 o                         
 -12   4   3         78.64         86.80         6.98 o                         
 -11   4   3        669.76        639.58        13.34 o                         
 -10   4   3        553.65        531.15         9.83 o                         
  -9   4   3       3380.62       3418.60        28.33 o                         
  -8   4   3        476.03        472.84         7.70 o                         
  -7   4   3       7203.43       7197.51        41.45 o                         
  -6   4   3       3106.96       3120.50        19.80 o                         
  -5   4   3       1681.74       1625.01        12.74 o                         
  -4   4   3         15.05          9.64         1.12 o                         
  -3   4   3       1334.64       1318.43         9.94 o                         
  -2   4   3        108.99        171.29         2.83 o                         
  -1   4   3      11069.69      11632.86        62.08 o                         
   0   4   3       3476.05       3468.07        19.89 o                         
   1   4   3       9578.78       8988.73        51.00 o                         
   2   4   3       3891.01       3990.88        20.89 o                         
   3   4   3       5289.44       4917.05        25.43 o                         
   4   4   3       3729.47       3940.20        21.58 o                         
   5   4   3         91.78        103.19         3.35 o                         
   6   4   3         18.68         13.26         1.59 o                         
   7   4   3       1406.55       1440.91        12.65 o                         
   8   4   3        108.98        106.86         4.44 o                         
   9   4   3       4067.53       4041.04        32.98 o                         
  10   4   3        242.87        231.40         7.53 o                         
  11   4   3       1939.59       1970.72        23.29 o                         
  12   4   3        152.99        168.89        10.41 o                         
  13   4   3        779.32        785.91        20.28 o                         
  14   4   3          1.67          4.74         5.78 o                         
 -14   5   3       1076.54       1122.58        51.48 o                         
 -13   5   3        189.84        182.21        13.90 o                         
 -12   5   3       2153.38       2203.02        35.92 o                         
 -11   5   3        483.92        497.88        11.99 o                         
 -10   5   3       1126.23       1129.74        15.88 o                         
  -9   5   3         21.57         21.75         2.93 o                         
  -8   5   3       1491.47       1422.67        14.06 o                         
  -7   5   3        627.51        613.39         7.84 o                         
  -6   5   3      10433.82      10343.02        53.90 o                         
  -5   5   3       1837.18       1830.18        13.26 o                         
  -4   5   3      13756.41      13727.47        65.48 o                         
  -3   5   3        517.85        511.03         5.40 o                         
  -2   5   3      10488.69      10397.93        51.75 o                         
  -1   5   3        364.05        362.71         4.20 o                         
   0   5   3       3215.29       3234.33        26.64 o                         
   1   5   3        306.60        372.70         4.81 o                         
   2   5   3       1452.10       1427.10         9.22 o                         
   3   5   3         17.92          6.80         0.85 o                         
   4   5   3      11698.40      11457.98        55.39 o                         
   5   5   3       1679.82       1683.46        12.59 o                         
   6   5   3       8819.84       8828.56        49.08 o                         
   7   5   3         91.06         94.73         3.74 o                         
   8   5   3       2894.70       2922.58        23.98 o                         
   9   5   3        378.71        393.22         8.59 o                         
  10   5   3         19.85         14.88         3.89 o                         
  11   5   3          1.79         -2.32         2.67 o                         
  12   5   3        610.28        603.52        24.50 o                         
  13   5   3        108.28        111.44        13.08 o                         
 -13   6   3        555.33        586.11        32.29 o                         
 -12   6   3         62.24         62.70        17.23 o                         
 -11   6   3         95.45         98.69         7.50 o                         
 -10   6   3       2825.40       2762.97        29.68 o                         
  -9   6   3       1292.07       1232.58        17.26 o                         
  -8   6   3       5453.28       5480.66        47.95 o                         
  -7   6   3       2082.68       2032.85        17.51 o                         
  -6   6   3       1368.02       1409.09        12.52 o                         
  -5   6   3       1703.61       1644.94        12.24 o                         
  -4   6   3         15.86         22.38         2.35 o                         
  -3   6   3         53.46         52.10         2.17 o                         
  -2   6   3       1528.81       1438.71        16.19 o                         
  -1   6   3        505.18        422.54         4.85 o                         
   0   6   3       6706.01       6524.18        31.70 o                         
   1   6   3       5664.15       5685.72        29.33 o                         
   2   6   3      10697.78      10510.02        52.73 o                         
   3   6   3       3850.51       3829.26        21.55 o                         
   4   6   3       2351.42       2427.18        16.94 o                         
   5   6   3        237.74        254.05         4.96 o                         
   6   6   3        144.83        187.16         4.64 o                         
   7   6   3        299.63        306.46         6.43 o                         
   8   6   3       1433.87       1494.44        16.63 o                         
   9   6   3        399.17        394.20         9.26 o                         
  10   6   3       2096.03       2136.70        24.22 o                         
  11   6   3       1386.33       1367.86        22.00 o                         
  12   6   3       1149.62       1209.72        36.20 o                         
  13   6   3        126.15        152.82        11.06 o                         
 -13   7   3       1301.58       1288.07        31.84 o                         
 -12   7   3        267.42        274.65        16.01 o                         
 -11   7   3       2324.21       2346.06        35.55 o                         
 -10   7   3         83.44         86.16         6.68 o                         
  -9   7   3        553.12        536.17        13.12 o                         
  -8   7   3         34.39         28.12         3.09 o                         
  -7   7   3       2727.57       2645.15        22.51 o                         
  -6   7   3         91.60         86.10         3.93 o                         
  -5   7   3       7121.86       6883.46        40.13 o                         
  -4   7   3         16.44         19.93         1.73 o                         
  -3   7   3      10043.31       9974.31        51.67 o                         
  -2   7   3         52.11         54.13         2.28 o                         
  -1   7   3       8045.10       8048.63        42.11 o                         
   0   7   3         54.54         60.04         2.25 o                         
   1   7   3        306.09        324.29         4.58 o                         
   2   7   3         30.20         32.78         2.43 o                         
   3   7   3       4963.57       4891.17        29.12 o                         
   4   7   3       1261.75       1237.68        11.65 o                         
   5   7   3       6751.80       6362.29        39.34 o                         
   6   7   3          0.71          0.63         1.59 o                         
   7   7   3       3903.09       3793.75        29.06 o                         
   8   7   3         41.15         50.86         3.78 o                         
   9   7   3        297.99        314.93         8.03 o                         
  10   7   3         36.90         37.89         4.30 o                         
  11   7   3         58.77         54.42         6.58 o                         
  12   7   3          6.02          6.62         4.55 o                         
  13   7   3       1072.67       1021.62        28.88 o                         
 -12   8   3         87.44         95.64        10.24 o                         
 -11   8   3        189.61        179.42        13.86 o                         
 -10   8   3        789.18        816.14        19.22 o                         
  -9   8   3       2275.63       2274.56        30.36 o                         
  -8   8   3       2573.86       2569.25        27.70 o                         
  -7   8   3       3123.67       3041.83        30.15 o                         
  -6   8   3       2283.91       2284.62        21.39 o                         
  -5   8   3        675.24        684.47         9.03 o                         
  -4   8   3        372.04        392.30         6.50 o                         
  -3   8   3          1.55          3.16         1.57 o                         
  -2   8   3       1253.70       1190.48        10.84 o                         
  -1   8   3        252.92        260.29         5.14 o                         
   0   8   3       1600.61       1545.56        13.26 o                         
   1   8   3       4779.73       4732.76        28.70 o                         
   2   8   3       3055.79       3109.18        20.84 o                         
   3   8   3       3400.89       3366.75        23.44 o                         
   4   8   3       1312.60       1281.68        13.99 o                         
   5   8   3        288.90        287.06         6.52 o                         
   6   8   3          0.76          3.17         1.94 o                         
   7   8   3       1166.97       1158.51        14.48 o                         
   8   8   3       1455.07       1425.74        17.94 o                         
   9   8   3        646.82        637.01        12.07 o                         
  10   8   3       2010.70       1966.92        31.56 o                         
  11   8   3       2032.92       2017.28        33.45 o                         
  12   8   3        251.13        224.09        18.73 o                         
 -12   9   3       1025.60       1078.63        29.50 o                         
 -11   9   3        287.06        284.95        13.88 o                         
 -10   9   3       1038.19       1007.42        22.05 o                         
  -9   9   3        330.20        321.26        11.40 o                         
  -8   9   3        196.99        199.70         8.39 o                         
  -7   9   3         31.72         21.52         3.43 o                         
  -6   9   3       2538.83       2444.79        24.44 o                         
  -5   9   3        504.19        476.66         8.77 o                         
  -4   9   3       5499.14       5529.00        36.08 o                         
  -3   9   3       1038.33       1025.99        11.45 o                         
  -2   9   3       3427.43       3418.09        25.81 o                         
  -1   9   3        780.94        787.48        10.86 o                         
   0   9   3         28.70         43.65         3.61 o                         
   1   9   3        153.03        153.59         5.41 o                         
   2   9   3       2557.13       2488.76        18.32 o                         
   3   9   3        141.91        174.13         5.78 o                         
   4   9   3       3957.59       3921.25        30.77 o                         
   5   9   3        161.18        157.47         5.81 o                         
   6   9   3       4988.16       4948.92        37.95 o                         
   7   9   3         41.87         42.34         3.81 o                         
   8   9   3       1809.50       1808.66        21.29 o                         
   9   9   3         19.19         20.29         3.92 o                         
  10   9   3        155.48        148.85        10.08 o                         
  11   9   3          0.28          0.87         5.93 o                         
 -11  10   3        445.50        463.65        19.70 o                         
 -10  10   3        365.76        361.32        13.95 o                         
  -9  10   3        893.39        920.43        21.54 o                         
  -8  10   3        717.34        730.14        15.20 o                         
  -7  10   3       1875.11       1958.54        23.93 o                         
  -6  10   3        796.16        749.69        12.60 o                         
  -5  10   3       1015.03       1026.17        14.65 o                         
  -4  10   3         30.43         27.92         3.02 o                         
  -3  10   3        204.24        169.99         6.26 o                         
  -2  10   3       1318.50       1280.35        15.01 o                         
  -1  10   3       4285.23       4215.69        34.91 o                         
   0  10   3       2358.70       2348.40        20.40 o                         
   1  10   3       4681.63       4564.68        32.74 o                         
   2  10   3       1126.09       1112.99        12.71 o                         
   3  10   3       1978.21       1953.72        18.31 o                         
   4  10   3         86.67         93.32         4.73 o                         
   5  10   3        109.69        117.25         5.38 o                         
   6  10   3        138.74        141.08         6.14 o                         
   7  10   3        136.55        136.90         6.21 o                         
   8  10   3        358.20        343.05        11.43 o                         
   9  10   3       1049.70       1052.67        23.41 o                         
  10  10   3       1045.34       1020.23        26.58 o                         
  11  10   3       1127.26       1145.17        30.16 o                         
 -10  11   3        110.67        129.10        10.00 o                         
  -9  11   3         72.22         68.86         7.45 o                         
  -8  11   3         25.98         29.45         7.20 o                         
  -7  11   3        563.05        587.35        14.82 o                         
  -6  11   3        100.72        101.20         6.26 o                         
  -5  11   3       2619.93       2548.65        27.95 o                         
  -4  11   3         99.97         96.63         5.91 o                         
  -3  11   3       2588.58       2614.99        26.17 o                         
  -2  11   3        366.58        376.37        10.94 o                         
  -1  11   3       2279.07       2311.66        23.77 o                         
   0  11   3        379.38        370.12         9.31 o                         
   1  11   3         76.46         73.98         4.80 o                         
   2  11   3        417.37        423.86        11.75 o                         
   3  11   3       1024.99       1012.36        20.25 o                         
   4  11   3        441.02        436.56        10.35 o                         
   5  11   3       2047.99       1984.67        21.16 o                         
   6  11   3        221.79        224.26         8.08 o                         
   7  11   3       1897.28       2000.00        28.14 o                         
   8  11   3        287.05        283.29        12.82 o                         
   9  11   3        250.70        267.74        13.33 o                         
  10  11   3         46.22         34.70         6.48 o                         
  -9  12   3        441.95        440.91        15.90 o                         
  -8  12   3       2362.14       2361.33        37.13 o                         
  -7  12   3        407.09        429.68        14.38 o                         
  -6  12   3       1421.35       1470.74        35.49 o                         
  -5  12   3         42.89         32.01         5.26 o                         
  -4  12   3        167.93        175.71         8.93 o                         
  -3  12   3         17.94         17.61         3.35 o                         
  -2  12   3        433.01        428.32         9.88 o                         
  -1  12   3        509.46        502.72        11.91 o                         
   0  12   3       1932.14       1925.46        23.83 o                         
   1  12   3        699.20        683.63        20.17 o                         
   2  12   3       3454.90       3426.10        35.38 o                         
   3  12   3       1097.88       1067.55        19.11 o                         
   4  12   3        460.42        448.92        11.64 o                         
   5  12   3          7.05          2.18         3.28 o                         
   6  12   3        171.20        182.99         9.54 o                         
   7  12   3         23.18         33.56         6.59 o                         
   8  12   3       1050.27       1021.53        22.90 o                         
   9  12   3        227.78        214.48        12.63 o                         
  -8  13   3         28.86         24.03         5.76 o                         
  -7  13   3          3.14         -0.62         6.69 o                         
  -6  13   3        564.41        580.40        19.91 o                         
  -5  13   3        704.40        719.62        21.58 o                         
  -4  13   3        586.47        566.91        18.68 o                         
  -3  13   3        679.11        721.25        18.18 o                         
  -2  13   3        986.24        996.75        21.62 o                         
  -1  13   3        335.54        352.61        13.12 o                         
   0  13   3        109.12        126.16         9.17 o                         
   1  13   3         96.42        105.02        10.01 o                         
   2  13   3        492.71        501.07        18.25 o                         
   3  13   3          1.60         -2.23         5.68 o                         
   4  13   3       2145.36       2104.33        47.64 o                         
   5  13   3        761.26        870.60        41.65 o                         
   6  13   3       1257.62       1289.93        39.12 o                         
   7  13   3        241.32        264.99        16.87 o                         
  -6  14   3         91.43         76.87         9.58 o                         
  -5  14   3        324.56        341.81        25.38 o                         
  -4  14   3        145.54        152.77        15.12 o                         
  -3  14   3        163.70        149.57        14.66 o                         
  -2  14   3          0.55         -2.08         4.56 o                         
  -1  14   3        835.08        862.53        28.35 o                         
   0  14   3        196.66        194.50        12.87 o                         
   1  14   3       1777.13       1803.28        43.96 o                         
   2  14   3        270.44        223.62        17.59 o                         
   3  14   3       1202.78       1267.43        52.64 o                         
   4  14   3         83.06         71.15        16.78 o                         
   5  14   3        224.39        229.65        26.61 o                         
  -3  15   3        684.68        634.86        29.21 o                         
  -2  15   3        557.45        667.94        26.90 o                         
  -1  15   3        121.23        132.65        19.95 o                         
   0  15   3         38.41         43.69        10.02 o                         
   1  15   3         15.54          6.94        10.41 o                         
   2  15   3        126.57         85.61        17.93 o                         
   3  15   3        416.02        368.49        37.60 o                         
 -12   0   4       3710.16       3752.36        59.37 o                         
 -10   0   4        640.21        577.13        14.86 o                         
  -8   0   4        854.70        815.24        14.17 o                         
  -6   0   4       8822.27       8444.21        55.47 o                         
  -4   0   4       5237.28       4433.53        35.34 o                         
  -2   0   4      12705.29      13055.03       130.77 o                         
   0   0   4      11445.11      11955.54       118.75 o                         
   2   0   4      52440.14      55300.31       470.34 o                         
   4   0   4      34404.62      34900.35       273.07 o                         
   6   0   4       9776.87       9710.15        73.59 o                         
   8   0   4       1015.46       1015.78        14.77 o                         
  10   0   4        644.99        628.46        14.68 o                         
  12   0   4       3107.74       3031.69        44.61 o                         
  14   0   4       1640.11       1732.52        65.37 o                         
 -14   1   4        469.05        495.17        32.39 o                         
 -13   1   4        104.15         94.87        16.20 o                         
 -12   1   4        290.62        304.26        10.04 o                         
 -11   1   4       1432.83       1397.16        19.63 o                         
 -10   1   4       1372.66       1431.89        17.36 o                         
  -9   1   4       3485.28       3569.86        26.89 o                         
  -8   1   4       2207.31       2251.46        16.78 o                         
  -7   1   4       3323.65       3392.45        21.05 o                         
  -6   1   4       1269.25       1225.14         9.34 o                         
  -5   1   4       1324.01       1495.00         9.80 o                         
  -4   1   4       1480.44       1810.73        11.18 o                         
  -3   1   4      11615.41      12038.17        74.64 o                         
  -2   1   4       3181.27       3100.76        22.61 o                         
  -1   1   4      29211.95      30138.02       231.46 o                         
   0   1   4       6441.29       6311.51        41.87 o                         
   1   1   4      46236.97      47566.44       288.31 o                         
   2   1   4      14567.82      15338.28        92.68 o                         
   3   1   4       3885.43       3976.84        23.71 o                         
   4   1   4       1322.31       1477.32        10.61 o                         
   5   1   4         91.14         89.56         2.83 o                         
   6   1   4        660.21        622.95         6.95 o                         
   7   1   4       3554.76       3502.01        22.93 o                         
   8   1   4       1338.03       1341.11        13.27 o                         
   9   1   4       2263.49       2235.03        19.28 o                         
  10   1   4       1634.03       1629.28        16.45 o                         
  11   1   4        895.90        882.75        13.13 o                         
  12   1   4        474.39        481.92        12.96 o                         
  13   1   4         31.46         13.88         5.09 o                         
  14   1   4         23.29         23.44         7.57 o                         
 -14   2   4         27.51         15.62        10.41 o                         
 -13   2   4       2326.34       2351.89        50.92 o                         
 -12   2   4        159.17        162.49         8.22 o                         
 -11   2   4       1322.71       1292.85        17.41 o                         
 -10   2   4        264.00        271.39         9.43 o                         
  -9   2   4         14.32         15.37         2.23 o                         
  -8   2   4          0.37          2.13         1.41 o                         
  -7   2   4       6042.29       5968.59        33.41 o                         
  -6   2   4        802.38        812.76         7.28 o                         
  -5   2   4      20221.83      20595.36        95.14 o                         
  -4   2   4       1042.23       1056.04         8.13 o                         
  -3   2   4      19926.54      20757.93       102.26 o                         
  -2   2   4        286.64        300.90         4.38 o                         
  -1   2   4        910.23        919.00         9.38 o                         
   0   2   4        132.35        100.79         2.40 o                         
   1   2   4      31276.41      33132.57       210.18 o                         
   2   2   4       2222.69       2637.88        16.78 o                         
   3   2   4      29026.47      30025.77       140.12 o                         
   4   2   4       1361.57       1404.01        10.85 o                         
   5   2   4      21916.30      22042.61       109.91 o                         
   6   2   4        527.67        497.35         6.13 o                         
   7   2   4       2962.47       2901.48        21.23 o                         
   8   2   4        810.83        811.81         9.84 o                         
   9   2   4        463.44        483.11         8.05 o                         
  10   2   4        176.01        179.69         6.39 o                         
  11   2   4       3593.93       3624.94        30.50 o                         
  12   2   4          2.10          6.47         3.56 o                         
  13   2   4       2705.87       2646.16        46.76 o                         
  14   2   4        113.78        127.97        16.53 o                         
 -14   3   4         61.47         58.97        13.30 o                         
 -13   3   4          3.25          1.84         4.87 o                         
 -12   3   4        554.07        538.34        12.95 o                         
 -11   3   4        543.98        570.28        12.44 o                         
 -10   3   4       4660.95       4584.03        38.87 o                         
  -9   3   4       1934.48       1933.68        21.80 o                         
  -8   3   4       7382.11       7176.86        48.57 o                         
  -7   3   4       2592.29       2557.50        19.17 o                         
  -6   3   4       3441.65       3417.56        20.81 o                         
  -5   3   4        707.68        756.83         6.95 o                         
  -4   3   4        395.56        385.73         4.54 o                         
  -3   3   4       3253.49       3567.06        21.93 o                         
  -2   3   4      13240.42      13521.26        65.14 o                         
  -1   3   4       3285.89       3321.64        18.87 o                         
   0   3   4      27746.24      28429.29       229.54 o                         
   1   3   4       6395.68       6450.73        35.60 o                         
   2   3   4      11565.31      11664.50        71.36 o                         
   3   3   4       2932.58       3253.65        18.46 o                         
   4   3   4       1437.83       1583.06        10.82 o                         
   5   3   4         31.53         34.03         1.80 o                         
   6   3   4       2298.59       2206.96        15.88 o                         
   7   3   4        327.77        305.88         5.64 o                         
   8   3   4       5515.97       5474.11        35.90 o                         
   9   3   4       1480.53       1513.20        15.94 o                         
  10   3   4       3146.34       3191.93        28.37 o                         
  11   3   4        317.77        314.63         8.82 o                         
  12   3   4        185.96        194.18        10.17 o                         
  13   3   4         61.97         61.95        12.69 o                         
  14   3   4         75.75         72.20         9.56 o                         
 -14   4   4       1435.69       1483.06        41.72 o                         
 -13   4   4        313.39        301.12        26.92 o                         
 -12   4   4       2156.73       2111.74        31.35 o                         
 -11   4   4        786.35        789.42        14.90 o                         
 -10   4   4        768.84        802.67        13.05 o                         
  -9   4   4          8.39          9.58         2.40 o                         
  -8   4   4        603.08        611.66         9.92 o                         
  -7   4   4        636.46        602.01         7.91 o                         
  -6   4   4       7044.89       6970.81        36.55 o                         
  -5   4   4        133.21         93.51         2.58 o                         
  -4   4   4      15042.04      15154.23        68.86 o                         
  -3   4   4        146.82        102.71         2.61 o                         
  -2   4   4      15485.92      16351.32        78.64 o                         
  -1   4   4         33.88         34.60         1.59 o                         
   0   4   4        169.37        165.29         3.31 o                         
   1   4   4       1144.31       1133.89         8.86 o                         
   2   4   4      14216.77      14799.65        68.62 o                         
   3   4   4       4006.67       4097.86        21.92 o                         
   4   4   4      19838.07      20111.15        93.15 o                         
   5   4   4       1592.97       1556.52        11.73 o                         
   6   4   4       7898.88       8008.30        44.89 o                         
   7   4   4        766.48        737.87         8.96 o                         
   8   4   4        540.13        542.88         8.66 o                         
   9   4   4         33.39         29.78         3.05 o                         
  10   4   4       1096.99       1094.48        15.12 o                         
  11   4   4          1.74          0.67         2.58 o                         
  12   4   4       1336.42       1402.33        26.28 o                         
  13   4   4        121.69        124.28         9.94 o                         
  14   4   4       1258.30       1219.87        38.44 o                         
 -14   5   4         11.13          5.80         6.23 o                         
 -13   5   4         47.53         58.79        12.22 o                         
 -12   5   4         16.82          9.36         4.28 o                         
 -11   5   4       2412.42       2415.91        28.61 o                         
 -10   5   4        823.44        800.57        13.31 o                         
  -9   5   4       4300.58       4197.74        35.79 o                         
  -8   5   4        116.42        120.03         5.05 o                         
  -7   5   4       2847.03       2777.54        22.37 o                         
  -6   5   4       2547.75       2449.88        17.25 o                         
  -5   5   4         17.06         20.54         1.56 o                         
  -4   5   4         58.13         63.50         2.28 o                         
  -3   5   4       7029.59       7172.12        34.76 o                         
  -2   5   4         58.25         44.56         1.80 o                         
  -1   5   4      36574.24      37404.07       174.72 o                         
   0   5   4       2849.67       3013.17        19.33 o                         
   1   5   4      16062.34      16369.75        79.04 o                         
   2   5   4       1641.28       1760.78        13.24 o                         
   3   5   4       2057.36       1905.47        13.34 o                         
   4   5   4          0.92          1.10         0.98 o                         
   5   5   4        578.83        577.57         6.93 o                         
   6   5   4        475.80        498.54         6.74 o                         
   7   5   4       5361.29       5348.54        34.75 o                         
   8   5   4        579.22        578.74         9.13 o                         
   9   5   4       5680.66       5537.32        42.41 o                         
  10   5   4        205.57        217.95         7.96 o                         
  11   5   4       1047.92       1028.24        15.58 o                         
  12   5   4         39.23         36.79         5.86 o                         
  13   5   4          6.60          3.84         4.58 o                         
 -13   6   4       1996.30       2041.40        40.91 o                         
 -12   6   4        406.18        449.29        17.48 o                         
 -11   6   4       1197.03       1185.68        20.07 o                         
 -10   6   4        104.89        101.41         7.80 o                         
  -9   6   4          3.72          5.87         2.51 o                         
  -8   6   4          6.58          7.49         2.25 o                         
  -7   6   4       1948.73       1944.14        18.98 o                         
  -6   6   4        236.27        249.42         5.20 o                         
  -5   6   4       6170.06       6092.95        35.84 o                         
  -4   6   4       2193.64       2106.38        15.59 o                         
  -3   6   4       9472.81       9468.18        54.33 o                         
  -2   6   4        253.60        204.72         3.38 o                         
  -1   6   4         76.97         58.04         2.65 o                         
   0   6   4         11.33         16.58         1.18 o                         
   1   6   4       5590.99       5596.20        30.12 o                         
   2   6   4       2560.48       2471.29        17.04 o                         
   3   6   4       9058.70       9025.45        48.84 o                         
   4   6   4       2957.19       2867.46        19.39 o                         
   5   6   4       6125.28       6253.20        38.34 o                         
   6   6   4       1049.06       1102.12        11.44 o                         
   7   6   4       2517.62       2461.55        26.52 o                         
   8   6   4        233.29        235.48         6.72 o                         
   9   6   4         87.33         89.02         5.37 o                         
  10   6   4         30.51         30.63         3.98 o                         
  11   6   4       1905.24       1873.99        25.06 o                         
  12   6   4        270.28        291.61        14.34 o                         
  13   6   4       1256.61       1262.27        26.80 o                         
 -13   7   4          0.05          0.90         4.99 o                         
 -12   7   4       1132.45       1152.10        28.72 o                         
 -11   7   4        136.93        128.21        11.42 o                         
 -10   7   4       3106.01       3155.54        35.49 o                         
  -9   7   4          0.71          3.16         2.54 o                         
  -8   7   4       4659.14       4652.33        38.83 o                         
  -7   7   4         25.29         25.42         2.77 o                         
  -6   7   4       1220.32       1262.55        13.54 o                         
  -5   7   4        212.12        217.03         5.52 o                         
  -4   7   4         49.90         61.91         3.10 o                         
  -3   7   4          2.87          6.16         1.29 o                         
  -2   7   4       7798.41       7872.99        43.69 o                         
  -1   7   4        718.87        736.17         7.25 o                         
   0   7   4      19847.11      19586.75        95.09 o                         
   1   7   4         90.21         81.82         2.76 o                         
   2   7   4       5144.26       5031.80        28.65 o                         
   3   7   4        370.59        343.39         5.32 o                         
   4   7   4         18.95         34.33         2.53 o                         
   5   7   4        689.09        621.31         8.20 o                         
   6   7   4       3086.89       2929.44        23.68 o                         
   7   7   4        206.10        200.47         6.10 o                         
   8   7   4       3305.09       3238.86        28.38 o                         
   9   7   4        582.93        556.46        12.33 o                         
  10   7   4       1620.68       1643.08        21.41 o                         
  11   7   4          0.06          5.97         4.28 o                         
  12   7   4        231.12        234.83        12.90 o                         
 -12   8   4        747.72        749.73        23.49 o                         
 -11   8   4        537.26        538.36        16.34 o                         
 -10   8   4        134.47        135.97        11.69 o                         
  -9   8   4        134.47        137.73         8.12 o                         
  -8   8   4        567.78        561.98        12.30 o                         
  -7   8   4       1042.46       1048.56        14.67 o                         
  -6   8   4       1505.54       1526.14        16.60 o                         
  -5   8   4       2830.72       2712.02        21.16 o                         
  -4   8   4       6789.47       6780.96        41.78 o                         
  -3   8   4       1548.81       1477.27        13.50 o                         
  -2   8   4       3427.70       3262.46        23.01 o                         
  -1   8   4         66.70         73.11         3.34 o                         
   0   8   4       1114.49       1091.29        10.77 o                         
   1   8   4          7.96         14.52         1.77 o                         
   2   8   4       2817.71       2807.03        19.44 o                         
   3   8   4       3983.57       3945.72        26.61 o                         
   4   8   4       1833.57       1849.78        16.53 o                         
   5   8   4       2849.75       2955.00        25.08 o                         
   6   8   4       1112.18       1120.92        13.84 o                         
   7   8   4        839.31        873.79        12.44 o                         
   8   8   4          0.66         12.80         3.20 o                         
   9   8   4         22.98         27.33         3.77 o                         
  10   8   4         19.43         23.56         5.32 o                         
  11   8   4        409.93        425.39        25.30 o                         
  12   8   4        823.70        799.07        21.02 o                         
 -12   9   4          7.29         10.37         6.38 o                         
 -11   9   4       1472.82       1481.31        31.81 o                         
 -10   9   4          0.72          3.39         3.76 o                         
  -9   9   4       4018.93       4052.46        45.92 o                         
  -8   9   4          1.13         -0.68         2.82 o                         
  -7   9   4       3512.34       3480.66        34.05 o                         
  -6   9   4        206.65        194.92         6.68 o                         
  -5   9   4         17.71         14.24         2.29 o                         
  -4   9   4         24.26         18.56         2.28 o                         
  -3   9   4       2640.44       2591.41        21.55 o                         
  -2   9   4         10.42          8.16         2.30 o                         
  -1   9   4      12527.78      12463.22        78.39 o                         
   0   9   4         56.53         61.39         4.14 o                         
   1   9   4       8907.11       8883.53        52.27 o                         
   2   9   4         79.71         70.81         3.15 o                         
   3   9   4       2076.74       2133.60        21.81 o                         
   4   9   4        203.85        183.96         5.93 o                         
   5   9   4        534.18        518.71         9.22 o                         
   6   9   4         11.24          9.21         2.42 o                         
   7   9   4       3341.97       3365.20        29.58 o                         
   8   9   4         56.85         62.90         4.86 o                         
   9   9   4       3040.62       3080.60        35.27 o                         
  10   9   4         11.66         11.03         4.79 o                         
  11   9   4        674.86        697.86        22.23 o                         
 -11  10   4        103.31        117.10         9.81 o                         
 -10  10   4        195.64        195.06        11.71 o                         
  -9  10   4          0.16         -3.87         3.55 o                         
  -8  10   4          9.65          6.55         3.31 o                         
  -7  10   4        588.79        546.65        11.85 o                         
  -6  10   4       1131.07       1135.80        18.24 o                         
  -5  10   4       2938.27       2823.82        29.04 o                         
  -4  10   4       2976.53       2990.99        25.00 o                         
  -3  10   4       3483.32       3365.43        29.30 o                         
  -2  10   4        587.06        631.38        10.24 o                         
  -1  10   4        411.40        402.14         8.55 o                         
   0  10   4        196.83        204.99         6.39 o                         
   1  10   4         58.22         60.34         3.82 o                         
   2  10   4       2432.62       2438.80        21.01 o                         
   3  10   4       3141.36       3057.69        25.06 o                         
   4  10   4       3913.86       3856.51        33.49 o                         
   5  10   4       1176.10       1225.04        15.29 o                         
   6  10   4       2377.02       2392.45        23.58 o                         
   7  10   4        221.50        221.73         7.67 o                         
   8  10   4        280.76        298.93        10.97 o                         
   9  10   4         53.50         48.30         5.77 o                         
  10  10   4        194.05        190.28        11.40 o                         
 -10  11   4       1856.70       1877.27        33.40 o                         
  -9  11   4         52.12         52.01         6.83 o                         
  -8  11   4       2502.52       2534.44        37.81 o                         
  -7  11   4          4.36         -0.19         3.26 o                         
  -6  11   4       1354.61       1373.76        21.10 o                         
  -5  11   4          0.33         -0.54         2.60 o                         
  -4  11   4        122.06        109.16         5.86 o                         
  -3  11   4          9.80         11.25         2.82 o                         
  -2  11   4       2414.09       2506.96        24.24 o                         
  -1  11   4        156.69        177.59         6.61 o                         
   0  11   4       5538.43       5600.15        42.08 o                         
   1  11   4        188.66        201.15         7.37 o                         
   2  11   4       1111.35       1122.80        17.20 o                         
   3  11   4        689.46        686.95        13.12 o                         
   4  11   4         54.68         58.87         4.59 o                         
   5  11   4        110.88        108.28         5.56 o                         
   6  11   4        997.24       1010.07        15.32 o                         
   7  11   4        263.27        283.73        10.83 o                         
   8  11   4       3184.69       3180.79        39.06 o                         
   9  11   4         13.16         13.95         6.10 o                         
  10  11   4       1823.80       1833.02        62.21 o                         
  -9  12   4         76.99         68.31         7.91 o                         
  -8  12   4          5.46          6.41         4.54 o                         
  -7  12   4        768.60        825.09        19.77 o                         
  -6  12   4        322.90        320.48        14.45 o                         
  -5  12   4       1792.55       1848.26        29.56 o                         
  -4  12   4       1061.90       1040.30        18.77 o                         
  -3  12   4       2070.26       2148.66        24.17 o                         
  -2  12   4        520.41        529.13        11.07 o                         
  -1  12   4        484.13        485.75        10.41 o                         
   0  12   4          2.34          4.66         2.92 o                         
   1  12   4        731.78        727.74        14.32 o                         
   2  12   4         80.44         71.53         5.67 o                         
   3  12   4       1994.10       1929.82        33.46 o                         
   4  12   4        556.94        569.07        16.11 o                         
   5  12   4       1600.47       1607.74        39.31 o                         
   6  12   4         46.67         35.12         5.01 o                         
   7  12   4         83.26         88.83         8.27 o                         
   8  12   4        182.69        178.51        11.17 o                         
  -7  13   4        634.15        654.15        21.82 o                         
  -6  13   4        161.53        183.94        22.90 o                         
  -5  13   4        125.53        146.63        11.57 o                         
  -4  13   4         60.65         79.33         8.85 o                         
  -3  13   4        383.25        391.72        12.63 o                         
  -2  13   4        179.37        189.33        12.47 o                         
  -1  13   4       3280.98       3231.84        49.97 o                         
   0  13   4         75.42         92.10         9.80 o                         
   1  13   4       2545.26       2512.88        44.11 o                         
   2  13   4        474.92        500.79        21.67 o                         
   3  13   4        148.22        159.21        14.52 o                         
   4  13   4         75.03         98.03        11.84 o                         
   5  13   4        357.44        305.39        19.40 o                         
   6  13   4          1.87          2.74         6.09 o                         
   7  13   4       1132.05       1082.32        33.06 o                         
  -6  14   4       1774.02       1854.93        39.37 o                         
  -5  14   4        658.67        650.05        27.03 o                         
  -4  14   4       1633.22       1701.66        38.50 o                         
  -3  14   4        188.45        176.18        15.71 o                         
  -2  14   4        738.26        773.55        22.68 o                         
  -1  14   4         85.65         74.36        18.48 o                         
   0  14   4          9.42          6.36         6.54 o                         
   1  14   4         98.49         82.19        15.91 o                         
   2  14   4        603.04        541.99        23.68 o                         
   3  14   4        112.20         94.93        21.98 o                         
   4  14   4       1143.84       1197.44        52.06 o                         
   5  14   4         27.63          8.10        11.57 o                         
  -3  15   4        205.66        207.09        24.30 o                         
  -2  15   4        749.17        695.59        22.80 o                         
  -1  15   4        250.23        293.00        19.02 o                         
   0  15   4        867.06        842.70        42.81 o                         
   1  15   4        771.59        831.81        30.24 o                         
   2  15   4        573.27        493.44        34.71 o                         
 -11   0   5       5569.35       5586.46        64.39 o                         
  -9   0   5       8550.72       8254.60        74.36 o                         
  -7   0   5       2724.51       2732.72        24.93 o                         
  -5   0   5       1660.01       1712.21        14.62 o                         
  -3   0   5      22273.47      22889.40       175.35 o                         
  -1   0   5      15289.25      15191.09       232.03 o                         
   1   0   5       3516.79       3331.34        46.02 o                         
   3   0   5        132.38        146.40         5.69 o                         
   5   0   5       3598.29       3618.08        37.95 o                         
   7   0   5      17459.33      17162.10       137.94 o                         
   9   0   5       5226.48       5298.46        53.63 o                         
  11   0   5        728.68        712.52        16.71 o                         
  13   0   5         21.69         28.63         8.59 o                         
 -13   1   5       1805.22       1792.69        59.58 o                         
 -12   1   5        469.44        473.61        13.11 o                         
 -11   1   5          2.04          0.44         2.40 o                         
 -10   1   5        212.19        207.51         7.63 o                         
  -9   1   5        161.89        186.59         5.32 o                         
  -8   1   5       3456.42       3395.04        23.98 o                         
  -7   1   5       5219.06       5007.18        29.06 o                         
  -6   1   5       7855.83       7765.49        37.97 o                         
  -5   1   5       6975.31       7411.29        36.86 o                         
  -4   1   5       8851.27       9087.50        43.84 o                         
  -3   1   5       2739.82       2754.93        18.31 o                         
  -2   1   5        205.55        186.06         2.81 o                         
  -1   1   5       1440.08       1598.08        13.23 o                         
   0   1   5        153.43        124.53         2.51 o                         
   1   1   5        589.77        814.15         8.05 o                         
   2   1   5       6921.82       7053.79        46.69 o                         
   3   1   5       3597.22       3608.68        22.42 o                         
   4   1   5       8290.97       8444.69        44.34 o                         
   5   1   5       4517.65       4480.78        25.95 o                         
   6   1   5       2034.55       1939.24        14.52 o                         
   7   1   5          7.22          9.79         1.58 o                         
   8   1   5        332.24        364.53         6.53 o                         
   9   1   5        795.70        784.26        10.36 o                         
  10   1   5       1748.94       1743.17        18.54 o                         
  11   1   5       1180.29       1224.17        16.77 o                         
  12   1   5       1597.79       1615.46        22.76 o                         
  13   1   5        346.20        328.35        14.99 o                         
  14   1   5        394.42        428.88        18.92 o                         
 -14   2   5        632.10        672.76        37.02 o                         
 -13   2   5          2.28          5.52         7.81 o                         
 -12   2   5       2449.26       2432.47        32.12 o                         
 -11   2   5         53.08         70.96         6.59 o                         
 -10   2   5       6818.22       6760.94        51.98 o                         
  -9   2   5          0.83          3.98         1.78 o                         
  -8   2   5       3596.90       3716.09        26.79 o                         
  -7   2   5        227.32        198.50         4.30 o                         
  -6   2   5          7.86          6.43         1.50 o                         
  -5   2   5         43.37         48.01         1.81 o                         
  -4   2   5       8200.69       8331.23        40.76 o                         
  -3   2   5          8.48         21.47         1.16 o                         
  -2   2   5      24088.47      24170.09       154.75 o                         
  -1   2   5       4569.45       4823.05        32.24 o                         
   0   2   5      10810.85      10857.01        82.87 o                         
   1   2   5        890.76       1085.79        12.15 o                         
   2   2   5       1526.26       1495.66        12.54 o                         
   3   2   5        174.19        187.22         3.19 o                         
   4   2   5       2041.50       2101.67        14.05 o                         
   5   2   5        248.55        266.64         4.19 o                         
   6   2   5      12343.04      12528.84        69.20 o                         
   7   2   5        571.99        595.31         9.24 o                         
   8   2   5      14418.76      14289.89        80.03 o                         
   9   2   5       1275.36       1205.17        14.88 o                         
  10   2   5       2362.64       2343.79        22.11 o                         
  11   2   5        252.88        263.67         7.99 o                         
  12   2   5        294.17        316.08        10.63 o                         
  13   2   5          0.03          3.27         5.32 o                         
  14   2   5        545.95        609.62        22.26 o                         
 -14   3   5        417.52        365.90        20.45 o                         
 -13   3   5       1300.89       1333.60        37.00 o                         
 -12   3   5        326.42        361.16        12.94 o                         
 -11   3   5        174.33        184.91        11.12 o                         
 -10   3   5        142.93        144.83         6.38 o                         
  -9   3   5        828.86        842.16        12.52 o                         
  -8   3   5        439.64        454.92         7.61 o                         
  -7   3   5       2878.14       2796.67        19.54 o                         
  -6   3   5       4451.37       4546.18        27.46 o                         
  -5   3   5       7135.27       6961.06        34.33 o                         
  -4   3   5       1167.95       1120.47         8.46 o                         
  -3   3   5       3368.74       3305.72        19.82 o                         
  -2   3   5        427.03        580.66         5.75 o                         
  -1   3   5        405.72        426.67         5.52 o                         
   0   3   5       4134.88       4362.58        23.92 o                         
   1   3   5      15419.31      15885.09        82.92 o                         
   2   3   5        754.12        707.96         6.74 o                         
   3   3   5       4482.80       4061.42        21.66 o                         
   4   3   5       4201.94       4238.15        23.55 o                         
   5   3   5       2417.80       2341.19        16.68 o                         
   6   3   5        400.71        390.53         6.87 o                         
   7   3   5        835.43        796.52        10.02 o                         
   8   3   5        143.29        125.05         4.89 o                         
   9   3   5         13.37         18.09         2.65 o                         
  10   3   5        468.86        472.28         9.52 o                         
  11   3   5       2843.35       2783.69        26.01 o                         
  12   3   5        570.37        586.30        14.45 o                         
  13   3   5       1364.05       1361.67        31.95 o                         
  14   3   5        111.72        116.19        11.87 o                         
 -14   4   5         66.76         66.43        11.43 o                         
 -13   4   5       1365.38       1444.58        32.05 o                         
 -12   4   5        649.02        613.98        16.03 o                         
 -11   4   5       2613.51       2613.91        29.88 o                         
 -10   4   5        903.34        907.31        14.06 o                         
  -9   4   5       2360.24       2353.43        23.81 o                         
  -8   4   5        822.36        801.83        11.24 o                         
  -7   4   5        410.59        427.71         7.58 o                         
  -6   4   5        479.04        484.73         7.19 o                         
  -5   4   5        116.54        122.50         3.05 o                         
  -4   4   5         70.77         64.15         2.34 o                         
  -3   4   5       6357.28       6001.49        30.75 o                         
  -2   4   5         53.69         22.95         1.43 o                         
  -1   4   5      20127.61      20622.23        98.01 o                         
   0   4   5        391.95        315.50         4.09 o                         
   1   4   5       4701.43       4640.86        27.47 o                         
   2   4   5        334.53        374.67         4.55 o                         
   3   4   5        173.87        178.06         2.92 o                         
   4   4   5        767.42        821.52         7.41 o                         
   5   4   5       1281.70       1283.74        11.60 o                         
   6   4   5       1579.38       1514.00        13.36 o                         
   7   4   5       3687.96       3631.29        25.70 o                         
   8   4   5       1211.18       1189.39        13.56 o                         
   9   4   5       5005.10       4953.06        36.43 o                         
  10   4   5        557.18        573.67        10.13 o                         
  11   4   5        815.50        812.59        13.78 o                         
  12   4   5          4.32         -6.52         3.49 o                         
  13   4   5         54.94         58.07         7.18 o                         
 -14   5   5       1728.52       1673.42        37.07 o                         
 -13   5   5         25.94         12.59         8.83 o                         
 -12   5   5        519.65        520.67        16.55 o                         
 -11   5   5        142.69        152.66         7.19 o                         
 -10   5   5         57.33         63.16         4.63 o                         
  -9   5   5        382.38        385.34        16.21 o                         
  -8   5   5       6079.37       6025.85        43.64 o                         
  -7   5   5         70.60         61.34         3.58 o                         
  -6   5   5      14065.10      13771.88        73.21 o                         
  -5   5   5        382.61        371.40         5.87 o                         
  -4   5   5      10937.98      10987.42        55.44 o                         
  -3   5   5        125.77         88.40         2.51 o                         
  -2   5   5        671.38        622.36         6.60 o                         
  -1   5   5         22.00         19.07         1.35 o                         
   0   5   5       1504.70       1492.22        11.04 o                         
   1   5   5       1766.12       1879.57        13.95 o                         
   2   5   5       6423.36       6274.69        39.02 o                         
   3   5   5        259.49        259.31         4.16 o                         
   4   5   5       6373.50       6121.53        33.63 o                         
   5   5   5          3.34          4.52         1.26 o                         
   6   5   5       2210.30       2158.08        16.62 o                         
   7   5   5         70.83         68.45         3.40 o                         
   8   5   5        511.94        500.09         8.62 o                         
   9   5   5         66.08         63.77         3.97 o                         
  10   5   5       3385.01       3351.63        30.75 o                         
  11   5   5        308.34        309.54         9.81 o                         
  12   5   5       2599.01       2611.99        39.29 o                         
  13   5   5         57.37         69.37         7.94 o                         
 -13   6   5         61.13         67.89        12.19 o                         
 -12   6   5       2019.39       1982.00        38.52 o                         
 -11   6   5       1186.18       1239.90        20.55 o                         
 -10   6   5       3836.94       3828.99        37.46 o                         
  -9   6   5        997.87        988.32        15.50 o                         
  -8   6   5       4438.22       4317.57        36.38 o                         
  -7   6   5        590.86        587.70        10.07 o                         
  -6   6   5         17.30         15.80         1.97 o                         
  -5   6   5        725.49        716.23         8.31 o                         
  -4   6   5       5716.86       5538.20        32.89 o                         
  -3   6   5       2012.56       1904.01        13.59 o                         
  -2   6   5       9694.48       9587.43        47.39 o                         
  -1   6   5       1017.18        900.21         7.50 o                         
   0   6   5       5207.62       4907.97        25.11 o                         
   1   6   5       1562.01       1510.51        11.40 o                         
   2   6   5       1014.92       1037.15         8.77 o                         
   3   6   5        404.92        429.20         5.76 o                         
   4   6   5         24.49         22.17         1.88 o                         
   5   6   5       2455.93       2433.18        18.77 o                         
   6   6   5       4617.49       4615.18        33.46 o                         
   7   6   5       3154.19       3066.40        31.01 o                         
   8   6   5       4587.23       4574.64        38.71 o                         
   9   6   5        949.40        937.78        14.68 o                         
  10   6   5       1779.52       1821.89        22.54 o                         
  11   6   5        125.06        125.77         8.60 o                         
  12   6   5          3.88          0.34         4.10 o                         
  13   6   5          0.45          1.65         4.69 o                         
 -13   7   5       1209.21       1192.63        30.61 o                         
 -12   7   5         26.12         28.87         6.69 o                         
 -11   7   5        331.97        336.94        12.05 o                         
 -10   7   5        122.49        126.40         7.08 o                         
  -9   7   5        934.15        908.49        15.15 o                         
  -8   7   5        130.06        127.73         5.95 o                         
  -7   7   5       5631.08       5604.39        43.88 o                         
  -6   7   5        719.63        753.96        10.14 o                         
  -5   7   5       5165.14       5272.52        32.71 o                         
  -4   7   5         38.34         49.86         2.61 o                         
  -3   7   5       1912.19       1911.91        14.92 o                         
  -2   7   5        538.14        562.14         6.88 o                         
  -1   7   5        324.03        304.73         4.88 o                         
   0   7   5        349.10        352.63         5.55 o                         
   1   7   5       4244.18       4110.11        24.29 o                         
   2   7   5         40.96         34.10         2.06 o                         
   3   7   5      12139.58      11925.37        63.69 o                         
   4   7   5        624.68        603.39         7.96 o                         
   5   7   5       7206.95       6799.69        41.99 o                         
   6   7   5          0.03          0.33         1.50 o                         
   7   7   5        607.44        595.17        10.04 o                         
   8   7   5         82.45         85.56         4.78 o                         
   9   7   5       2059.56       1980.16        23.13 o                         
  10   7   5        479.83        429.08        11.49 o                         
  11   7   5        825.07        818.67        20.14 o                         
  12   7   5         13.98          5.68         4.62 o                         
 -12   8   5        747.05        763.87        24.75 o                         
 -11   8   5       1089.92       1126.24        34.32 o                         
 -10   8   5        680.63        689.37        17.61 o                         
  -9   8   5       1244.97       1284.37        20.28 o                         
  -8   8   5        665.93        656.64        12.58 o                         
  -7   8   5        166.05        182.57        11.86 o                         
  -6   8   5         14.18         14.85         2.56 o                         
  -5   8   5        743.31        726.11         9.49 o                         
  -4   8   5        860.50        849.32        10.04 o                         
  -3   8   5       4598.19       4432.88        31.22 o                         
  -2   8   5       3672.03       3677.34        26.78 o                         
  -1   8   5       3236.20       3193.72        24.02 o                         
   0   8   5       1255.47       1276.71        12.88 o                         
   1   8   5       3022.10       3039.84        21.85 o                         
   2   8   5         29.91         32.39         2.23 o                         
   3   8   5        343.80        340.31         5.91 o                         
   4   8   5       1136.63       1042.48        11.69 o                         
   5   8   5        393.61        418.60         7.41 o                         
   6   8   5       1456.57       1461.16        16.35 o                         
   7   8   5       2328.11       2317.15        22.52 o                         
   8   8   5       1488.49       1482.24        18.67 o                         
   9   8   5        741.56        763.08        14.71 o                         
  10   8   5       1729.99       1703.93        31.49 o                         
  11   8   5        144.97        140.17         9.88 o                         
  12   8   5         58.19         55.40         7.43 o                         
 -12   9   5        536.48        539.14        34.13 o                         
 -11   9   5         38.37         42.74         6.47 o                         
 -10   9   5        123.03        111.51        10.77 o                         
  -9   9   5          4.02          0.98         3.56 o                         
  -8   9   5       2369.43       2370.23        29.10 o                         
  -7   9   5         33.14         31.52         3.75 o                         
  -6   9   5       5503.41       5422.22        43.39 o                         
  -5   9   5        164.27        158.06         5.62 o                         
  -4   9   5       4699.12       4770.98        34.35 o                         
  -3   9   5        510.54        455.24         9.56 o                         
  -2   9   5        753.43        766.64        10.95 o                         
  -1   9   5        816.44        761.20        10.77 o                         
   0   9   5       2452.03       2430.31        20.45 o                         
   1   9   5         38.21         47.25         3.04 o                         
   2   9   5       5020.73       4877.48        34.05 o                         
   3   9   5         25.16         38.91         2.86 o                         
   4   9   5       4138.40       3975.56        29.67 o                         
   5   9   5          6.05          7.37         2.30 o                         
   6   9   5       1956.61       1967.46        20.37 o                         
   7   9   5          2.26          4.45         2.45 o                         
   8   9   5         29.29         28.85         3.75 o                         
   9   9   5         12.40         21.82         4.90 o                         
  10   9   5        910.61        929.62        21.53 o                         
  11   9   5         20.84         19.88         5.59 o                         
 -11  10   5        799.83        801.38        21.30 o                         
 -10  10   5        347.13        367.70        14.31 o                         
  -9  10   5        784.84        808.74        19.74 o                         
  -8  10   5        235.67        245.58        11.20 o                         
  -7  10   5        177.28        204.47        10.62 o                         
  -6  10   5          7.83         10.96         3.19 o                         
  -5  10   5         44.68         48.89         3.87 o                         
  -4  10   5        809.94        813.52        11.40 o                         
  -3  10   5       2799.27       2732.32        26.13 o                         
  -2  10   5       2789.95       2809.70        25.29 o                         
  -1  10   5       2260.77       2230.22        22.69 o                         
   0  10   5       1200.68       1209.19        14.60 o                         
   1  10   5       1101.03       1083.98        13.65 o                         
   2  10   5        539.11        508.32         9.18 o                         
   3  10   5         17.77          8.19         2.91 o                         
   4  10   5         71.46         75.84         4.81 o                         
   5  10   5        861.54        817.88        14.15 o                         
   6  10   5        553.08        562.12        10.51 o                         
   7  10   5       1562.65       1521.72        21.60 o                         
   8  10   5        381.15        362.36        11.62 o                         
   9  10   5       1233.22       1239.11        22.18 o                         
  10  10   5        179.29        193.48        11.82 o                         
 -10  11   5         14.51         13.62         5.35 o                         
  -9  11   5        323.47        311.66        13.87 o                         
  -8  11   5         16.52         18.20         8.27 o                         
  -7  11   5       1656.11       1624.98        28.04 o                         
  -6  11   5        645.35        665.13        21.17 o                         
  -5  11   5       4143.69       4180.80        51.01 o                         
  -4  11   5        142.66        146.95         6.70 o                         
  -3  11   5       1478.26       1504.18        17.93 o                         
  -2  11   5        596.00        617.78        10.93 o                         
  -1  11   5        117.32        111.72         5.39 o                         
   0  11   5          9.16          9.91         2.45 o                         
   1  11   5       2196.01       2081.23        25.95 o                         
   2  11   5          1.11          3.81         2.66 o                         
   3  11   5       1502.60       1444.19        19.92 o                         
   4  11   5        478.48        491.08        11.48 o                         
   5  11   5       2091.62       2116.50        24.03 o                         
   6  11   5          1.10          1.16         2.96 o                         
   7  11   5        664.51        700.16        15.72 o                         
   8  11   5        168.86        163.13         9.28 o                         
   9  11   5        145.22        146.49         9.09 o                         
  -9  12   5          2.11          3.31         4.87 o                         
  -8  12   5        335.07        349.76        14.21 o                         
  -7  12   5        176.90        193.98        11.58 o                         
  -6  12   5         33.47         24.78         6.12 o                         
  -5  12   5         84.53         85.04         7.96 o                         
  -4  12   5       1467.19       1480.81        20.98 o                         
  -3  12   5        693.13        659.17        12.61 o                         
  -2  12   5       2097.64       2144.58        24.18 o                         
  -1  12   5        467.39        451.07        10.23 o                         
   0  12   5       2873.09       2895.06        27.36 o                         
   1  12   5         71.87         63.29         5.39 o                         
   2  12   5        409.53        423.46        13.66 o                         
   3  12   5         34.24         35.71         4.93 o                         
   4  12   5        332.01        331.71        12.83 o                         
   5  12   5         36.92         30.32         6.35 o                         
   6  12   5       2467.58       2461.25        42.48 o                         
   7  12   5         16.64          9.75         5.52 o                         
   8  12   5       1728.63       1718.46        27.41 o                         
  -7  13   5        513.37        495.71        19.15 o                         
  -6  13   5       1963.87       1963.36        38.62 o                         
  -5  13   5        255.56        269.94        15.36 o                         
  -4  13   5       1189.89       1215.68        28.16 o                         
  -3  13   5         62.92         69.14         7.14 o                         
  -2  13   5        134.27        150.13         9.67 o                         
  -1  13   5          2.02          4.15         4.50 o                         
   0  13   5        566.63        521.20        17.86 o                         
   1  13   5         76.06         81.55         9.31 o                         
   2  13   5       2478.41       2459.24        53.48 o                         
   3  13   5       1178.15       1206.51        34.97 o                         
   4  13   5       3436.94       3363.84        65.64 o                         
   5  13   5        226.38        249.27        19.38 o                         
   6  13   5       1191.92       1228.83        29.14 o                         
   7  13   5         36.82         37.90         9.38 o                         
  -5  14   5        518.62        530.01        19.69 o                         
  -4  14   5        995.72       1090.49        27.80 o                         
  -3  14   5       1480.59       1511.16        37.24 o                         
  -2  14   5        236.48        229.31        18.60 o                         
  -1  14   5       1814.92       1930.30        37.61 o                         
   0  14   5         78.38         69.16        14.46 o                         
   1  14   5       1300.83       1324.09        37.63 o                         
   2  14   5         34.79         28.46         8.38 o                         
   3  14   5          3.72          7.15         6.67 o                         
   4  14   5         28.21         17.79        10.12 o                         
   5  14   5        354.43        333.78        31.82 o                         
  -2  15   5        173.75        183.66        13.80 o                         
  -1  15   5          5.79          3.10         6.92 o                         
   0  15   5          1.87          0.19         6.74 o                         
   1  15   5        447.29        428.61        22.70 o                         
   2  15   5        233.53        235.16        39.34 o                         
 -12   0   6         68.65         84.99        12.84 o                         
 -10   0   6        603.99        627.96        15.61 o                         
  -8   0   6       8194.55       8195.46        65.62 o                         
  -6   0   6      21104.30      21971.80       144.72 o                         
  -4   0   6       6536.68       6369.59        55.32 o                         
  -2   0   6        823.46        947.37        16.39 o                         
   0   0   6      22945.53      23450.96       220.68 o                         
   2   0   6      10862.68      10283.62        74.21 o                         
   4   0   6       8711.52       8687.46        66.46 o                         
   6   0   6        237.11        243.38         6.15 o                         
   8   0   6       1720.57       1786.70        21.55 o                         
  10   0   6       2139.24       2161.05        30.20 o                         
  12   0   6       1400.10       1404.63        32.47 o                         
  14   0   6        314.81        317.87        22.90 o                         
 -12   1   6        559.62        573.35        14.31 o                         
 -11   1   6       3765.67       3657.29        40.53 o                         
 -10   1   6       1431.64       1467.78        17.99 o                         
  -9   1   6       3423.25       3280.41        24.37 o                         
  -8   1   6        955.01        896.82        11.48 o                         
  -7   1   6          1.71          4.32         1.25 o                         
  -6   1   6       1041.57       1073.96         8.80 o                         
  -5   1   6       3236.39       3121.35        18.10 o                         
  -4   1   6      10578.75      11091.78        55.24 o                         
  -3   1   6      14651.51      14851.37        74.83 o                         
  -2   1   6      15692.11      15885.21        82.48 o                         
  -1   1   6       9360.13       9433.88        82.73 o                         
   0   1   6       9052.46       9324.78        69.29 o                         
   1   1   6       9326.53       9849.20        54.70 o                         
   2   1   6        870.18       1010.15         9.24 o                         
   3   1   6       3062.28       3180.83        18.96 o                         
   4   1   6       2568.29       2610.87        16.00 o                         
   5   1   6       8492.64       8610.04        44.47 o                         
   6   1   6       2534.75       2478.07        17.41 o                         
   7   1   6       6815.76       6827.96        41.83 o                         
   8   1   6       1481.82       1464.49        14.23 o                         
   9   1   6        679.51        695.66         9.92 o                         
  10   1   6         34.45         26.24         3.31 o                         
  11   1   6        145.51        127.45         6.40 o                         
  12   1   6        156.84        145.47         8.48 o                         
  13   1   6        929.78        930.11        22.69 o                         
  14   1   6        408.18        383.03        18.68 o                         
 -13   2   6        565.11        597.53        50.91 o                         
 -12   2   6          1.72         -0.72         3.09 o                         
 -11   2   6         59.19         68.29         5.86 o                         
 -10   2   6        342.73        354.88         8.55 o                         
  -9   2   6       4508.29       4283.69        41.07 o                         
  -8   2   6        191.03        230.35         5.42 o                         
  -7   2   6      15485.72      15573.23        81.45 o                         
  -6   2   6       1869.43       1838.49        13.50 o                         
  -5   2   6       7874.61       8081.28        41.69 o                         
  -4   2   6       1465.07       1655.53        10.93 o                         
  -3   2   6       3299.59       3666.06        20.44 o                         
  -2   2   6         87.70         88.04         2.02 o                         
  -1   2   6       6938.82       7186.78        43.52 o                         
   0   2   6        760.79        858.61         9.68 o                         
   1   2   6      23929.56      23475.79       233.10 o                         
   2   2   6        752.73        729.80         6.42 o                         
   3   2   6      24465.98      24901.12       113.30 o                         
   4   2   6        144.02        124.37         2.72 o                         
   5   2   6       4344.87       4314.44        23.82 o                         
   6   2   6         90.10         95.73         3.72 o                         
   7   2   6        680.15        732.55         9.53 o                         
   8   2   6         29.92         20.83         2.45 o                         
   9   2   6       4753.63       4715.64        34.66 o                         
  10   2   6        335.25        328.24         7.87 o                         
  11   2   6       2578.54       2593.55        26.54 o                         
  12   2   6        221.39        216.22        10.11 o                         
  13   2   6       1176.48       1155.30        29.97 o                         
  14   2   6         64.09         47.04         8.79 o                         
 -14   3   6        741.04        752.39        46.28 o                         
 -13   3   6        533.99        540.77        23.30 o                         
 -12   3   6       2053.37       2100.46        35.43 o                         
 -11   3   6       2178.76       2255.35        26.98 o                         
 -10   3   6       2658.29       2640.39        26.55 o                         
  -9   3   6       1213.05       1222.64        15.68 o                         
  -8   3   6        744.36        733.24        10.01 o                         
  -7   3   6        385.07        363.99         6.10 o                         
  -6   3   6        215.96        225.88         4.57 o                         
  -5   3   6       1796.28       1736.27        12.06 o                         
  -4   3   6      16286.24      16476.59        77.37 o                         
  -3   3   6       7191.27       7544.77        37.46 o                         
  -2   3   6      14992.08      15210.42        70.87 o                         
  -1   3   6       3534.52       3525.70        19.63 o                         
   0   3   6       8603.25       8580.45        44.84 o                         
   1   3   6       1013.33        997.54         8.49 o                         
   2   3   6        828.98       1037.85        12.73 o                         
   3   3   6       4236.98       4550.76        26.42 o                         
   4   3   6       3597.04       3570.56        20.11 o                         
   5   3   6       4326.15       4568.74        31.78 o                         
   6   3   6       9059.00       8947.58        54.73 o                         
   7   3   6       2899.03       2861.13        22.88 o                         
   8   3   6       1587.33       1575.78        15.99 o                         
   9   3   6        622.56        646.77        10.07 o                         
  10   3   6        104.23        117.56         5.43 o                         
  11   3   6          1.10          0.65         2.47 o                         
  12   3   6        929.77        910.77        31.16 o                         
  13   3   6        391.20        422.39        19.25 o                         
 -14   4   6        976.09       1011.37        40.78 o                         
 -13   4   6          4.96          2.60         6.14 o                         
 -12   4   6          0.50         -1.18         3.80 o                         
 -11   4   6         68.80         69.96         5.08 o                         
 -10   4   6        923.63        903.94        14.17 o                         
  -9   4   6       1177.31       1152.80        15.47 o                         
  -8   4   6       6389.10       6375.38        45.42 o                         
  -7   4   6       1890.54       1890.82        18.17 o                         
  -6   4   6      10347.09      10448.02        54.67 o                         
  -5   4   6       2775.61       2761.46        17.97 o                         
  -4   4   6       5509.10       5470.86        31.56 o                         
  -3   4   6         14.73         17.86         1.61 o                         
  -2   4   6        105.54         93.41         2.31 o                         
  -1   4   6         57.84         36.24         1.49 o                         
   0   4   6       9255.65       9438.61        49.23 o                         
   1   4   6       2446.87       2419.60        18.33 o                         
   2   4   6      11933.61      11730.51        62.55 o                         
   3   4   6       6876.18       7019.34        37.20 o                         
   4   4   6       7354.04       7306.90        40.31 o                         
   5   4   6        800.81        817.76         8.52 o                         
   6   4   6          3.64          8.76         1.51 o                         
   7   4   6         54.43         67.30         3.58 o                         
   8   4   6       2594.19       2513.90        22.04 o                         
   9   4   6        133.19        130.03         5.42 o                         
  10   4   6       3723.02       3784.05        31.15 o                         
  11   4   6         97.30         94.31         5.61 o                         
  12   4   6        990.77       1049.28        22.77 o                         
  13   4   6        143.76        139.65        25.28 o                         
 -13   5   6        786.64        770.45        27.66 o                         
 -12   5   6        379.93        389.19        16.13 o                         
 -11   5   6       2147.98       2143.37        24.98 o                         
 -10   5   6        305.35        310.19         9.99 o                         
  -9   5   6       3609.32       3570.58        32.25 o                         
  -8   5   6         10.12          5.89         2.07 o                         
  -7   5   6         26.94         39.77         2.86 o                         
  -6   5   6         37.09         44.32         2.56 o                         
  -5   5   6       5909.26       5862.76        34.64 o                         
  -4   5   6       3572.14       3642.97        21.27 o                         
  -3   5   6      13279.26      13180.32        63.25 o                         
  -2   5   6       1121.58       1068.00         8.34 o                         
  -1   5   6      14119.99      14052.32        71.99 o                         
   0   5   6        566.13        601.74         5.85 o                         
   1   5   6       3132.55       3121.60        22.19 o                         
   2   5   6        144.76        146.52         3.04 o                         
   3   5   6        582.08        588.01         6.62 o                         
   4   5   6       2314.58       2318.73        16.61 o                         
   5   5   6       9267.40       8978.29        49.81 o                         
   6   5   6       2084.59       2120.43        16.59 o                         
   7   5   6       3753.03       3778.87        27.09 o                         
   8   5   6        662.89        682.89        10.33 o                         
   9   5   6        509.88        549.53         9.75 o                         
  10   5   6         12.02          8.87         3.07 o                         
  11   5   6         32.40         22.86         4.44 o                         
  12   5   6        203.21        201.36        12.94 o                         
  13   5   6        601.79        597.71        18.28 o                         
 -13   6   6        327.47        304.10        17.37 o                         
 -12   6   6         28.40         27.61         7.19 o                         
 -11   6   6        125.62        146.05         8.33 o                         
 -10   6   6        837.28        824.01        14.87 o                         
  -9   6   6       1865.10       1911.17        23.05 o                         
  -8   6   6       1840.32       1759.06        19.98 o                         
  -7   6   6       7984.82       7899.32        57.26 o                         
  -6   6   6       3940.04       3775.19        26.76 o                         
  -5   6   6       7275.52       7269.26        42.07 o                         
  -4   6   6       1400.31       1325.94        12.35 o                         
  -3   6   6         26.47         73.78         7.60 o                         
  -2   6   6          4.87          4.36         1.09 o                         
  -1   6   6       1307.92       1264.68        10.71 o                         
   0   6   6        343.50        350.75         5.13 o                         
   1   6   6      13339.07      13253.79        68.95 o                         
   2   6   6       4202.61       4035.23        23.74 o                         
   3   6   6      13312.62      13018.21        68.48 o                         
   4   6   6       1223.11       1245.95        11.91 o                         
   5   6   6       2869.42       3000.52        22.14 o                         
   6   6   6        130.00        119.12         4.36 o                         
   7   6   6        698.75        664.08         9.78 o                         
   8   6   6        405.28        373.86         8.28 o                         
   9   6   6        572.99        541.23        11.23 o                         
  10   6   6        530.56        518.01        12.38 o                         
  11   6   6       1097.54       1142.42        26.57 o                         
  12   6   6        772.33        707.47        19.22 o                         
  13   6   6        696.68        720.93        26.55 o                         
 -13   7   6         13.42         16.67         8.48 o                         
 -12   7   6       1380.48       1386.10        35.74 o                         
 -11   7   6         30.98         34.13         5.74 o                         
 -10   7   6       1878.09       1878.43        24.15 o                         
  -9   7   6         32.66         30.70         3.67 o                         
  -8   7   6       1320.27       1309.92        17.10 o                         
  -7   7   6         45.85         45.78         3.82 o                         
  -6   7   6       1283.43       1226.04        13.61 o                         
  -5   7   6       1793.68       1880.31        15.69 o                         
  -4   7   6       2596.14       2635.67        19.26 o                         
  -3   7   6        171.37        178.11         5.64 o                         
  -2   7   6       9791.03       9850.07        53.89 o                         
  -1   7   6         71.83         95.53         3.28 o                         
   0   7   6       2501.82       2415.32        18.26 o                         
   1   7   6        314.72        292.39         4.84 o                         
   2   7   6        245.97        254.16         4.62 o                         
   3   7   6        128.81        143.31         3.94 o                         
   4   7   6       3387.94       3461.39        24.50 o                         
   5   7   6       2415.69       2341.77        23.24 o                         
   6   7   6       5088.14       4990.33        33.67 o                         
   7   7   6        134.00        138.49         6.13 o                         
   8   7   6       2746.93       2725.18        27.71 o                         
   9   7   6          1.84          1.43         2.72 o                         
  10   7   6          1.82         -0.33         3.37 o                         
  11   7   6          1.98          3.60         4.43 o                         
  12   7   6        200.64        202.38        12.52 o                         
 -12   8   6        146.39        146.84        10.79 o                         
 -11   8   6        398.00        396.49        14.38 o                         
 -10   8   6         18.10         13.28         5.43 o                         
  -9   8   6       1034.17       1045.65        17.12 o                         
  -8   8   6       1468.57       1429.42        19.65 o                         
  -7   8   6       2081.54       2070.37        23.83 o                         
  -6   8   6       3000.39       2930.33        27.82 o                         
  -5   8   6       3585.76       3515.70        27.19 o                         
  -4   8   6       1709.16       1719.12        16.49 o                         
  -3   8   6        190.61        217.94         5.33 o                         
  -2   8   6        484.17        493.02         7.97 o                         
  -1   8   6       3017.14       2905.84        22.70 o                         
   0   8   6       1330.04       1332.07        14.05 o                         
   1   8   6       6526.85       6332.79        41.26 o                         
   2   8   6       5138.75       5106.35        34.51 o                         
   3   8   6       2487.62       2455.39        18.49 o                         
   4   8   6       1134.01       1195.61        14.45 o                         
   5   8   6        417.50        459.53         7.59 o                         
   6   8   6         50.25         54.07         3.85 o                         
   7   8   6         21.53         22.97         3.28 o                         
   8   8   6       1089.03       1069.08        15.69 o                         
   9   8   6        799.08        792.64        16.24 o                         
  10   8   6        929.30        956.17        21.79 o                         
  11   8   6       1545.39       1539.77        31.76 o                         
  12   8   6        706.94        755.24        40.42 o                         
 -11   9   6       2462.03       2490.74        39.19 o                         
 -10   9   6        137.20        138.99        15.82 o                         
  -9   9   6       1501.23       1494.22        23.71 o                         
  -8   9   6        123.28        104.11         6.76 o                         
  -7   9   6        112.03        102.02         6.46 o                         
  -6   9   6          0.35          1.87         2.42 o                         
  -5   9   6       1539.13       1511.72        16.98 o                         
  -4   9   6         29.92         25.19         2.64 o                         
  -3   9   6       5923.86       5933.63        40.55 o                         
  -2   9   6         16.35         11.40         2.39 o                         
  -1   9   6       8952.34       8830.41        58.90 o                         
   0   9   6       1058.62       1073.32        12.36 o                         
   1   9   6         68.68         81.16         3.99 o                         
   2   9   6        406.57        395.83         8.93 o                         
   3   9   6       1042.24       1015.62        12.73 o                         
   4   9   6        239.35        216.20         5.82 o                         
   5   9   6       3843.59       3789.23        31.23 o                         
   6   9   6          3.88         30.72         3.76 o                         
   7   9   6       4454.15       4447.88        36.39 o                         
   8   9   6          0.22          5.42         2.88 o                         
   9   9   6       1102.96       1131.44        23.26 o                         
  10   9   6          0.17         -5.89         4.05 o                         
  11   9   6         16.65         12.80         5.30 o                         
 -11  10   6         45.69         32.69        10.27 o                         
 -10  10   6        739.37        749.22        23.88 o                         
  -9  10   6        717.91        690.66        18.36 o                         
  -8  10   6       2949.20       2974.28        41.36 o                         
  -7  10   6       1247.86       1281.02        31.04 o                         
  -6  10   6       1948.93       2009.62        24.41 o                         
  -5  10   6       1192.14       1175.52        17.11 o                         
  -4  10   6        782.66        809.89        11.49 o                         
  -3  10   6         19.68         23.22         2.92 o                         
  -2  10   6        193.51        185.82         6.68 o                         
  -1  10   6       1021.25        992.17        14.05 o                         
   0  10   6       1878.85       1847.93        19.15 o                         
   1  10   6       3474.92       3341.19        26.71 o                         
   2  10   6       4688.57       4709.11        36.59 o                         
   3  10   6       2933.18       2909.92        27.66 o                         
   4  10   6       1976.89       2039.69        26.53 o                         
   5  10   6        209.00        231.40         7.41 o                         
   6  10   6          1.48         -0.65         2.34 o                         
   7  10   6        140.27        139.89         7.14 o                         
   8  10   6        454.25        445.26        12.82 o                         
   9  10   6       1423.79       1415.63        27.10 o                         
  10  10   6       1108.06       1057.31        23.86 o                         
 -10  11   6       1472.66       1470.59        29.28 o                         
  -9  11   6        165.48        150.15        10.39 o                         
  -8  11   6        310.86        297.76        13.03 o                         
  -7  11   6        402.15        423.83        15.28 o                         
  -6  11   6        417.93        409.76        13.32 o                         
  -5  11   6          3.21          0.21         3.34 o                         
  -4  11   6       2734.44       2704.73        26.34 o                         
  -3  11   6          7.36          5.78         2.54 o                         
  -2  11   6       4648.17       4678.30        37.78 o                         
  -1  11   6         16.96         20.83         3.02 o                         
   0  11   6       2513.42       2564.04        24.57 o                         
   1  11   6        102.65         97.66         5.60 o                         
   2  11   6          1.98          2.79         2.46 o                         
   3  11   6         71.82         61.81         5.04 o                         
   4  11   6       1198.06       1162.84        18.63 o                         
   5  11   6          0.69          2.37         3.43 o                         
   6  11   6       2410.49       2400.79        31.99 o                         
   7  11   6         13.31          6.09         4.31 o                         
   8  11   6        858.03        920.99        20.14 o                         
   9  11   6         12.80         14.91         4.93 o                         
  -9  12   6        606.47        635.22        28.25 o                         
  -8  12   6        187.69        196.28        11.83 o                         
  -7  12   6       1590.00       1603.30        28.98 o                         
  -6  12   6        572.34        599.43        19.79 o                         
  -5  12   6       1006.19       1052.18        33.90 o                         
  -4  12   6          2.31          2.59         3.29 o                         
  -3  12   6         18.08         14.92         3.37 o                         
  -2  12   6        352.16        320.11         9.00 o                         
  -1  12   6        431.66        440.30        12.27 o                         
   0  12   6        843.47        840.88        13.34 o                         
   1  12   6       2483.52       2509.88        29.67 o                         
   2  12   6       1101.66       1119.29        27.69 o                         
   3  12   6       2381.38       2367.20        42.42 o                         
   4  12   6        230.58        217.86        19.58 o                         
   5  12   6        847.71        845.55        34.13 o                         
   6  12   6        228.65        236.86        14.11 o                         
   7  12   6        310.47        318.49        18.39 o                         
   8  12   6        206.23        197.83        12.01 o                         
  -7  13   6         34.86         33.12         7.53 o                         
  -6  13   6         13.34         13.12         5.99 o                         
  -5  13   6        506.10        525.17        18.81 o                         
  -4  13   6        253.93        247.60        14.46 o                         
  -3  13   6       1416.13       1430.68        26.72 o                         
  -2  13   6        624.48        656.14        33.31 o                         
  -1  13   6       1282.91       1280.69        24.50 o                         
   0  13   6         96.11        100.07        30.66 o                         
   1  13   6        533.92        530.92        17.26 o                         
   2  13   6         51.52         51.25         9.45 o                         
   3  13   6        154.63        130.17        13.50 o                         
   4  13   6        175.86        152.92        24.30 o                         
   5  13   6       2216.51       2094.44        58.14 o                         
   6  13   6         15.73         11.31         6.01 o                         
   7  13   6       1843.39       1908.38        77.17 o                         
  -5  14   6        139.95        157.07        12.67 o                         
  -4  14   6        530.62        550.14        19.90 o                         
  -3  14   6        160.00        179.41        11.38 o                         
  -2  14   6         62.69         53.75         9.15 o                         
  -1  14   6         53.54         37.66         7.44 o                         
   0  14   6       1549.36       1479.83        42.23 o                         
   1  14   6        114.33         91.81        13.02 o                         
   2  14   6       1375.40       1384.66        77.80 o                         
   3  14   6        286.46        266.65        20.17 o                         
   4  14   6        636.83        681.40        28.00 o                         
   5  14   6         76.06         72.29        12.23 o                         
  -1  15   6        276.96        288.63        21.47 o                         
   0  15   6        442.45        429.23        23.22 o                         
   1  15   6         55.49         66.83        12.06 o                         
 -11   0   7       3438.70       3489.13        57.86 o                         
  -9   0   7         10.48         24.10         3.35 o                         
  -7   0   7       4639.33       4839.58        38.80 o                         
  -5   0   7      12058.05      11944.78        89.09 o                         
  -3   0   7       3416.67       3001.23        33.09 o                         
  -1   0   7        530.59        427.35         7.53 o                         
   1   0   7       1460.15       1705.24        19.47 o                         
   3   0   7      16828.31      18016.42       117.68 o                         
   5   0   7      10550.26      10368.35        78.10 o                         
   7   0   7       5402.65       5266.31        45.50 o                         
   9   0   7          1.97          4.46         3.02 o                         
  11   0   7         13.14         16.43         5.01 o                         
  13   0   7       1380.96       1410.86        40.70 o                         
 -12   1   7         71.36         70.22         7.35 o                         
 -11   1   7        709.61        719.00        18.24 o                         
 -10   1   7       2256.82       2281.66        23.95 o                         
  -9   1   7       2676.61       2817.79        24.94 o                         
  -8   1   7       5839.59       5692.36        35.02 o                         
  -7   1   7       4792.51       4631.67        28.84 o                         
  -6   1   7       2294.79       2193.92        15.36 o                         
  -5   1   7        207.11        307.20         4.36 o                         
  -4   1   7         50.30         58.97         2.23 o                         
  -3   1   7       2670.53       2918.81        19.33 o                         
  -2   1   7       4268.55       4355.66        24.40 o                         
  -1   1   7       6129.87       6375.95        38.37 o                         
   0   1   7      14651.15      14376.07       133.27 o                         
   1   1   7       8621.41       8847.90        52.83 o                         
   2   1   7      16751.12      17179.95        99.32 o                         
   3   1   7       9901.01      10466.32        54.37 o                         
   4   1   7       4369.07       4475.67        24.12 o                         
   5   1   7        154.30        191.90         4.01 o                         
   6   1   7         88.36         77.94         3.02 o                         
   7   1   7        892.66        914.72        11.61 o                         
   8   1   7       1398.00       1397.41        14.81 o                         
   9   1   7       2227.34       2222.41        22.80 o                         
  10   1   7       4084.75       4043.35        34.66 o                         
  11   1   7       1387.85       1414.63        19.84 o                         
  12   1   7       1082.64       1066.47        23.71 o                         
  13   1   7        151.20        161.61        15.20 o                         
  14   1   7         43.61         38.18        10.42 o                         
 -13   2   7        243.38        273.04        27.19 o                         
 -12   2   7       2863.22       2962.26        43.83 o                         
 -11   2   7          6.32          0.09         2.73 o                         
 -10   2   7       1414.47       1455.53        18.15 o                         
  -9   2   7         26.31         32.17         2.81 o                         
  -8   2   7       1234.84       1175.19        12.30 o                         
  -7   2   7        174.73        192.98         4.63 o                         
  -6   2   7       9427.86       9145.24        50.61 o                         
  -5   2   7        539.57        603.24         7.23 o                         
  -4   2   7      13874.27      13673.67        64.89 o                         
  -3   2   7       5812.65       6231.36        31.52 o                         
  -2   2   7      18535.52      19407.65        89.26 o                         
  -1   2   7       3756.09       4113.29        27.64 o                         
   0   2   7       5330.46       5564.85        33.30 o                         
   1   2   7         48.70         63.16         2.27 o                         
   2   2   7       1079.75       1011.48         9.63 o                         
   3   2   7         54.12         77.91         2.91 o                         
   4   2   7       5909.72       5688.40        30.77 o                         
   5   2   7        184.54        162.48         3.56 o                         
   6   2   7       5383.44       5235.72        33.32 o                         
   7   2   7        151.85        141.61         4.95 o                         
   8   2   7       1637.54       1663.18        16.63 o                         
   9   2   7        384.53        374.32         8.75 o                         
  10   2   7          0.80          5.56         2.33 o                         
  11   2   7          0.65         -2.40         2.50 o                         
  12   2   7        775.05        770.42        18.15 o                         
  13   2   7          0.97         -6.41         4.10 o                         
 -14   3   7        214.33        191.47        25.45 o                         
 -13   3   7          2.67          4.70         6.09 o                         
 -12   3   7        189.46        177.18        13.27 o                         
 -11   3   7        593.74        571.61        11.70 o                         
 -10   3   7       1486.05       1524.35        18.93 o                         
  -9   3   7       3444.55       3336.83        30.27 o                         
  -8   3   7       2717.11       2721.75        22.75 o                         
  -7   3   7       2541.68       2515.09        18.88 o                         
  -6   3   7       3744.21       3639.09        25.02 o                         
  -5   3   7       2670.42       2545.44        18.36 o                         
  -4   3   7        423.96        469.94         5.30 o                         
  -3   3   7       2466.00       2654.41        15.82 o                         
  -2   3   7        513.35        489.12         5.30 o                         
  -1   3   7       9894.57       9729.18        46.81 o                         
   0   3   7       5467.87       5598.21        41.15 o                         
   1   3   7      15723.25      15552.91        97.24 o                         
   2   3   7       9681.20      10347.90        59.59 o                         
   3   3   7       2398.78       2143.95        14.72 o                         
   4   3   7        792.93        795.00         8.03 o                         
   5   3   7        967.09        936.64         9.90 o                         
   6   3   7        193.32        191.69         4.96 o                         
   7   3   7       1314.64       1297.77        13.79 o                         
   8   3   7        118.07        116.74         4.87 o                         
   9   3   7       1871.01       1856.31        18.68 o                         
  10   3   7       1213.16       1237.18        19.46 o                         
  11   3   7       2084.25       2115.57        26.68 o                         
  12   3   7        617.32        611.58        17.93 o                         
  13   3   7        197.24        233.52        15.80 o                         
 -14   4   7        151.54        136.49        23.43 o                         
 -13   4   7       2179.94       2168.84        50.64 o                         
 -12   4   7       1132.92       1149.25        39.91 o                         
 -11   4   7       1678.20       1717.91        21.57 o                         
 -10   4   7        221.43        232.30         7.81 o                         
  -9   4   7        177.83        212.52         8.53 o                         
  -8   4   7          1.98          3.78         1.77 o                         
  -7   4   7       1975.35       2004.47        19.12 o                         
  -6   4   7       1755.14       1741.74        14.37 o                         
  -5   4   7       6828.99       6782.60        37.35 o                         
  -4   4   7       2706.48       2695.20        17.40 o                         
  -3   4   7       9887.60       9765.30        48.05 o                         
  -2   4   7       3842.74       3850.36        21.35 o                         
  -1   4   7       2696.15       2557.07        15.16 o                         
   0   4   7        254.17        245.53         3.57 o                         
   1   4   7        581.71        625.46         6.15 o                         
   2   4   7         89.85        134.00         3.11 o                         
   3   4   7       1982.61       1850.34        13.53 o                         
   4   4   7       2219.29       2299.35        16.45 o                         
   5   4   7       5703.07       5476.03        32.82 o                         
   6   4   7       1671.81       1712.73        15.04 o                         
   7   4   7       4173.43       4092.71        30.42 o                         
   8   4   7       1881.34       1845.84        18.29 o                         
   9   4   7        598.76        590.70        10.06 o                         
  10   4   7         34.46         32.40         3.42 o                         
  11   4   7        341.25        353.87        10.28 o                         
  12   4   7        108.26        104.53         8.81 o                         
  13   4   7        896.94        936.05        28.07 o                         
 -13   5   7          0.02          2.52         5.29 o                         
 -12   5   7          0.79         -0.91         4.40 o                         
 -11   5   7        492.45        521.02        12.30 o                         
 -10   5   7       2211.48       2196.35        25.93 o                         
  -9   5   7        623.43        626.15        15.47 o                         
  -8   5   7       3324.93       3334.90        28.50 o                         
  -7   5   7       1089.64       1085.32        12.58 o                         
  -6   5   7        716.87        734.57         9.23 o                         
  -5   5   7        496.80        478.17         6.58 o                         
  -4   5   7         72.05         94.75         2.93 o                         
  -3   5   7         46.24         43.52         2.18 o                         
  -2   5   7       5877.79       5918.83        32.39 o                         
  -1   5   7        968.56        945.51         8.18 o                         
   0   5   7      16828.33      16744.66        89.51 o                         
   1   5   7        197.08        209.97         3.51 o                         
   2   5   7       9314.36       9146.84        49.33 o                         
   3   5   7        547.18        537.51         6.83 o                         
   4   5   7       1083.90       1026.90        10.38 o                         
   5   5   7         16.74         19.92         1.98 o                         
   6   5   7        283.12        259.34         5.48 o                         
   7   5   7          1.42          4.61         1.98 o                         
   8   5   7       3324.24       3280.40        31.49 o                         
   9   5   7        687.80        691.61        11.69 o                         
  10   5   7       2903.84       2891.62        31.20 o                         
  11   5   7        540.81        557.65        16.34 o                         
  12   5   7       1371.41       1412.77        27.59 o                         
  13   5   7         13.77          4.64         5.51 o                         
 -13   6   7        777.09        822.25        24.90 o                         
 -12   6   7       2578.51       2557.86        40.83 o                         
 -11   6   7       1257.51       1244.03        21.16 o                         
 -10   6   7       1348.56       1403.99        20.15 o                         
  -9   6   7        104.11         98.74         5.59 o                         
  -8   6   7        453.92        442.46         9.42 o                         
  -7   6   7        701.93        672.88        10.47 o                         
  -6   6   7       1980.36       1963.99        18.08 o                         
  -5   6   7       4559.46       4493.39        30.22 o                         
  -4   6   7       6707.04       6643.16        38.75 o                         
  -3   6   7       3268.66       3266.47        20.78 o                         
  -2   6   7       6296.82       6317.05        38.29 o                         
  -1   6   7       2403.04       2390.99        16.95 o                         
   0   6   7       1472.98       1420.96        13.28 o                         
   1   6   7        830.95        854.22         7.98 o                         
   2   6   7       3423.77       3225.30        21.16 o                         
   3   6   7       1439.81       1425.34        12.18 o                         
   4   6   7       4661.92       4519.34        29.77 o                         
   5   6   7       3651.25       3609.66        25.58 o                         
   6   6   7       4756.73       4613.24        31.45 o                         
   7   6   7       1462.64       1384.24        14.96 o                         
   8   6   7       1096.84       1067.81        14.30 o                         
   9   6   7        307.13        323.49         9.45 o                         
  10   6   7        101.28        113.67         8.03 o                         
  11   6   7         32.08         21.41         5.11 o                         
  12   6   7        595.39        585.24        17.80 o                         
 -13   7   7         25.28         39.36         9.61 o                         
 -12   7   7         40.04         40.02         6.45 o                         
 -11   7   7        945.83        966.76        30.64 o                         
 -10   7   7        840.97        809.60        15.24 o                         
  -9   7   7       4851.49       4844.78        41.92 o                         
  -8   7   7        209.42        228.32         7.75 o                         
  -7   7   7       3892.98       3883.00        33.95 o                         
  -6   7   7          4.79          7.82         2.02 o                         
  -5   7   7         36.07         19.36         2.10 o                         
  -4   7   7          0.47          0.67         1.28 o                         
  -3   7   7       1007.69       1019.52        10.88 o                         
  -2   7   7          8.32         12.13         1.61 o                         
  -1   7   7       4709.04       4725.43        29.22 o                         
   0   7   7        334.49        393.61         6.20 o                         
   1   7   7       4970.16       4964.30        31.90 o                         
   2   7   7        203.90        190.36         4.26 o                         
   3   7   7       3772.30       3800.43        31.12 o                         
   4   7   7         67.05         61.19         3.15 o                         
   5   7   7          1.08          2.19         1.62 o                         
   6   7   7         67.19         74.52         3.76 o                         
   7   7   7       1790.05       1753.28        17.72 o                         
   8   7   7         76.41         77.70         5.21 o                         
   9   7   7       2961.23       2944.11        30.34 o                         
  10   7   7        197.15        173.96         9.61 o                         
  11   7   7        670.33        699.82        19.05 o                         
  12   7   7         46.04         41.53         6.84 o                         
 -12   8   7        638.17        639.63        18.98 o                         
 -11   8   7       1141.49       1187.36        24.91 o                         
 -10   8   7        235.08        231.23        11.20 o                         
  -9   8   7        148.40        160.21         7.89 o                         
  -8   8   7         82.61         75.14         5.73 o                         
  -7   8   7       1580.65       1493.98        22.66 o                         
  -6   8   7       1968.15       1968.69        20.18 o                         
  -5   8   7       3756.43       3608.52        28.23 o                         
  -4   8   7       6842.49       6589.26        41.90 o                         
  -3   8   7       2431.57       2424.88        19.63 o                         
  -2   8   7       5079.69       4990.23        33.00 o                         
  -1   8   7        630.09        660.19         8.70 o                         
   0   8   7       1791.92       1845.31        16.01 o                         
   1   8   7         32.42         41.95         2.65 o                         
   2   8   7          2.91          5.36         1.80 o                         
   3   8   7       1695.90       1666.15        16.94 o                         
   4   8   7       2148.43       2044.14        18.52 o                         
   5   8   7       3264.41       3294.60        25.00 o                         
   6   8   7       1215.47       1223.47        13.49 o                         
   7   8   7        702.14        687.06        11.51 o                         
   8   8   7        625.75        621.15        13.07 o                         
   9   8   7         10.27         11.07         7.51 o                         
  10   8   7         53.16         58.92         7.43 o                         
  11   8   7        339.38        374.56        14.60 o                         
 -11   9   7         97.16        110.93         9.47 o                         
 -10   9   7       1632.56       1683.53        34.98 o                         
  -9   9   7         99.45         93.25         7.36 o                         
  -8   9   7       3132.84       3057.32        35.32 o                         
  -7   9   7         26.50         25.11         4.00 o                         
  -6   9   7       2315.78       2315.34        25.88 o                         
  -5   9   7        132.24        129.46         6.32 o                         
  -4   9   7          9.15         14.62         2.39 o                         
  -3   9   7         34.63         42.16         3.18 o                         
  -2   9   7       1344.70       1315.82        15.34 o                         
  -1   9   7        124.94        114.04         5.25 o                         
   0   9   7       5570.06       5522.55        38.16 o                         
   1   9   7        296.03        290.04         6.39 o                         
   2   9   7       4240.90       4183.20        33.14 o                         
   3   9   7        134.78        141.35         5.94 o                         
   4   9   7        711.79        697.13        10.72 o                         
   5   9   7        399.04        407.76         7.95 o                         
   6   9   7         65.50         52.98         4.05 o                         
   7   9   7        144.89        150.23         6.83 o                         
   8   9   7       1808.54       1816.95        26.37 o                         
   9   9   7         35.38         30.23         5.58 o                         
  10   9   7       1021.07       1032.36        23.11 o                         
  11   9   7        241.28        236.70        13.44 o                         
 -11  10   7        625.61        640.95        37.60 o                         
 -10  10   7        406.15        422.11        15.25 o                         
  -9  10   7        160.32        166.85        10.54 o                         
  -8  10   7         32.94         42.01         5.77 o                         
  -7  10   7        165.96        163.02         8.52 o                         
  -6  10   7       1096.83       1082.48        18.29 o                         
  -5  10   7       1213.24       1253.43        16.02 o                         
  -4  10   7       1221.53       1196.98        17.25 o                         
  -3  10   7       3315.61       3336.52        29.31 o                         
  -2  10   7       1052.80       1020.68        13.88 o                         
  -1  10   7       1300.86       1367.22        18.78 o                         
   0  10   7        153.98        164.53         6.23 o                         
   1  10   7         47.87         47.80         4.01 o                         
   2  10   7         82.70         77.27         4.83 o                         
   3  10   7       1827.01       1770.84        20.88 o                         
   4  10   7       2204.28       2224.77        23.89 o                         
   5  10   7       2334.70       2370.34        25.27 o                         
   6  10   7        706.97        730.12        13.28 o                         
   7  10   7       1531.51       1504.55        23.64 o                         
   8  10   7        713.42        741.36        16.59 o                         
   9  10   7       1058.77       1040.48        23.02 o                         
  10  10   7         28.02         20.66         5.86 o                         
 -10  11   7          0.22         -6.31         6.51 o                         
  -9  11   7       1618.69       1589.41        29.85 o                         
  -8  11   7         14.74         19.12         5.01 o                         
  -7  11   7       1026.98       1010.18        21.84 o                         
  -6  11   7        160.68        178.29        10.33 o                         
  -5  11   7        610.10        642.60        13.52 o                         
  -4  11   7          6.00         10.87         3.12 o                         
  -3  11   7         20.67         14.69         3.25 o                         
  -2  11   7        139.02        139.50         6.26 o                         
  -1  11   7       2483.56       2455.64        24.39 o                         
   0  11   7        322.39        329.30         8.20 o                         
   1  11   7       3890.28       3869.98        35.37 o                         
   2  11   7        195.75        219.10         7.89 o                         
   3  11   7        449.64        436.69        11.09 o                         
   4  11   7        223.18        218.57         9.18 o                         
   5  11   7          1.87          2.84         4.28 o                         
   6  11   7          4.84          5.48         7.03 o                         
   7  11   7        454.52        436.25        14.35 o                         
   8  11   7        122.28        125.45         9.39 o                         
   9  11   7        932.46        936.11        25.81 o                         
  -8  12   7        263.18        261.02        15.07 o                         
  -7  12   7         13.47          6.13         6.35 o                         
  -6  12   7       1202.63       1208.41        28.28 o                         
  -5  12   7        197.04        186.13        12.44 o                         
  -4  12   7       3645.21       3725.23        40.61 o                         
  -3  12   7        240.26        249.49         8.97 o                         
  -2  12   7       1267.78       1342.05        17.71 o                         
  -1  12   7         62.09         70.24         4.96 o                         
   0  12   7        618.02        640.85        12.73 o                         
   1  12   7        266.50        245.85         9.03 o                         
   2  12   7        239.99        205.22        10.30 o                         
   3  12   7       1138.39       1109.32        27.70 o                         
   4  12   7        548.55        555.27        20.17 o                         
   5  12   7        350.81        366.72        15.78 o                         
   6  12   7       2099.46       2107.38        39.33 o                         
   7  12   7         16.04          6.03         6.74 o                         
   8  12   7        287.90        258.38        15.60 o                         
  -7  13   7        833.47        864.36        25.49 o                         
  -6  13   7        674.89        714.77        22.60 o                         
  -5  13   7        157.27        183.72        13.96 o                         
  -4  13   7         37.84         51.09         6.84 o                         
  -3  13   7          5.51          3.89         4.27 o                         
  -2  13   7        467.03        457.07        17.85 o                         
  -1  13   7        420.85        454.07        14.50 o                         
   0  13   7       1518.33       1574.11        37.75 o                         
   1  13   7        200.29        209.80        16.97 o                         
   2  13   7       1062.74       1031.44        35.29 o                         
   3  13   7       1143.36       1190.76        46.86 o                         
   4  13   7        544.49        505.33        53.80 o                         
   5  13   7          1.40          1.41         5.41 o                         
   6  13   7         34.99         22.74         6.94 o                         
  -5  14   7       1160.50       1161.16        29.50 o                         
  -4  14   7        132.83        119.87        11.09 o                         
  -3  14   7       1359.38       1383.55        27.59 o                         
  -2  14   7          9.88          0.99         4.70 o                         
  -1  14   7        462.38        504.56        23.93 o                         
   0  14   7          9.49          7.67         7.15 o                         
   1  14   7         14.82          7.04         6.92 o                         
   2  14   7        166.45        145.05        24.30 o                         
   3  14   7        748.13        704.86        28.41 o                         
   4  14   7        367.31        331.33        22.50 o                         
 -10   0   8       4222.02       4293.74        53.34 o                         
  -8   0   8       6599.90       6739.31        57.88 o                         
  -6   0   8       3951.92       4055.80        36.61 o                         
  -4   0   8         33.85         11.54         2.29 o                         
  -2   0   8      24316.71      24490.45       171.10 o                         
   0   0   8      14583.43      14386.50        94.66 o                         
   2   0   8       4105.85       3748.38        31.01 o                         
   4   0   8         82.18        102.10         5.38 o                         
   6   0   8       6377.52       6326.24        52.26 o                         
   8   0   8      10336.48      10171.63        89.57 o                         
  10   0   8       1162.51       1161.99        34.45 o                         
  12   0   8          9.08          8.03         6.74 o                         
 -12   1   8       1225.40       1209.83        36.97 o                         
 -11   1   8       1301.17       1324.56        24.65 o                         
 -10   1   8        182.45        177.74         7.11 o                         
  -9   1   8         29.63         16.59         2.50 o                         
  -8   1   8         25.77          9.00         1.72 o                         
  -7   1   8       1138.65       1078.70        11.23 o                         
  -6   1   8       3464.19       3406.44        23.65 o                         
  -5   1   8       8963.98       8921.46        48.98 o                         
  -4   1   8      14617.62      15258.91        81.96 o                         
  -3   1   8       6913.07       6775.56        37.40 o                         
  -2   1   8       3746.46       3841.90        21.55 o                         
  -1   1   8        246.48        222.47         3.20 o                         
   0   1   8        330.95        342.46         5.23 o                         
   1   1   8       6328.72       6542.67        35.10 o                         
   2   1   8       2280.15       2094.08        12.22 o                         
   3   1   8      10186.13      10217.87        47.64 o                         
   4   1   8       7133.73       7251.54        38.27 o                         
   5   1   8       9448.60       9495.49        51.35 o                         
   6   1   8       4310.91       4165.78        27.78 o                         
   7   1   8       3001.88       3018.54        26.65 o                         
   8   1   8        292.01        296.64         6.65 o                         
   9   1   8        203.45        187.73         7.02 o                         
  10   1   8        974.33        965.42        19.10 o                         
  11   1   8       1073.82       1056.11        17.14 o                         
  12   1   8        954.99        928.36        26.13 o                         
  13   1   8        941.23        952.95        23.63 o                         
 -13   2   8        144.16        126.69        19.09 o                         
 -12   2   8         24.95         26.82         8.20 o                         
 -11   2   8       3050.55       3052.36        33.47 o                         
 -10   2   8        338.95        298.27         9.02 o                         
  -9   2   8       6030.86       5838.59        40.64 o                         
  -8   2   8         65.89         84.95         5.68 o                         
  -7   2   8       5940.52       5999.31        36.48 o                         
  -6   2   8         98.13        100.48         3.54 o                         
  -5   2   8        421.43        419.23         6.09 o                         
  -4   2   8          1.16          1.83         0.85 o                         
  -3   2   8       2946.14       2776.95        16.88 o                         
  -2   2   8         45.68         83.67         2.16 o                         
  -1   2   8      33673.95      34771.38       196.39 o                         
   0   2   8       2902.90       3124.47        17.48 o                         
   1   2   8       8389.32       8056.79        39.21 o                         
   2   2   8       3476.42       3847.69        20.03 o                         
   3   2   8       1266.01       1225.83         9.28 o                         
   4   2   8        492.28        551.24         5.98 o                         
   5   2   8       2097.66       2082.28        16.66 o                         
   6   2   8        132.18        142.65         4.58 o                         
   7   2   8       5768.85       5748.39        39.18 o                         
   8   2   8          1.07          2.15         1.81 o                         
   9   2   8       5394.85       5395.90        39.19 o                         
  10   2   8         20.58         19.39         3.17 o                         
  11   2   8        972.11        984.68        15.55 o                         
  12   2   8        102.45         99.82        13.44 o                         
  13   2   8          0.96         -1.72         4.42 o                         
 -14   3   8       1321.43       1252.97        55.53 o                         
 -13   3   8        732.09        687.80        38.76 o                         
 -12   3   8       1261.33       1287.56        30.35 o                         
 -11   3   8        380.48        370.11        10.66 o                         
 -10   3   8        366.92        369.75         8.97 o                         
  -9   3   8         63.68         59.40         3.95 o                         
  -8   3   8       2537.85       2448.86        20.25 o                         
  -7   3   8         56.05         50.55         2.73 o                         
  -6   3   8       3058.40       3087.85        22.43 o                         
  -5   3   8       4437.89       4376.22        27.35 o                         
  -4   3   8       5437.44       5243.13        34.82 o                         
  -3   3   8       5541.03       5592.85        29.36 o                         
  -2   3   8       1216.34       1062.44         8.57 o                         
  -1   3   8       1979.11       2160.68        13.36 o                         
   0   3   8         34.74         25.96         1.32 o                         
   1   3   8        686.35        704.78         6.73 o                         
   2   3   8      22932.60      24073.09       114.95 o                         
   3   3   8       7161.34       7488.41        41.25 o                         
   4   3   8      13841.58      13795.46        72.03 o                         
   5   3   8       2760.38       2838.95        20.53 o                         
   6   3   8       3521.90       3563.33        26.65 o                         
   7   3   8       1194.74       1218.98        13.47 o                         
   8   3   8          6.12          9.02         2.08 o                         
   9   3   8          7.37          3.31         2.24 o                         
  10   3   8        258.22        264.25         7.79 o                         
  11   3   8        117.33        121.96         6.59 o                         
  12   3   8       1251.61       1200.73        25.74 o                         
  13   3   8        373.77        377.59        17.70 o                         
 -14   4   8         66.15         96.60        19.09 o                         
 -13   4   8          3.24          6.51         8.10 o                         
 -12   4   8        888.89        925.78        29.78 o                         
 -11   4   8        775.72        833.29        17.22 o                         
 -10   4   8       4429.31       4397.79        38.73 o                         
  -9   4   8       1523.66       1543.90        21.54 o                         
  -8   4   8       5051.34       5050.02        36.48 o                         
  -7   4   8       3735.14       3508.68        27.19 o                         
  -6   4   8         10.71         12.82         1.76 o                         
  -5   4   8       1100.43       1092.64        10.51 o                         
  -4   4   8       1385.34       1422.90        11.91 o                         
  -3   4   8         15.05          9.03         1.07 o                         
  -2   4   8       9641.80       9657.88        47.59 o                         
  -1   4   8        208.74        170.47         3.04 o                         
   0   4   8      18491.09      18510.12        89.81 o                         
   1   4   8        977.32        969.13         7.89 o                         
   2   4   8       5273.28       5198.66        29.05 o                         
   3   4   8        302.35        343.21         4.84 o                         
   4   4   8        411.35        459.57         6.26 o                         
   5   4   8          0.50          1.77         1.20 o                         
   6   4   8       4923.84       4992.15        34.93 o                         
   7   4   8        318.28        304.17         7.37 o                         
   8   4   8       3066.47       3076.32        25.91 o                         
   9   4   8       1065.55       1072.90        14.29 o                         
  10   4   8       1671.93       1661.01        18.72 o                         
  11   4   8        505.82        512.77        12.20 o                         
  12   4   8         29.68         36.24         6.10 o                         
  13   4   8          0.92          0.20         5.41 o                         
 -13   5   8       1875.62       1815.97        46.54 o                         
 -12   5   8        482.22        488.56        19.37 o                         
 -11   5   8        722.87        713.31        14.50 o                         
 -10   5   8          0.04         -1.46         2.57 o                         
  -9   5   8         53.60         50.77         4.12 o                         
  -8   5   8        613.97        593.56        10.16 o                         
  -7   5   8       2063.09       2040.66        19.94 o                         
  -6   5   8       1334.47       1329.36        14.05 o                         
  -5   5   8       6047.72       5965.24        37.49 o                         
  -4   5   8        740.25        727.89         8.17 o                         
  -3   5   8       9558.71       9321.13        48.77 o                         
  -2   5   8        338.67        351.42         4.88 o                         
  -1   5   8        234.95        228.95         4.13 o                         
   0   5   8        420.06        454.31         6.31 o                         
   1   5   8       5244.07       5339.62        29.81 o                         
   2   5   8       1572.47       1591.94        13.17 o                         
   3   5   8       9840.84       9759.78        57.99 o                         
   4   5   8        851.28        889.23        10.19 o                         
   5   5   8       7571.33       7398.14        44.90 o                         
   6   5   8         19.29         28.48         2.54 o                         
   7   5   8       1803.74       1840.56        19.00 o                         
   8   5   8         35.49         36.43         4.48 o                         
   9   5   8         88.36         80.26         4.91 o                         
  10   5   8         24.81         25.53         3.48 o                         
  11   5   8       1619.99       1572.09        28.49 o                         
  12   5   8        383.82        367.99        14.56 o                         
  13   5   8        875.67        864.41        26.15 o                         
 -13   6   8        398.33        408.75        18.09 o                         
 -12   6   8         53.67         55.51         6.91 o                         
 -11   6   8       1617.48       1570.32        28.23 o                         
 -10   6   8        728.69        763.83        14.59 o                         
  -9   6   8       4157.31       4172.67        37.41 o                         
  -8   6   8       1272.85       1241.70        16.61 o                         
  -7   6   8       3482.78       3485.57        29.33 o                         
  -6   6   8       3474.62       3397.86        26.71 o                         
  -5   6   8       2530.80       2482.47        20.93 o                         
  -4   6   8        129.66        124.29         3.98 o                         
  -3   6   8       2370.66       2373.56        17.51 o                         
  -2   6   8       2361.08       2285.77        16.87 o                         
  -1   6   8      10161.42      10017.85        54.58 o                         
   0   6   8       2654.21       2566.62        18.08 o                         
   1   6   8      10485.75      10286.02        58.44 o                         
   2   6   8       2081.08       1972.68        16.02 o                         
   3   6   8        258.59        247.90         5.25 o                         
   4   6   8        534.77        521.84         7.50 o                         
   5   6   8        234.31        262.15         5.71 o                         
   6   6   8          3.19          4.22         1.81 o                         
   7   6   8       3700.48       3596.78        30.28 o                         
   8   6   8       1402.50       1410.09        17.11 o                         
   9   6   8       3208.96       3224.22        29.75 o                         
  10   6   8        825.49        851.74        18.27 o                         
  11   6   8        779.10        772.96        20.66 o                         
  12   6   8        176.90        176.52        11.38 o                         
 -12   7   8        949.02        979.06        23.00 o                         
 -11   7   8          1.50          2.01         4.01 o                         
 -10   7   8        114.06        122.59         7.93 o                         
  -9   7   8         14.71         20.21         3.58 o                         
  -8   7   8        305.93        294.36         8.51 o                         
  -7   7   8          1.68          1.83         2.04 o                         
  -6   7   8       6964.70       6775.15        45.77 o                         
  -5   7   8        787.63        821.83        11.56 o                         
  -4   7   8       6229.72       6283.32        42.03 o                         
  -3   7   8       1509.39       1492.05        14.05 o                         
  -2   7   8       2904.00       2833.68        20.28 o                         
  -1   7   8        292.12        286.48         5.17 o                         
   0   7   8       4162.22       4170.76        28.21 o                         
   1   7   8          8.35          6.12         1.51 o                         
   2   7   8       3720.07       3631.66        25.50 o                         
   3   7   8         15.47         12.80         1.85 o                         
   4   7   8       8294.92       8131.31        49.20 o                         
   5   7   8        143.60        142.47         4.92 o                         
   6   7   8       3436.50       3486.17        26.31 o                         
   7   7   8         28.45         27.88         3.09 o                         
   8   7   8        416.83        432.27         9.40 o                         
   9   7   8         35.66         32.00         4.16 o                         
  10   7   8       1278.21       1236.41        24.77 o                         
  11   7   8        304.76        296.84        14.32 o                         
  12   7   8       1131.71       1126.31        28.23 o                         
 -12   8   8        192.41        201.39        12.33 o                         
 -11   8   8        854.76        857.63        21.25 o                         
 -10   8   8       1054.95       1033.98        24.70 o                         
  -9   8   8       1351.52       1341.21        20.06 o                         
  -8   8   8       1118.80       1125.73        16.63 o                         
  -7   8   8       1268.06       1292.95        18.47 o                         
  -6   8   8       1055.12       1084.64        15.17 o                         
  -5   8   8        336.05        295.66         7.28 o                         
  -4   8   8       1178.09       1155.69        13.36 o                         
  -3   8   8        291.28        273.69         5.97 o                         
  -2   8   8       5790.25       5657.47        36.87 o                         
  -1   8   8       1261.44       1279.28        13.56 o                         
   0   8   8       7471.94       7271.16        44.89 o                         
   1   8   8       3910.56       3825.51        27.09 o                         
   2   8   8       2351.02       2319.99        22.78 o                         
   3   8   8        893.93        871.53        11.24 o                         
   4   8   8         86.05        102.04         4.88 o                         
   5   8   8        564.88        550.81         8.66 o                         
   6   8   8        849.62        882.07        11.44 o                         
   7   8   8       1066.57       1090.60        16.32 o                         
   8   8   8       2175.72       2183.88        25.12 o                         
   9   8   8        535.92        531.37        15.75 o                         
  10   8   8        982.55        957.62        21.97 o                         
  11   8   8        249.89        264.85        16.25 o                         
 -11   9   8        563.70        558.47        18.29 o                         
 -10   9   8         92.96         88.51         8.22 o                         
  -9   9   8        153.65        155.42         9.29 o                         
  -8   9   8          8.63          6.51         3.40 o                         
  -7   9   8       2377.29       2421.84        29.86 o                         
  -6   9   8         10.39         12.03         2.93 o                         
  -5   9   8       3705.39       3780.26        33.76 o                         
  -4   9   8          0.08          0.64         1.96 o                         
  -3   9   8       4738.62       4763.52        37.10 o                         
  -2   9   8         36.69         34.95         3.20 o                         
  -1   9   8        205.09        214.47         6.82 o                         
   0   9   8         92.91         87.83         4.22 o                         
   1   9   8       2169.72       2105.59        20.69 o                         
   2   9   8         32.05         33.97         3.24 o                         
   3   9   8       6203.73       6144.47        47.61 o                         
   4   9   8          0.70         -0.16         2.13 o                         
   5   9   8       4412.39       4392.59        35.21 o                         
   6   9   8        123.96        127.94         6.30 o                         
   7   9   8        732.67        755.28        13.34 o                         
   8   9   8         66.12         51.36         6.28 o                         
   9   9   8        319.43        284.27        12.66 o                         
  10   9   8        151.89        132.01        14.78 o                         
 -10  10   8       1115.01       1157.80        25.36 o                         
  -9  10   8        615.78        607.58        17.55 o                         
  -8  10   8       1488.56       1458.65        27.04 o                         
  -7  10   8        618.24        660.37        18.58 o                         
  -6  10   8        489.59        495.86        11.61 o                         
  -5  10   8         23.43         20.16         3.39 o                         
  -4  10   8         28.82         27.64         3.50 o                         
  -3  10   8       1131.93       1089.46        14.78 o                         
  -2  10   8       1206.09       1227.29        15.61 o                         
  -1  10   8       2496.06       2537.07        24.29 o                         
   0  10   8       2575.35       2609.49        24.56 o                         
   1  10   8       2206.88       2204.43        22.18 o                         
   2  10   8       1093.63       1100.23        14.64 o                         
   3  10   8        262.68        282.05         8.43 o                         
   4  10   8         14.82         18.50         3.28 o                         
   5  10   8        180.34        171.20         8.12 o                         
   6  10   8        611.08        587.19        12.16 o                         
   7  10   8        576.65        527.65        18.62 o                         
   8  10   8        330.92        332.06        13.28 o                         
   9  10   8        884.93        908.70        25.02 o                         
  10  10   8        688.95        708.47        20.51 o                         
  -9  11   8         40.55         39.72         6.48 o                         
  -8  11   8       1097.16       1080.01        23.57 o                         
  -7  11   8          5.42          4.27         3.90 o                         
  -6  11   8       2112.84       2066.72        30.06 o                         
  -5  11   8        178.92        189.84         9.31 o                         
  -4  11   8       3430.20       3460.47        33.56 o                         
  -3  11   8         23.06         23.71         3.50 o                         
  -2  11   8       1997.08       2043.71        22.09 o                         
  -1  11   8          2.78          4.03         2.53 o                         
   0  11   8        137.74        131.36         6.67 o                         
   1  11   8          1.20         -1.19         2.50 o                         
   2  11   8       2890.29       2909.83        29.12 o                         
   3  11   8        567.81        600.59        11.84 o                         
   4  11   8       2779.26       2698.82        30.87 o                         
   5  11   8        505.48        497.74        18.42 o                         
   6  11   8        869.98        868.61        32.66 o                         
   7  11   8        559.60        598.94        19.91 o                         
   8  11   8        130.20        132.73         9.79 o                         
   9  11   8         74.90         76.49         9.67 o                         
  -8  12   8         28.81         17.83         5.75 o                         
  -7  12   8       1057.30       1115.65        28.16 o                         
  -6  12   8         44.15         59.38         8.00 o                         
  -5  12   8         93.34        111.08         8.87 o                         
  -4  12   8         59.21         59.87         5.59 o                         
  -3  12   8       1092.99       1139.10        18.51 o                         
  -2  12   8        566.05        539.85        11.21 o                         
  -1  12   8       1511.15       1528.77        19.18 o                         
   0  12   8        731.29        742.70        14.85 o                         
   1  12   8       1793.12       1808.52        24.09 o                         
   2  12   8        291.74        280.20        14.44 o                         
   3  12   8        345.80        373.64        16.14 o                         
   4  12   8        282.99        270.20        22.51 o                         
   5  12   8          0.67         -4.60         4.75 o                         
   6  12   8        483.42        461.71        18.12 o                         
   7  12   8        742.37        775.95        43.39 o                         
  -7  13   8       1215.51       1189.22        32.79 o                         
  -6  13   8        308.78        340.34        16.87 o                         
  -5  13   8       2904.98       2843.01        82.26 o                         
  -4  13   8        231.85        254.79        13.22 o                         
  -3  13   8       2363.34       2402.72        45.01 o                         
  -2  13   8        256.25        261.70        12.66 o                         
  -1  13   8        166.81        204.12        15.80 o                         
   0  13   8         22.07         21.91         6.97 o                         
   1  13   8        524.19        469.38        22.27 o                         
   2  13   8         69.22         63.63        11.02 o                         
   3  13   8       1104.86       1096.99        41.36 o                         
   4  13   8        664.11        692.63        28.02 o                         
   5  13   8       1710.35       1763.90        36.42 o                         
   6  13   8        292.71        308.05        16.70 o                         
  -4  14   8         92.63         83.46         8.77 o                         
  -3  14   8        289.53        265.37        13.79 o                         
  -2  14   8       1409.91       1456.23        28.24 o                         
  -1  14   8        414.88        402.15        17.28 o                         
   0  14   8       2298.55       2344.32        54.60 o                         
   1  14   8        321.37        336.57        22.91 o                         
   2  14   8        953.11        997.51        84.46 o                         
   3  14   8         40.45         29.01         9.30 o                         
   4  14   8         10.57         15.77         8.79 o                         
 -11   0   9         14.41         16.70         7.62 o                         
  -9   0   9       5110.31       4873.22        57.68 o                         
  -7   0   9      11638.35      11349.33        98.33 o                         
  -5   0   9      11003.00      10904.17        76.22 o                         
  -3   0   9       2399.85       2348.21        29.57 o                         
  -1   0   9         21.39         16.69         1.84 o                         
   1   0   9       3988.39       3737.42        64.14 o                         
   3   0   9       7332.20       7142.72        55.95 o                         
   5   0   9       4203.46       4119.15        36.39 o                         
   7   0   9          1.81          2.98         2.14 o                         
   9   0   9       4220.59       4319.28        62.40 o                         
  11   0   9       1425.05       1420.83        40.52 o                         
  13   0   9       1296.38       1279.15        96.89 o                         
 -13   1   9        880.35        875.81        42.81 o                         
 -12   1   9       1604.15       1563.03        56.11 o                         
 -11   1   9       1496.24       1517.11        26.86 o                         
 -10   1   9       2761.42       2873.21        40.20 o                         
  -9   1   9       1366.53       1303.31        17.07 o                         
  -8   1   9       2730.42       2679.37        21.93 o                         
  -7   1   9        121.67        123.60         4.10 o                         
  -6   1   9         76.14         71.90         3.37 o                         
  -5   1   9       3494.29       3393.45        22.44 o                         
  -4   1   9       6341.75       6411.22        36.71 o                         
  -3   1   9       4179.72       4318.21        26.89 o                         
  -2   1   9       9564.61       9550.41        53.77 o                         
  -1   1   9       4155.13       3951.86        23.21 o                         
   0   1   9       5654.87       5687.63        33.52 o                         
   1   1   9       1544.70       1485.91         9.68 o                         
   2   1   9        526.50        508.30         5.11 o                         
   3   1   9        553.88        587.92         7.83 o                         
   4   1   9         46.06         43.54         2.16 o                         
   5   1   9       2161.33       2222.02        17.09 o                         
   6   1   9       2345.59       2327.05        18.31 o                         
   7   1   9       1599.01       1619.85        15.93 o                         
   8   1   9       2707.60       2703.42        23.28 o                         
   9   1   9       1671.50       1726.91        19.68 o                         
  10   1   9       1765.87       1786.56        22.36 o                         
  11   1   9         35.56         30.06         4.54 o                         
  12   1   9          3.82          0.86         4.25 o                         
  13   1   9          1.33         -0.12         4.61 o                         
 -14   2   9       1746.55       1716.33        71.15 o                         
 -13   2   9        599.25        629.38        37.02 o                         
 -12   2   9       1276.72       1263.38        50.33 o                         
 -11   2   9         38.84         47.73         6.73 o                         
 -10   2   9         31.03         29.81         5.79 o                         
  -9   2   9          2.51          4.30         1.90 o                         
  -8   2   9       3374.97       3429.25        25.67 o                         
  -7   2   9        363.57        376.01         6.28 o                         
  -6   2   9      11132.91      10953.61        60.14 o                         
  -5   2   9        258.75        244.67         4.59 o                         
  -4   2   9       8060.85       7631.02        42.78 o                         
  -3   2   9       2166.46       2306.76        16.81 o                         
  -2   2   9        491.97        523.41         5.36 o                         
  -1   2   9         41.36         57.97         2.41 o                         
   0   2   9       4748.76       4901.42        26.84 o                         
   1   2   9          2.79          8.42         1.28 o                         
   2   2   9       5965.25       5563.32        31.10 o                         
   3   2   9       1617.96       1704.90        11.77 o                         
   4   2   9       5112.54       5020.49        29.88 o                         
   5   2   9          0.75          2.16         1.29 o                         
   6   2   9       3083.67       3093.58        25.50 o                         
   7   2   9         16.78         10.72         2.01 o                         
   8   2   9        419.85        429.10         8.16 o                         
   9   2   9         50.46         47.06         3.71 o                         
  10   2   9       1969.92       1964.02        20.67 o                         
  11   2   9        353.91        359.39        11.95 o                         
  12   2   9       2578.53       2516.48        39.69 o                         
  13   2   9        193.75        181.82        16.37 o                         
 -14   3   9         71.38         57.85        16.20 o                         
 -13   3   9       1867.53       2007.88        70.00 o                         
 -12   3   9       1200.88       1211.90        50.33 o                         
 -11   3   9       3657.07       3667.83        38.08 o                         
 -10   3   9        709.55        728.54        12.72 o                         
  -9   3   9       3864.66       3814.69        31.91 o                         
  -8   3   9        797.59        789.85        10.30 o                         
  -7   3   9        301.20        344.00         6.14 o                         
  -6   3   9          1.55         25.72         2.81 o                         
  -5   3   9        187.51        178.91         4.20 o                         
  -4   3   9        656.13        641.00         7.40 o                         
  -3   3   9       8552.70       8491.02        42.68 o                         
  -2   3   9       2528.81       2376.59        15.44 o                         
  -1   3   9       7693.63       7525.90        39.37 o                         
   0   3   9        650.84        664.23         5.97 o                         
   1   3   9       5180.52       5177.80        28.55 o                         
   2   3   9        768.22        871.58         8.11 o                         
   3   3   9        616.83        726.85         7.48 o                         
   4   3   9        562.11        554.59         7.19 o                         
   5   3   9       3344.65       3318.57        22.41 o                         
   6   3   9        670.60        725.70         9.83 o                         
   7   3   9       5800.70       5684.80        39.39 o                         
   8   3   9       2002.22       1981.42        19.33 o                         
   9   3   9       2654.33       2637.96        24.09 o                         
  10   3   9        492.61        487.62         9.72 o                         
  11   3   9        684.78        689.07        15.09 o                         
  12   3   9          3.23         12.85         4.90 o                         
  13   3   9        160.64        169.38        13.94 o                         
 -13   4   9       1545.17       1549.73        61.90 o                         
 -12   4   9         71.58         57.21         8.30 o                         
 -11   4   9          1.79          2.12         2.74 o                         
 -10   4   9         10.16         11.77         2.89 o                         
  -9   4   9       2071.40       2066.46        27.81 o                         
  -8   4   9        244.39        253.67         6.68 o                         
  -7   4   9       8442.67       8392.72        51.22 o                         
  -6   4   9       3123.47       2987.58        21.61 o                         
  -5   4   9       9840.67       9677.66        53.82 o                         
  -4   4   9       1325.40       1339.68        12.42 o                         
  -3   4   9       3621.12       3580.90        21.01 o                         
  -2   4   9         81.70         93.17         2.76 o                         
  -1   4   9        830.59        910.65         8.23 o                         
   0   4   9         74.14         75.53         2.39 o                         
   1   4   9       8533.28       8566.96        46.72 o                         
   2   4   9        220.38        190.77         3.47 o                         
   3   4   9       7130.22       6981.27        39.65 o                         
   4   4   9       1068.01       1025.69        10.07 o                         
   5   4   9       2936.22       2895.42        20.61 o                         
   6   4   9         22.34         21.47         2.38 o                         
   7   4   9          3.35          4.82         1.94 o                         
   8   4   9          0.81          0.55         1.89 o                         
   9   4   9        723.98        710.79        11.42 o                         
  10   4   9        178.55        167.44         7.60 o                         
  11   4   9       2725.29       2670.91        38.13 o                         
  12   4   9        254.50        246.86        12.00 o                         
  13   4   9       1984.12       2011.07        44.48 o                         
 -13   5   9        171.33        178.37        16.47 o                         
 -12   5   9       1364.07       1374.81        26.78 o                         
 -11   5   9        438.26        464.40        14.60 o                         
 -10   5   9       2571.55       2528.28        28.84 o                         
  -9   5   9         94.62         93.15         7.90 o                         
  -8   5   9       1767.88       1773.86        19.20 o                         
  -7   5   9         37.17         44.59         3.61 o                         
  -6   5   9         53.19         43.89         3.00 o                         
  -5   5   9        400.92        420.18         7.61 o                         
  -4   5   9       6656.04       6629.41        40.73 o                         
  -3   5   9       1738.23       1695.15        13.04 o                         
  -2   5   9       9198.63       8928.01        49.31 o                         
  -1   5   9        777.55        718.16         8.16 o                         
   0   5   9       6839.31       6730.28        38.51 o                         
   1   5   9        174.28        171.92         3.82 o                         
   2   5   9       2707.53       2600.76        19.31 o                         
   3   5   9        443.86        449.39         6.53 o                         
   4   5   9          3.09          8.26         1.57 o                         
   5   5   9        402.87        375.35         6.51 o                         
   6   5   9       3968.52       3819.63        28.92 o                         
   7   5   9        118.73        124.00         5.48 o                         
   8   5   9       2877.91       2803.46        30.94 o                         
   9   5   9        196.79        206.66         9.95 o                         
  10   5   9        382.12        388.58         9.90 o                         
  11   5   9        125.23        140.00         8.67 o                         
  12   5   9          1.28          0.87         4.67 o                         
 -13   6   9        246.40        272.48        20.05 o                         
 -12   6   9         40.70         48.02         6.83 o                         
 -11   6   9         35.94         44.46         6.26 o                         
 -10   6   9         28.39         27.24         4.01 o                         
  -9   6   9        105.32        106.24         6.24 o                         
  -8   6   9       2451.63       2464.37        24.11 o                         
  -7   6   9       1722.63       1696.83        18.39 o                         
  -6   6   9       5962.17       5953.34        41.24 o                         
  -5   6   9       2765.23       2690.01        22.45 o                         
  -4   6   9       3755.32       3878.37        27.06 o                         
  -3   6   9        724.80        788.20         8.85 o                         
  -2   6   9        131.72        141.80         4.53 o                         
  -1   6   9          9.36         15.45         1.90 o                         
   0   6   9        749.20        812.78        11.42 o                         
   1   6   9         13.23         13.20         2.16 o                         
   2   6   9       3672.13       3604.29        25.11 o                         
   3   6   9       1001.55       1040.12        11.61 o                         
   4   6   9       6915.52       6820.90        42.22 o                         
   5   6   9        182.26        191.08         5.33 o                         
   6   6   9       2160.32       2099.61        19.37 o                         
   7   6   9         43.40         44.00         4.41 o                         
   8   6   9        143.46        139.32         6.16 o                         
   9   6   9        425.19        423.89        11.41 o                         
  10   6   9        931.28        905.78        18.53 o                         
  11   6   9        599.64        605.70        17.70 o                         
  12   6   9        516.37        512.63        17.28 o                         
 -12   7   9          2.79          1.53         4.36 o                         
 -11   7   9       2827.57       2853.43        41.76 o                         
 -10   7   9        223.14        209.80        12.24 o                         
  -9   7   9       2706.07       2706.47        28.68 o                         
  -8   7   9         57.54         54.60         5.27 o                         
  -7   7   9        785.44        789.89        12.15 o                         
  -6   7   9         28.06         23.71         2.90 o                         
  -5   7   9       1865.35       1795.95        18.65 o                         
  -4   7   9        648.89        682.86         9.74 o                         
  -3   7   9       5164.12       5061.66        31.96 o                         
  -2   7   9         30.33         37.96         2.50 o                         
  -1   7   9       6692.70       6752.94        43.98 o                         
   0   7   9        768.95        704.30         8.96 o                         
   1   7   9        591.68        584.40         8.18 o                         
   2   7   9         43.53         49.52         3.14 o                         
   3   7   9         53.99         54.34         3.46 o                         
   4   7   9          0.58          1.39         1.80 o                         
   5   7   9       2354.92       2224.58        19.17 o                         
   6   7   9         11.29         11.73         2.99 o                         
   7   7   9       4764.97       4694.12        37.61 o                         
   8   7   9          4.44          5.73         2.66 o                         
   9   7   9       1908.25       1908.67        28.79 o                         
  10   7   9        107.07        107.18         8.80 o                         
  11   7   9        262.56        266.16        13.75 o                         
 -12   8   9        568.82        553.35        18.07 o                         
 -11   8   9          0.24         -2.51         4.12 o                         
 -10   8   9         45.16         53.42         6.63 o                         
  -9   8   9        874.55        877.47        16.26 o                         
  -8   8   9        679.26        646.87        13.47 o                         
  -7   8   9       2305.06       2259.50        24.62 o                         
  -6   8   9        832.91        858.39        12.83 o                         
  -5   8   9       2416.18       2328.26        22.71 o                         
  -4   8   9       1249.46       1171.96        13.75 o                         
  -3   8   9          6.82         10.93         2.31 o                         
  -2   8   9        926.63        942.10        11.98 o                         
  -1   8   9        667.92        654.50        10.61 o                         
   0   8   9        112.86        114.14         4.87 o                         
   1   8   9       2698.05       2679.16        22.67 o                         
   2   8   9       2376.15       2332.57        21.99 o                         
   3   8   9       3140.21       3101.44        26.90 o                         
   4   8   9       1465.44       1468.86        16.12 o                         
   5   8   9       1600.02       1581.01        16.86 o                         
   6   8   9         55.61         64.31         4.12 o                         
   7   8   9          5.56          6.31         2.40 o                         
   8   8   9          4.51          7.31         3.46 o                         
   9   8   9        393.16        373.11        13.74 o                         
  10   8   9        900.02        888.01        21.52 o                         
  11   8   9        895.92        852.66        21.80 o                         
 -11   9   9          5.07          9.63         5.00 o                         
 -10   9   9       3340.71       3361.40        59.37 o                         
  -9   9   9        229.34        279.16        12.84 o                         
  -8   9   9        933.35        933.32        18.63 o                         
  -7   9   9        209.78        216.15         9.66 o                         
  -6   9   9         24.88         20.51         3.46 o                         
  -5   9   9         73.11         82.35         5.13 o                         
  -4   9   9       1402.32       1356.98        16.37 o                         
  -3   9   9        257.27        262.29         7.77 o                         
  -2   9   9       7068.95       7009.86        50.25 o                         
  -1   9   9        574.75        553.91         9.19 o                         
   0   9   9       5729.45       5708.28        39.99 o                         
   1   9   9        506.57        496.38         9.35 o                         
   2   9   9        516.85        552.67        10.58 o                         
   3   9   9        135.24        148.71         6.36 o                         
   4   9   9        320.59        298.92         8.27 o                         
   5   9   9        121.71        128.80         5.77 o                         
   6   9   9       1852.91       1805.87        20.06 o                         
   7   9   9          4.84          2.40         3.76 o                         
   8   9   9       3186.40       3160.75        50.08 o                         
   9   9   9        157.84        165.10        10.92 o                         
  10   9   9        747.99        815.95        25.88 o                         
 -10  10   9         74.85         65.44         7.78 o                         
  -9  10   9        203.76        215.92        12.17 o                         
  -8  10   9        474.50        447.65        14.89 o                         
  -7  10   9       1637.86       1663.35        26.23 o                         
  -6  10   9       1408.41       1402.39        20.25 o                         
  -5  10   9       3003.81       3029.19        30.14 o                         
  -4  10   9        655.27        678.49        12.58 o                         
  -3  10   9        831.16        851.16        13.90 o                         
  -2  10   9          0.39         -0.18         2.10 o                         
  -1  10   9          1.62          4.84         2.31 o                         
   0  10   9       1389.73       1355.44        17.96 o                         
   1  10   9       1095.11       1070.58        14.72 o                         
   2  10   9       1477.24       1424.93        19.49 o                         
   3  10   9       1092.91       1077.62        15.77 o                         
   4  10   9       1185.87       1171.72        16.65 o                         
   5  10   9        802.08        808.84        13.85 o                         
   6  10   9        257.64        263.93        12.59 o                         
   7  10   9          8.09          6.04         4.32 o                         
   8  10   9        370.01        389.79        26.20 o                         
   9  10   9         86.32         70.02        11.04 o                         
  -9  11   9       1488.16       1524.09        37.10 o                         
  -8  11   9        259.73        252.38        13.14 o                         
  -7  11   9         57.19         62.58         7.00 o                         
  -6  11   9          8.91          5.67         4.50 o                         
  -5  11   9        720.70        718.41        16.47 o                         
  -4  11   9         15.28         16.88         3.53 o                         
  -3  11   9       3830.14       3749.38        35.48 o                         
  -2  11   9        268.25        255.35         8.25 o                         
  -1  11   9       4568.22       4519.85        37.70 o                         
   0  11   9        134.98        146.51         7.12 o                         
   1  11   9       1686.23       1688.76        21.39 o                         
   2  11   9        882.45        948.82        15.23 o                         
   3  11   9          0.08          0.11         2.69 o                         
   4  11   9         29.48         26.70         5.57 o                         
   5  11   9        896.29        926.00        44.25 o                         
   6  11   9        129.01        143.94        11.57 o                         
   7  11   9       3166.84       3145.12        51.19 o                         
   8  11   9        220.28        231.16        13.00 o                         
  -8  12   9        378.91        428.42        15.75 o                         
  -7  12   9        522.45        548.92        20.03 o                         
  -6  12   9       1041.86       1119.36        30.40 o                         
  -5  12   9        134.87        125.57         9.44 o                         
  -4  12   9        794.17        867.65        23.04 o                         
  -3  12   9          5.80         24.96         4.54 o                         
  -2  12   9         83.74         60.89         6.98 o                         
  -1  12   9        566.13        556.70        12.12 o                         
   0  12   9        222.62        222.74        10.28 o                         
   1  12   9        441.91        412.43        12.47 o                         
   2  12   9       1384.35       1356.24        29.13 o                         
   3  12   9       1091.14       1151.45        31.43 o                         
   4  12   9       1048.35       1085.72        27.10 o                         
   5  12   9        120.38        109.94        15.42 o                         
   6  12   9        387.36        380.57        16.97 o                         
   7  12   9         14.40         15.74        13.88 o                         
  -6  13   9          1.52          0.05         5.23 o                         
  -5  13   9          1.54         -2.55         5.65 o                         
  -4  13   9       1126.30       1119.36        24.57 o                         
  -3  13   9          4.94          6.74         4.61 o                         
  -2  13   9       1861.14       1859.03        31.70 o                         
  -1  13   9        299.15        337.76        15.54 o                         
   0  13   9        656.02        672.82        35.71 o                         
   1  13   9        303.28        328.01        16.16 o                         
   2  13   9        108.44         93.80        12.88 o                         
   3  13   9        114.67        110.85        13.50 o                         
   4  13   9         52.08         50.90        10.42 o                         
   5  13   9        160.38        164.35        12.97 o                         
  -4  14   9         24.68         33.24         6.73 o                         
  -3  14   9        254.62        257.40        16.37 o                         
  -2  14   9        403.06        415.79        18.16 o                         
  -1  14   9         11.07          9.24         5.84 o                         
   0  14   9          8.53          7.14         7.56 o                         
   1  14   9        791.15        688.65        28.37 o                         
   2  14   9         13.69          1.22         7.15 o                         
   3  14   9       1277.90       1258.75        53.80 o                         
 -12   0  10       1714.11       1624.93        57.27 o                         
 -10   0  10       4128.63       4096.98        52.89 o                         
  -8   0  10       1223.82       1299.19        21.37 o                         
  -6   0  10       2406.92       2523.24        30.45 o                         
  -4   0  10      10447.03      10411.81        88.71 o                         
  -2   0  10      22268.81      22347.16       145.85 o                         
   0   0  10       5672.84       5487.31        40.53 o                         
   2   0  10         43.72         39.32         2.86 o                         
   4   0  10      10153.24      10006.15        76.68 o                         
   6   0  10       9046.75       9292.43        73.59 o                         
   8   0  10       4884.56       4827.00        56.73 o                         
  10   0  10        117.73        146.97        13.36 o                         
  12   0  10        531.60        489.19        31.82 o                         
 -13   1  10         48.72         36.44        12.73 o                         
 -12   1  10          9.48          8.10         8.10 o                         
 -11   1  10         59.51         52.20         5.10 o                         
 -10   1  10        757.45        766.78        13.54 o                         
  -9   1  10       2622.54       2596.14        26.66 o                         
  -8   1  10       2821.15       2838.08        24.71 o                         
  -7   1  10       6774.87       6705.42        45.49 o                         
  -6   1  10       7209.58       7063.13        43.24 o                         
  -5   1  10       8375.65       8231.20        48.40 o                         
  -4   1  10        181.21        170.18         3.89 o                         
  -3   1  10         38.78         47.68         2.64 o                         
  -2   1  10       1816.47       1906.86        12.17 o                         
  -1   1  10        990.19        944.55         8.98 o                         
   0   1  10      13135.62      13578.20        62.14 o                         
   1   1  10      12027.65      12105.79        55.93 o                         
   2   1  10      14519.48      14907.61        65.76 o                         
   3   1  10       6664.29       6591.48        34.12 o                         
   4   1  10       3726.55       3886.93        24.75 o                         
   5   1  10       1071.87       1025.20        10.56 o                         
   6   1  10          7.14          4.41         1.63 o                         
   7   1  10        515.71        510.32         8.44 o                         
   8   1  10        371.41        375.84         8.74 o                         
   9   1  10        788.44        798.06        14.29 o                         
  10   1  10       2409.33       2395.45        35.22 o                         
  11   1  10       1015.55       1021.65        38.49 o                         
  12   1  10        847.69        860.64        21.97 o                         
  13   1  10        243.57        241.08        14.09 o                         
 -14   2  10          1.31         23.72        12.15 o                         
 -13   2  10        430.05        433.85        31.82 o                         
 -12   2  10        576.34        591.78        34.71 o                         
 -11   2  10       1976.04       2010.92        29.05 o                         
 -10   2  10          3.58          0.83         2.55 o                         
  -9   2  10       3101.93       3073.71        36.79 o                         
  -8   2  10         10.23         17.85         2.21 o                         
  -7   2  10         12.25         19.68         2.19 o                         
  -6   2  10        458.60        407.84         6.41 o                         
  -5   2  10       4990.81       4929.05        30.67 o                         
  -4   2  10         72.73         67.33         3.44 o                         
  -3   2  10      13511.11      13408.23        70.37 o                         
  -2   2  10        663.68        666.99         6.60 o                         
  -1   2  10      13921.37      13718.94        67.67 o                         
   0   2  10        277.36        259.06         3.71 o                         
   1   2  10       3323.87       3269.69        18.11 o                         
   2   2  10        477.98        528.32         5.63 o                         
   3   2  10        359.88        359.77         4.90 o                         
   4   2  10         43.09         59.18         3.37 o                         
   5   2  10       6703.02       6636.96        42.75 o                         
   6   2  10        238.73        223.97         5.62 o                         
   7   2  10       4223.61       4131.76        31.20 o                         
   8   2  10         80.76         81.24         4.32 o                         
   9   2  10        355.10        354.27         8.20 o                         
  10   2  10         57.65         52.28         4.78 o                         
  11   2  10         29.16         24.45         5.55 o                         
  12   2  10         37.91         26.68         6.02 o                         
  13   2  10        452.94        444.04        19.96 o                         
 -13   3  10         59.50         54.38        15.62 o                         
 -12   3  10          0.33          3.47         8.10 o                         
 -11   3  10        202.20        202.36        12.16 o                         
 -10   3  10       1482.48       1492.70        21.19 o                         
  -9   3  10       1237.04       1225.29        14.86 o                         
  -8   3  10       5945.52       5677.52        38.17 o                         
  -7   3  10       3515.95       3338.44        24.13 o                         
  -6   3  10       4488.12       4585.94        31.12 o                         
  -5   3  10       1950.04       1906.84        15.45 o                         
  -4   3  10       2725.43       2842.40        19.92 o                         
  -3   3  10        199.56        196.51         4.05 o                         
  -2   3  10        330.51        338.06         4.53 o                         
  -1   3  10        156.95        124.44         2.97 o                         
   0   3  10       6312.74       6195.07        36.11 o                         
   1   3  10       2234.15       2129.05        13.85 o                         
   2   3  10      13356.97      13442.83        67.11 o                         
   3   3  10       3336.13       3478.12        21.36 o                         
   4   3  10       5435.95       5369.76        32.30 o                         
   5   3  10        137.93        122.88         4.22 o                         
   6   3  10        205.59        205.84         6.86 o                         
   7   3  10        469.29        462.34         8.35 o                         
   8   3  10       1217.96       1229.56        14.72 o                         
   9   3  10       1124.76       1142.62        15.44 o                         
  10   3  10       1081.86       1104.41        14.99 o                         
  11   3  10        591.59        544.62        19.12 o                         
  12   3  10        382.34        420.39        16.87 o                         
  13   3  10         18.50         16.13         6.80 o                         
 -13   4  10         44.48         53.22        15.04 o                         
 -12   4  10       2300.17       2299.83        76.65 o                         
 -11   4  10        386.08        398.68        13.49 o                         
 -10   4  10       2446.24       2462.43        26.50 o                         
  -9   4  10          4.59         10.10         2.38 o                         
  -8   4  10        478.85        513.23        10.51 o                         
  -7   4  10          1.50          0.92         1.46 o                         
  -6   4  10       1027.06       1034.22        11.02 o                         
  -5   4  10       1353.82       1350.42        12.54 o                         
  -4   4  10       5595.54       5684.47        34.33 o                         
  -3   4  10       2829.77       2811.12        18.61 o                         
  -2   4  10      15560.48      15796.28        82.02 o                         
  -1   4  10       2022.37       2014.10        14.36 o                         
   0   4  10       5412.00       5299.67        30.01 o                         
   1   4  10        241.01        217.09         3.76 o                         
   2   4  10        119.54        131.15         3.71 o                         
   3   4  10       1480.01       1526.45        12.80 o                         
   4   4  10       5561.76       5738.28        45.63 o                         
   5   4  10        733.18        743.91         9.28 o                         
   6   4  10       6425.81       6372.46        45.04 o                         
   7   4  10       1121.04       1119.38        14.12 o                         
   8   4  10       1435.65       1479.49        16.74 o                         
   9   4  10        227.40        219.93         7.45 o                         
  10   4  10         20.58         23.75         3.75 o                         
  11   4  10        112.87        113.40         8.33 o                         
  12   4  10        187.35        179.95        12.18 o                         
 -13   5  10        481.17        573.84        38.18 o                         
 -12   5  10          1.92         -3.15         4.99 o                         
 -11   5  10          1.02         -1.47         3.37 o                         
 -10   5  10        384.66        382.51        10.49 o                         
  -9   5  10       2347.82       2268.51        24.97 o                         
  -8   5  10        241.35        234.26         7.25 o                         
  -7   5  10       6434.45       6353.30        44.02 o                         
  -6   5  10        438.74        440.73         7.49 o                         
  -5   5  10       3448.41       3444.41        25.23 o                         
  -4   5  10         83.79         75.73         3.38 o                         
  -3   5  10        707.55        672.53         8.95 o                         
  -2   5  10        284.98        289.17         5.06 o                         
  -1   5  10       2411.17       2385.44        17.48 o                         
   0   5  10       1017.05       1024.97        11.04 o                         
   1   5  10       8010.11       7868.72        44.50 o                         
   2   5  10       3291.65       3350.32        23.70 o                         
   3   5  10       8606.66       8383.40        49.73 o                         
   4   5  10         17.81         28.60         2.53 o                         
   5   5  10       1753.97       1756.53        15.91 o                         
   6   5  10        170.41        157.71         5.91 o                         
   7   5  10        188.99        197.48         6.72 o                         
   8   5  10        958.26        960.71        13.97 o                         
   9   5  10       1466.29       1449.67        18.27 o                         
  10   5  10         81.55         81.32         6.18 o                         
  11   5  10       1017.15       1017.98        20.13 o                         
  12   5  10        267.23        261.86        13.79 o                         
 -13   6  10        584.56        627.64        37.02 o                         
 -12   6  10        332.92        334.42        13.77 o                         
 -11   6  10       2098.18       2069.75        33.65 o                         
 -10   6  10        452.16        442.83        11.45 o                         
  -9   6  10       1913.54       1945.16        23.06 o                         
  -8   6  10        223.38        228.96         7.51 o                         
  -7   6  10         85.96         79.21         4.55 o                         
  -6   6  10        296.24        273.97         7.56 o                         
  -5   6  10       2947.34       2878.23        25.34 o                         
  -4   6  10       5215.48       4896.59        34.61 o                         
  -3   6  10       6093.14       6173.32        38.97 o                         
  -2   6  10       2798.67       2814.44        20.27 o                         
  -1   6  10       4732.09       4779.40        31.49 o                         
   0   6  10       1337.98       1378.68        13.21 o                         
   1   6  10       1037.57        995.88        11.52 o                         
   2   6  10         85.97         75.05         3.48 o                         
   3   6  10       1071.39       1068.03        12.12 o                         
   4   6  10        989.59       1015.61        12.11 o                         
   5   6  10       5601.26       5677.65        37.42 o                         
   6   6  10       1147.89       1201.21        14.81 o                         
   7   6  10       4210.86       4176.87        34.47 o                         
   8   6  10        825.66        820.44        13.15 o                         
   9   6  10        655.05        648.51        14.81 o                         
  10   6  10         59.86         72.09         6.56 o                         
  11   6  10         13.75         18.55         5.44 o                         
  12   6  10        289.46        287.37        17.62 o                         
 -12   7  10         16.80         18.22         6.51 o                         
 -11   7  10         32.58         38.42         8.60 o                         
 -10   7  10        388.56        378.03        12.66 o                         
  -9   7  10         26.96         35.64         4.20 o                         
  -8   7  10       4308.19       4298.23        38.58 o                         
  -7   7  10        105.62        114.06         5.91 o                         
  -6   7  10       7291.02       7134.65        51.56 o                         
  -5   7  10        117.86        108.33         5.14 o                         
  -4   7  10       2844.38       2790.08        24.94 o                         
  -3   7  10        208.46        190.61         5.13 o                         
  -2   7  10        436.85        413.07         6.68 o                         
  -1   7  10        445.52        435.88         7.24 o                         
   0   7  10       8433.02       8260.73        50.03 o                         
   1   7  10        110.67        135.09         5.06 o                         
   2   7  10       6730.42       6617.95        44.20 o                         
   3   7  10        258.91        251.60         6.79 o                         
   4   7  10       3829.71       3861.92        29.73 o                         
   5   7  10        130.74        116.19         5.07 o                         
   6   7  10         28.72         34.14         4.00 o                         
   7   7  10        228.15        245.67         7.67 o                         
   8   7  10        651.14        676.66        12.13 o                         
   9   7  10        237.17        251.36        10.75 o                         
  10   7  10       1593.13       1608.31        47.01 o                         
  11   7  10         60.94         45.07         6.97 o                         
 -11   8  10        528.34        556.12        17.33 o                         
 -10   8  10       1723.08       1774.11        41.50 o                         
  -9   8  10         59.84         62.19         6.17 o                         
  -8   8  10        199.05        191.79         8.65 o                         
  -7   8  10          7.61         13.99         2.99 o                         
  -6   8  10        259.79        269.75         7.79 o                         
  -5   8  10       1586.70       1591.16        18.19 o                         
  -4   8  10       7204.99       6931.57        49.85 o                         
  -3   8  10       1991.65       1964.29        18.82 o                         
  -2   8  10       3755.48       3760.13        27.80 o                         
  -1   8  10       2039.62       2038.35        18.17 o                         
   0   8  10       1970.11       2003.40        17.87 o                         
   1   8  10        593.95        596.48         9.51 o                         
   2   8  10        666.67        633.47        10.50 o                         
   3   8  10        186.06        174.59         6.33 o                         
   4   8  10       2052.24       2025.43        20.96 o                         
   5   8  10       1447.16       1472.25        16.48 o                         
   6   8  10       3366.23       3355.52        28.44 o                         
   7   8  10        707.91        737.34        13.43 o                         
   8   8  10        980.68       1012.63        19.80 o                         
   9   8  10        367.82        409.63        15.43 o                         
  10   8  10          9.92          8.18         4.89 o                         
  11   8  10        121.97        111.11        14.66 o                         
 -11   9  10         11.60         13.06         5.18 o                         
 -10   9  10          0.06          1.84         6.10 o                         
  -9   9  10       1271.96       1276.81        25.52 o                         
  -8   9  10          0.00         -3.63         3.16 o                         
  -7   9  10       3921.31       3842.31        38.54 o                         
  -6   9  10          5.36          9.16         2.93 o                         
  -5   9  10       2160.96       2203.12        24.17 o                         
  -4   9  10         51.61         57.29         5.08 o                         
  -3   9  10        933.44        944.05        14.41 o                         
  -2   9  10         63.10         59.08         4.13 o                         
  -1   9  10       1002.41        957.93        12.54 o                         
   0   9  10         10.19          7.19         2.43 o                         
   1   9  10       2832.05       2786.02        25.85 o                         
   2   9  10        350.79        343.73         8.25 o                         
   3   9  10       4274.44       4313.56        37.35 o                         
   4   9  10        104.18         89.50         5.37 o                         
   5   9  10        517.76        540.92        11.13 o                         
   6   9  10        420.92        399.79         9.93 o                         
   7   9  10        190.71        175.02        10.26 o                         
   8   9  10        224.16        220.23        26.00 o                         
   9   9  10       1119.76       1065.18        27.27 o                         
  10   9  10        375.78        393.44        17.69 o                         
 -10  10  10        646.02        685.26        19.79 o                         
  -9  10  10        292.17        278.00        13.78 o                         
  -8  10  10         81.36         93.76         9.69 o                         
  -7  10  10         86.95         94.17         8.00 o                         
  -6  10  10        223.62        208.63         8.96 o                         
  -5  10  10       1022.16       1044.33        16.89 o                         
  -4  10  10       1097.90       1094.60        17.66 o                         
  -3  10  10       1003.11        979.38        15.29 o                         
  -2  10  10       1053.91       1064.68        18.45 o                         
  -1  10  10        855.34        890.19        13.43 o                         
   0  10  10       1156.79       1179.73        15.77 o                         
   1  10  10        128.55        144.44         6.36 o                         
   2  10  10         73.16         70.96         4.98 o                         
   3  10  10        644.65        617.24        12.13 o                         
   4  10  10       1570.22       1594.00        20.23 o                         
   5  10  10       1567.51       1549.32        20.24 o                         
   6  10  10       1578.36       1615.84        32.48 o                         
   7  10  10        262.55        264.49        15.13 o                         
   8  10  10        374.81        370.16        16.45 o                         
   9  10  10         42.49         37.44         7.65 o                         
  -9  11  10        226.06        230.92        21.71 o                         
  -8  11  10       2568.44       2558.89        39.48 o                         
  -7  11  10        603.75        647.42        17.86 o                         
  -6  11  10       1163.98       1112.91        23.62 o                         
  -5  11  10        410.24        419.21        12.51 o                         
  -4  11  10        349.28        357.80        11.52 o                         
  -3  11  10        285.29        284.24         9.38 o                         
  -2  11  10        119.23        118.63         6.53 o                         
  -1  11  10         61.01         62.77         4.72 o                         
   0  11  10       1996.43       1984.43        25.25 o                         
   1  11  10        138.47        140.64         7.19 o                         
   2  11  10       5013.78       5040.79        43.72 o                         
   3  11  10        214.64        240.15         8.97 o                         
   4  11  10       1830.75       1831.44        30.11 o                         
   5  11  10        147.36        162.92        14.52 o                         
   6  11  10         14.25         12.61         5.78 o                         
   7  11  10        175.78        171.13        25.47 o                         
   8  11  10        993.15        971.98        40.20 o                         
  -7  12  10          0.92          2.89         5.05 o                         
  -6  12  10        613.68        626.84        21.73 o                         
  -5  12  10        498.19        495.93        16.23 o                         
  -4  12  10        291.33        293.10        13.52 o                         
  -3  12  10       2794.40       2889.71        44.62 o                         
  -2  12  10        131.22        123.64         8.37 o                         
  -1  12  10       1777.77       1852.48        29.60 o                         
   0  12  10        135.30        137.51        12.45 o                         
   1  12  10         99.88        116.84        10.22 o                         
   2  12  10         68.33         76.75         8.72 o                         
   3  12  10        422.63        401.38        18.64 o                         
   4  12  10       1701.27       1671.19        35.01 o                         
   5  12  10        787.66        808.00        23.99 o                         
   6  12  10        546.00        519.47        19.96 o                         
   7  12  10        701.88        679.71        27.40 o                         
  -6  13  10        761.53        849.81        25.15 o                         
  -5  13  10       1510.92       1512.75        29.68 o                         
  -4  13  10        178.34        164.41        11.12 o                         
  -3  13  10        180.46        183.04        11.58 o                         
  -2  13  10          8.21          0.54         4.31 o                         
  -1  13  10        718.22        659.94        21.44 o                         
   0  13  10        104.51        103.16        10.31 o                         
   1  13  10       2112.43       2058.53        39.42 o                         
   2  13  10        118.94        148.94        15.53 o                         
   3  13  10        986.50       1016.95        48.01 o                         
   4  13  10        288.60        293.99        23.43 o                         
   5  13  10        159.13        162.05        13.28 o                         
  -3  14  10        170.59        148.00        11.01 o                         
  -2  14  10       1460.94       1527.93        34.78 o                         
  -1  14  10          0.35          1.85         5.43 o                         
   0  14  10        161.63        188.94        13.98 o                         
   1  14  10         21.56         22.72         8.79 o                         
   2  14  10          2.42          9.26         7.77 o                         
 -11   0  11       1373.55       1345.86        27.67 o                         
  -9   0  11       4338.89       4475.48        56.19 o                         
  -7   0  11       2766.84       2879.92        39.42 o                         
  -5   0  11       1437.82       1497.62        21.55 o                         
  -3   0  11       1013.93        990.49        14.66 o                         
  -1   0  11      10098.58      10271.16        71.31 o                         
   1   0  11       6447.72       6041.26        48.65 o                         
   3   0  11       1668.26       1521.56        38.88 o                         
   5   0  11        935.93        870.45        14.66 o                         
   7   0  11       1760.71       1759.21        24.49 o                         
   9   0  11       3279.49       3182.32        46.51 o                         
  11   0  11       2798.47       2802.10        73.47 o                         
  13   0  11        248.61        252.45        27.19 o                         
 -13   1  11       3046.16       3085.57        90.82 o                         
 -12   1  11       1888.96       1874.25        64.21 o                         
 -11   1  11       1145.53       1127.47        19.08 o                         
 -10   1  11       1094.01       1108.60        16.86 o                         
  -9   1  11         13.51         13.15         2.82 o                         
  -8   1  11        187.10        181.35         6.43 o                         
  -7   1  11        555.70        575.76        13.02 o                         
  -6   1  11       1856.06       1801.83        16.38 o                         
  -5   1  11       4777.35       4718.29        32.92 o                         
  -4   1  11       5275.00       5182.41        34.62 o                         
  -3   1  11       7156.50       7314.09        40.95 o                         
  -2   1  11       3527.91       3369.83        19.63 o                         
  -1   1  11       1974.00       2033.54        12.80 o                         
   0   1  11        562.82        634.70         5.95 o                         
   1   1  11        530.93        558.40         5.31 o                         
   2   1  11       2518.03       2631.83        15.50 o                         
   3   1  11       1756.96       1837.98        13.51 o                         
   4   1  11       7228.51       7248.53        41.38 o                         
   5   1  11       3367.71       3389.59        24.07 o                         
   6   1  11       2924.32       2925.74        23.61 o                         
   7   1  11       1455.25       1378.85        15.90 o                         
   8   1  11        821.51        829.89        13.35 o                         
   9   1  11        551.33        550.34        12.54 o                         
  10   1  11          1.49         -1.70         3.06 o                         
  11   1  11        846.71        826.04        20.95 o                         
  12   1  11        193.49        188.44        12.29 o                         
  13   1  11        529.43        491.53        21.58 o                         
 -13   2  11        116.35        118.01        20.25 o                         
 -12   2  11          2.88          6.94         8.68 o                         
 -11   2  11         51.07         58.02         6.09 o                         
 -10   2  11       2592.95       2625.84        28.31 o                         
  -9   2  11        177.39        176.79         7.16 o                         
  -8   2  11       3260.44       3290.53        28.00 o                         
  -7   2  11       1049.02        975.85        11.81 o                         
  -6   2  11        463.67        458.84         9.40 o                         
  -5   2  11        909.33        941.77        10.50 o                         
  -4   2  11        224.77        251.51         4.71 o                         
  -3   2  11        796.88        877.24         8.97 o                         
  -2   2  11       3918.56       3880.10        23.30 o                         
  -1   2  11       1563.84       1594.30        11.15 o                         
   0   2  11      11122.85      11040.96        52.00 o                         
   1   2  11       1130.69       1094.58         8.93 o                         
   2   2  11       7360.16       7161.40        36.97 o                         
   3   2  11       1837.42       1932.86        13.97 o                         
   4   2  11       1281.42       1248.28        11.36 o                         
   5   2  11          7.95          4.29         1.57 o                         
   6   2  11        357.21        363.75         7.46 o                         
   7   2  11         20.94         22.97         2.70 o                         
   8   2  11       1779.26       1784.34        18.55 o                         
   9   2  11        442.05        452.31         9.77 o                         
  10   2  11        862.61        916.66        15.78 o                         
  11   2  11        201.95        195.56        11.90 o                         
  12   2  11       1007.41        980.65        23.86 o                         
 -13   3  11       1789.52       1879.46        70.00 o                         
 -12   3  11       1037.64       1028.26        33.53 o                         
 -11   3  11       2425.25       2501.47        40.29 o                         
 -10   3  11        170.23        148.93         7.91 o                         
  -9   3  11        283.45        282.55         7.79 o                         
  -8   3  11        400.09        427.14         7.85 o                         
  -7   3  11       2781.06       2594.33        20.59 o                         
  -6   3  11       3658.77       3548.03        25.00 o                         
  -5   3  11       8611.55       8526.06        48.91 o                         
  -4   3  11       2798.20       2643.41        19.26 o                         
  -3   3  11       6696.77       6422.51        37.59 o                         
  -2   3  11        816.86        762.96         7.94 o                         
  -1   3  11       2047.36       2060.62        15.04 o                         
   0   3  11         75.65         78.52         2.56 o                         
   1   3  11        128.00        112.50         2.98 o                         
   2   3  11        436.29        466.61         5.95 o                         
   3   3  11       3898.96       3831.28        24.56 o                         
   4   3  11       4237.64       4276.93        27.35 o                         
   5   3  11       5260.14       5336.89        38.96 o                         
   6   3  11       1140.45       1146.56        14.48 o                         
   7   3  11       2636.87       2609.79        23.09 o                         
   8   3  11        617.47        629.12        10.46 o                         
   9   3  11        227.49        220.13         7.34 o                         
  10   3  11          4.27          3.21         3.21 o                         
  11   3  11        267.56        255.89        13.37 o                         
  12   3  11        204.13        194.96        12.47 o                         
 -13   4  11         12.00          5.78         9.83 o                         
 -12   4  11        178.17        210.94        17.64 o                         
 -11   4  11       1146.63       1203.52        35.59 o                         
 -10   4  11        231.26        240.52         9.59 o                         
  -9   4  11       4245.50       4230.49        33.86 o                         
  -8   4  11        754.50        766.26        12.77 o                         
  -7   4  11       3996.34       4050.86        28.46 o                         
  -6   4  11        512.18        508.91         8.02 o                         
  -5   4  11         65.78         75.31         4.40 o                         
  -4   4  11        178.11        171.68         4.60 o                         
  -3   4  11       1733.51       1706.83        15.69 o                         
  -2   4  11       1578.22       1681.96        14.46 o                         
  -1   4  11      10845.20      10810.42        56.12 o                         
   0   4  11       2026.33       1961.74        14.37 o                         
   1   4  11      10379.18      10343.80        56.13 o                         
   2   4  11       3027.71       3092.19        21.34 o                         
   3   4  11       3298.36       3417.50        23.54 o                         
   4   4  11          6.99         15.27         1.89 o                         
   5   4  11          7.35          9.37         1.87 o                         
   6   4  11          1.52          0.67         1.79 o                         
   7   4  11       1772.59       1762.14        24.48 o                         
   8   4  11        645.49        619.37        12.44 o                         
   9   4  11       2328.10       2310.27        24.21 o                         
  10   4  11        907.58        897.90        16.84 o                         
  11   4  11       1569.82       1544.92        25.45 o                         
  12   4  11        245.10        251.90        14.21 o                         
 -13   5  11        410.76        421.13        33.55 o                         
 -12   5  11       3072.11       3106.78        65.41 o                         
 -11   5  11         79.68         87.21         8.00 o                         
 -10   5  11       1548.19       1560.32        21.84 o                         
  -9   5  11          0.02          1.35         2.47 o                         
  -8   5  11          4.94          4.77         2.22 o                         
  -7   5  11       1218.02       1197.36        14.49 o                         
  -6   5  11       1257.18       1255.89        13.56 o                         
  -5   5  11       1862.59       1850.79        17.74 o                         
  -4   5  11       2885.46       3012.16        24.15 o                         
  -3   5  11       2182.64       2076.54        18.35 o                         
  -2   5  11       3719.62       3454.94        24.57 o                         
  -1   5  11         29.86         33.08         2.20 o                         
   0   5  11        213.77        205.02         4.78 o                         
   1   5  11          8.56          7.42         1.59 o                         
   2   5  11       1392.89       1400.53        13.38 o                         
   3   5  11       3524.85       3582.69        26.86 o                         
   4   5  11       1936.42       1905.82        17.73 o                         
   5   5  11        364.30        393.82         7.04 o                         
   6   5  11       2701.06       2645.51        24.43 o                         
   7   5  11        405.46        405.67         8.93 o                         
   8   5  11       1067.67       1046.77        14.89 o                         
   9   5  11         20.99         19.86         3.32 o                         
  10   5  11          4.11         11.12         3.80 o                         
  11   5  11         72.56         59.24         6.25 o                         
  12   5  11        662.16        671.93        50.60 o                         
 -12   6  11        270.04        258.25        16.62 o                         
 -11   6  11        182.68        174.68        14.61 o                         
 -10   6  11       2866.95       2866.09        36.93 o                         
  -9   6  11        455.86        460.02        11.44 o                         
  -8   6  11       3549.95       3559.43        31.58 o                         
  -7   6  11        589.74        571.76        10.54 o                         
  -6   6  11        842.63        907.26        13.05 o                         
  -5   6  11        281.12        308.29         6.84 o                         
  -4   6  11          0.73          4.08         1.72 o                         
  -3   6  11        524.12        475.79         7.92 o                         
  -2   6  11       1133.73       1224.56        12.50 o                         
  -1   6  11       2654.94       2637.78        20.57 o                         
   0   6  11       4516.28       4409.91        30.19 o                         
   1   6  11       4484.08       4469.45        32.24 o                         
   2   6  11       1997.89       2054.66        18.68 o                         
   3   6  11       2433.50       2404.45        20.72 o                         
   4   6  11        129.31        123.35         4.99 o                         
   5   6  11         29.27         23.15         2.72 o                         
   6   6  11        165.22        172.74         6.88 o                         
   7   6  11        136.42        135.87         6.09 o                         
   8   6  11        960.70        948.49        14.41 o                         
   9   6  11       1210.64       1189.36        19.54 o                         
  10   6  11       2205.03       2244.66        31.62 o                         
  11   6  11        615.25        637.10        18.67 o                         
 -12   7  11        127.87        131.63        10.30 o                         
 -11   7  11       1359.36       1411.31        27.76 o                         
 -10   7  11        105.81        115.41        13.69 o                         
  -9   7  11          6.97          4.58         3.08 o                         
  -8   7  11        112.44         99.13         5.84 o                         
  -7   7  11        578.75        577.99        11.46 o                         
  -6   7  11        182.14        166.85         6.65 o                         
  -5   7  11       3243.94       3255.44        28.77 o                         
  -4   7  11          7.19          7.08         2.02 o                         
  -3   7  11       6015.04       5959.94        41.11 o                         
  -2   7  11        157.76        149.21         5.27 o                         
  -1   7  11       3372.08       3325.10        25.13 o                         
   0   7  11          0.15         -0.04         1.50 o                         
   1   7  11        120.87        124.75         5.03 o                         
   2   7  11        144.42        149.54         5.47 o                         
   3   7  11       1444.61       1438.87        16.39 o                         
   4   7  11         32.75         34.63         3.37 o                         
   5   7  11       3212.35       3167.05        26.64 o                         
   6   7  11        170.27        162.59         6.58 o                         
   7   7  11       1550.04       1627.24        20.73 o                         
   8   7  11          3.07          5.45         3.24 o                         
   9   7  11         71.76         74.15         9.44 o                         
  10   7  11         18.84          8.84         4.77 o                         
  11   7  11         56.41         69.14         8.17 o                         
 -11   8  11        816.48        789.49        31.78 o                         
 -10   8  11        525.58        539.00        16.63 o                         
  -9   8  11       2709.41       2749.01        41.46 o                         
  -8   8  11       1608.35       1624.19        22.84 o                         
  -7   8  11       1085.22       1083.87        16.51 o                         
  -6   8  11       1066.77       1091.58        15.32 o                         
  -5   8  11        424.10        453.38         9.79 o                         
  -4   8  11        426.49        405.58         8.64 o                         
  -3   8  11       1134.75       1086.25        14.24 o                         
  -2   8  11       2101.23       1977.33        19.19 o                         
  -1   8  11       3141.34       3159.20        24.83 o                         
   0   8  11       2881.05       2875.72        32.64 o                         
   1   8  11       4521.93       4500.22        34.59 o                         
   2   8  11       3141.84       3185.73        28.98 o                         
   3   8  11       1128.08       1150.75        15.78 o                         
   4   8  11       1443.32       1470.10        17.54 o                         
   5   8  11          2.43          3.70         2.29 o                         
   6   8  11         88.92         85.91         5.11 o                         
   7   8  11        360.44        352.03        10.22 o                         
   8   8  11        588.05        597.05        25.72 o                         
   9   8  11       1432.91       1438.95        32.05 o                         
  10   8  11       1325.51       1321.41        31.45 o                         
 -10   9  11        725.15        750.63        22.44 o                         
  -9   9  11        229.36        218.65        14.11 o                         
  -8   9  11        124.11        107.57         8.43 o                         
  -7   9  11         59.82         64.37         5.53 o                         
  -6   9  11       2071.84       2018.87        23.75 o                         
  -5   9  11         35.82         28.55         3.57 o                         
  -4   9  11       2757.35       2742.50        27.84 o                         
  -3   9  11        149.77        149.97         7.27 o                         
  -2   9  11       1993.45       2080.89        23.04 o                         
  -1   9  11         67.23         78.84         4.40 o                         
   0   9  11         69.85         79.36         4.75 o                         
   1   9  11        246.62        247.81         7.58 o                         
   2   9  11        534.05        545.07        10.95 o                         
   3   9  11         40.35         44.48         4.42 o                         
   4   9  11       2131.46       2081.86        23.52 o                         
   5   9  11          2.67          1.65         2.76 o                         
   6   9  11       2664.49       2638.93        31.14 o                         
   7   9  11          2.34          1.64         3.75 o                         
   8   9  11        177.93        190.76        17.62 o                         
   9   9  11         25.54         27.91         7.53 o                         
 -10  10  11       1021.72       1026.15        24.91 o                         
  -9  10  11       1198.43       1174.29        25.28 o                         
  -8  10  11       1344.17       1309.67        26.17 o                         
  -7  10  11       1449.75       1484.37        24.89 o                         
  -6  10  11        412.65        427.52        12.10 o                         
  -5  10  11        450.90        468.80        11.97 o                         
  -4  10  11         41.93         35.50         4.49 o                         
  -3  10  11        213.12        210.48         8.88 o                         
  -2  10  11        441.97        410.34         9.91 o                         
  -1  10  11       1335.05       1326.03        17.03 o                         
   0  10  11       1075.88       1081.40        15.29 o                         
   1  10  11       2719.54       2735.52        30.04 o                         
   2  10  11       1066.83       1052.82        16.02 o                         
   3  10  11       1080.63       1121.42        16.85 o                         
   4  10  11          0.28          2.47         3.16 o                         
   5  10  11          1.17          0.75         3.27 o                         
   6  10  11        796.10        791.87        19.02 o                         
   7  10  11        535.62        528.25        18.92 o                         
   8  10  11        280.20        281.19        20.60 o                         
   9  10  11        991.36        955.99        41.36 o                         
  -9  11  11         21.61         28.55        11.86 o                         
  -8  11  11        335.34        330.40        14.44 o                         
  -7  11  11       1188.91       1175.13        24.73 o                         
  -6  11  11         29.60         31.24         5.73 o                         
  -5  11  11       2271.15       2323.82        33.51 o                         
  -4  11  11        142.20        165.58         8.95 o                         
  -3  11  11       3055.53       3054.45        33.92 o                         
  -2  11  11        588.20        608.54        12.63 o                         
  -1  11  11        529.64        554.47        13.07 o                         
   0  11  11          3.08          2.40         2.97 o                         
   1  11  11         41.54         33.30         4.51 o                         
   2  11  11         21.22         11.06         3.72 o                         
   3  11  11       1010.19        993.08        24.88 o                         
   4  11  11        101.33        112.81         8.73 o                         
   5  11  11       1394.15       1410.10        38.42 o                         
   6  11  11        151.00        170.14        13.12 o                         
   7  11  11       1102.48       1114.05        28.49 o                         
   8  11  11        612.14        606.82        42.23 o                         
  -7  12  11        925.96        917.03        26.69 o                         
  -6  12  11        796.22        833.75        21.74 o                         
  -5  12  11          6.23          5.94         4.65 o                         
  -4  12  11         92.86        114.26         9.24 o                         
  -3  12  11        108.52        115.12        13.94 o                         
  -2  12  11        560.49        566.96        16.68 o                         
  -1  12  11        563.55        576.33        19.61 o                         
   0  12  11       2297.54       2384.11        42.78 o                         
   1  12  11        185.34        184.81        16.02 o                         
   2  12  11       1315.64       1385.46        30.57 o                         
   3  12  11         55.41         48.63         6.77 o                         
   4  12  11        329.40        366.45        31.97 o                         
   5  12  11        173.11        163.65        12.96 o                         
   6  12  11          7.28         14.08         6.68 o                         
  -5  13  11        319.79        405.52        16.10 o                         
  -4  13  11       1185.19       1204.38        36.82 o                         
  -3  13  11        358.74        402.42        15.12 o                         
  -2  13  11       1456.39       1496.69        33.70 o                         
  -1  13  11        296.22        330.43        17.75 o                         
   0  13  11          8.59         15.41         5.88 o                         
   1  13  11        320.43        303.13        16.30 o                         
   2  13  11        481.87        456.77        18.25 o                         
   3  13  11         40.37         39.26         9.55 o                         
   4  13  11        762.78        742.57        24.35 o                         
  -2  14  11         85.69         78.43        12.19 o                         
  -1  14  11        547.31        592.33        21.79 o                         
   0  14  11          2.55          6.46         5.76 o                         
   1  14  11       1198.14       1123.97        56.69 o                         
 -12   0  12        525.91        509.06        32.39 o                         
 -10   0  12        180.24        181.62        15.86 o                         
  -8   0  12       1541.49       1553.32        24.89 o                         
  -6   0  12       8340.24       8167.61        75.90 o                         
  -4   0  12      18637.80      18224.37       148.50 o                         
  -2   0  12       2566.94       2543.72        28.20 o                         
   0   0  12       4057.93       4350.97        36.79 o                         
   2   0  12       6027.20       6030.37        42.24 o                         
   4   0  12       5466.80       5464.63        51.46 o                         
   6   0  12       6017.19       6196.23        59.29 o                         
   8   0  12        198.60        205.79        10.48 o                         
  10   0  12       1222.60       1228.27        30.49 o                         
  12   0  12       1467.65       1553.40        45.99 o                         
 -13   1  12        268.90        264.36        28.35 o                         
 -12   1  12       1094.43       1157.52        49.75 o                         
 -11   1  12       1662.97       1708.18        24.50 o                         
 -10   1  12       1628.44       1585.45        21.03 o                         
  -9   1  12       2540.33       2541.50        27.23 o                         
  -8   1  12       2735.50       2590.48        24.21 o                         
  -7   1  12       1897.99       1856.36        19.24 o                         
  -6   1  12       3455.92       3297.59        27.01 o                         
  -5   1  12        695.32        670.99         8.97 o                         
  -4   1  12       1370.11       1377.21        13.33 o                         
  -3   1  12       1114.18       1115.99        11.35 o                         
  -2   1  12       6801.97       6784.85        37.09 o                         
  -1   1  12       6002.37       5856.79        30.08 o                         
   0   1  12       8587.04       8767.01        44.16 o                         
   1   1  12       6241.34       6175.65        30.35 o                         
   2   1  12        333.54        322.57         4.95 o                         
   3   1  12        146.08        136.41         3.57 o                         
   4   1  12        123.96        129.78         4.01 o                         
   5   1  12       1458.01       1475.46        13.87 o                         
   6   1  12       1189.43       1214.60        14.41 o                         
   7   1  12       2654.95       2623.79        24.33 o                         
   8   1  12       2788.86       2823.55        26.44 o                         
   9   1  12       2100.20       2116.53        24.69 o                         
  10   1  12       1853.06       1858.44        28.61 o                         
  11   1  12        236.65        260.65        13.93 o                         
  12   1  12         81.92         58.65         7.93 o                         
 -13   2  12       1646.38       1593.11        63.05 o                         
 -12   2  12        797.83        817.72        29.86 o                         
 -11   2  12        557.01        540.10        20.15 o                         
 -10   2  12         31.45         33.94         4.10 o                         
  -9   2  12        156.87        137.37         6.41 o                         
  -8   2  12          5.07          2.43         2.06 o                         
  -7   2  12       2995.80       3011.26        24.41 o                         
  -6   2  12        808.73        796.70        12.40 o                         
  -5   2  12       4159.02       4204.16        29.55 o                         
  -4   2  12          4.07          6.92         1.41 o                         
  -3   2  12       9535.93       9447.97        52.51 o                         
  -2   2  12        197.18        190.51         4.09 o                         
  -1   2  12        105.07         81.96         2.60 o                         
   0   2  12        194.62        170.46         3.45 o                         
   1   2  12       4073.93       4033.97        23.26 o                         
   2   2  12        395.17        408.81         5.58 o                         
   3   2  12       9371.98       9186.86        46.92 o                         
   4   2  12       1284.92       1309.63        12.05 o                         
   5   2  12       4036.97       4007.08        29.49 o                         
   6   2  12        158.38        127.54         5.00 o                         
   7   2  12        689.48        696.24        11.24 o                         
   8   2  12         29.09         27.34         3.62 o                         
   9   2  12        412.03        409.77         9.72 o                         
  10   2  12        114.20        105.90         7.68 o                         
  11   2  12        846.21        856.13        24.80 o                         
  12   2  12        111.81        104.05        10.54 o                         
 -13   3  12          1.57         -4.63         8.68 o                         
 -12   3  12        461.79        427.50        22.09 o                         
 -11   3  12        955.69        953.32        26.78 o                         
 -10   3  12       4517.73       4508.73        44.70 o                         
  -9   3  12        765.24        817.82        13.48 o                         
  -8   3  12       5960.54       5850.21        40.58 o                         
  -7   3  12       1021.81       1006.35        12.45 o                         
  -6   3  12       2813.22       2765.46        21.31 o                         
  -5   3  12         10.77         12.95         1.74 o                         
  -4   3  12         15.09         23.06         2.15 o                         
  -3   3  12       1050.07       1185.36        11.25 o                         
  -2   3  12       1715.10       1643.78        14.96 o                         
  -1   3  12       3085.51       3075.74        21.02 o                         
   0   3  12       5724.62       5599.57        33.27 o                         
   1   3  12       3177.74       3116.02        19.35 o                         
   2   3  12       3525.60       3375.99        22.47 o                         
   3   3  12         23.18         68.82         6.38 o                         
   4   3  12        152.62        170.08         4.51 o                         
   5   3  12        269.59        276.28         6.73 o                         
   6   3  12       3452.06       3453.92        28.87 o                         
   7   3  12        929.79        953.28        12.74 o                         
   8   3  12       3046.20       2989.85        31.58 o                         
   9   3  12        973.13        970.65        14.74 o                         
  10   3  12       1305.07       1360.62        21.46 o                         
  11   3  12        460.72        445.94        15.42 o                         
  12   3  12        418.10        425.16        16.86 o                         
 -13   4  12        220.02        187.43        26.03 o                         
 -12   4  12       1719.10       1801.87        48.59 o                         
 -11   4  12          7.52         11.86         6.95 o                         
 -10   4  12        131.43        138.95         9.85 o                         
  -9   4  12         14.59         13.22         3.24 o                         
  -8   4  12       1114.28       1154.83        15.12 o                         
  -7   4  12        642.59        654.41        12.98 o                         
  -6   4  12       5604.64       5578.43        36.06 o                         
  -5   4  12       3157.75       3042.67        22.48 o                         
  -4   4  12       5818.46       5772.91        37.51 o                         
  -3   4  12       1915.14       1901.42        17.25 o                         
  -2   4  12       3663.85       3554.35        26.52 o                         
  -1   4  12        195.33        211.06         4.84 o                         
   0   4  12        236.65        269.30         5.28 o                         
   1   4  12          6.33         11.49         1.78 o                         
   2   4  12       5745.41       5698.74        38.37 o                         
   3   4  12       1797.52       1889.16        17.22 o                         
   4   4  12      12948.35      12945.74        77.46 o                         
   5   4  12       1043.57       1008.99        12.95 o                         
   6   4  12       3034.14       2991.67        27.74 o                         
   7   4  12        450.98        436.11         9.45 o                         
   8   4  12          0.77          6.75         2.49 o                         
   9   4  12         23.60         27.00         3.65 o                         
  10   4  12        559.73        537.62        14.47 o                         
  11   4  12        122.78        107.97         8.07 o                         
  12   4  12        703.56        719.94        31.16 o                         
 -12   5  12        130.27        141.36        15.53 o                         
 -11   5  12       1085.42       1051.67        34.14 o                         
 -10   5  12        320.86        329.40        13.19 o                         
  -9   5  12       2488.14       2471.30        25.48 o                         
  -8   5  12        553.22        558.51        10.62 o                         
  -7   5  12       2634.14       2602.31        23.82 o                         
  -6   5  12         35.06         40.27         3.24 o                         
  -5   5  12        172.44        159.59         5.64 o                         
  -4   5  12        139.43        154.09         5.23 o                         
  -3   5  12       3171.11       3116.40        24.84 o                         
  -2   5  12        829.84        898.30        10.37 o                         
  -1   5  12       7739.44       7645.78        44.39 o                         
   0   5  12       2042.18       2038.67        16.28 o                         
   1   5  12       2750.61       2764.59        22.57 o                         
   2   5  12       3736.17       3710.33        26.60 o                         
   3   5  12        535.12        497.51         8.13 o                         
   4   5  12         34.43         43.54         3.24 o                         
   5   5  12        512.21        518.63         8.99 o                         
   6   5  12        399.09        389.50         9.19 o                         
   7   5  12       1797.66       1777.94        19.97 o                         
   8   5  12        746.29        718.67        15.31 o                         
   9   5  12       1580.56       1618.73        23.17 o                         
  10   5  12         24.66         27.79         4.99 o                         
  11   5  12        170.98        191.02        10.48 o                         
 -12   6  12        274.78        261.12        23.43 o                         
 -11   6  12         59.36         56.56         7.15 o                         
 -10   6  12          4.36          2.49         3.52 o                         
  -9   6  12        320.01        349.68         9.90 o                         
  -8   6  12         37.87         40.52         4.72 o                         
  -7   6  12       1709.27       1698.28        19.60 o                         
  -6   6  12       1281.46       1249.98        15.97 o                         
  -5   6  12       8011.38       7747.03        51.57 o                         
  -4   6  12       3266.80       3095.31        25.50 o                         
  -3   6  12       3533.65       3618.50        28.09 o                         
  -2   6  12        507.79        521.66         7.93 o                         
  -1   6  12          0.19          3.79         1.42 o                         
   0   6  12         47.53         41.54         2.81 o                         
   1   6  12       3483.01       3433.95        27.00 o                         
   2   6  12       2486.30       2393.95        21.14 o                         
   3   6  12       3246.15       3251.44        27.75 o                         
   4   6  12       1287.21       1274.58        14.85 o                         
   5   6  12       2780.49       2780.84        24.26 o                         
   6   6  12       1540.35       1530.79        19.34 o                         
   7   6  12        300.63        309.34        11.59 o                         
   8   6  12        321.69        299.42         9.76 o                         
   9   6  12        137.81        160.57         8.95 o                         
  10   6  12         64.75         48.97         6.00 o                         
  11   6  12       1058.40       1049.66        21.44 o                         
 -12   7  12       1018.60        989.91        95.16 o                         
 -11   7  12         49.67         40.59         6.63 o                         
 -10   7  12       1894.86       1867.76        31.93 o                         
  -9   7  12        174.01        189.50         9.44 o                         
  -8   7  12       3052.04       3002.62        30.89 o                         
  -7   7  12         28.72         29.85         3.75 o                         
  -6   7  12       1142.40       1137.07        22.80 o                         
  -5   7  12         76.08         81.94         4.81 o                         
  -4   7  12          5.87          6.96         2.16 o                         
  -3   7  12        602.85        542.57        11.38 o                         
  -2   7  12       5874.79       5775.51        40.40 o                         
  -1   7  12        888.06        854.35        10.92 o                         
   0   7  12       4264.24       4210.73        32.01 o                         
   1   7  12        198.74        214.01         6.48 o                         
   2   7  12        874.35        867.71        11.79 o                         
   3   7  12         28.44         28.53         3.40 o                         
   4   7  12        148.66        142.95         6.08 o                         
   5   7  12          7.33          5.55         2.32 o                         
   6   7  12       2051.64       2002.56        23.24 o                         
   7   7  12          1.12          1.40         2.75 o                         
   8   7  12       3227.68       3268.81        43.85 o                         
   9   7  12          0.42          0.94         4.02 o                         
  10   7  12       1027.86       1095.99        24.10 o                         
 -11   8  12        792.59        799.58        21.20 o                         
 -10   8  12         38.18         40.62         6.27 o                         
  -9   8  12          4.21         10.26         4.50 o                         
  -8   8  12        311.64        312.78        13.77 o                         
  -7   8  12        739.06        738.20        13.74 o                         
  -6   8  12       2111.48       2114.29        22.97 o                         
  -5   8  12       2809.52       2797.58        26.92 o                         
  -4   8  12       4870.07       4939.65        39.49 o                         
  -3   8  12       1154.99       1153.03        18.06 o                         
  -2   8  12        275.66        312.21         7.35 o                         
  -1   8  12        855.80        854.61        11.85 o                         
   0   8  12        829.90        838.08        13.66 o                         
   1   8  12        376.78        406.47         8.33 o                         
   2   8  12       3949.44       3829.19        34.38 o                         
   3   8  12       1346.70       1366.96        17.76 o                         
   4   8  12       2384.95       2459.63        24.63 o                         
   5   8  12       1688.91       1704.33        19.99 o                         
   6   8  12       1465.59       1462.69        18.46 o                         
   7   8  12        590.03        612.74        15.30 o                         
   8   8  12         27.10         40.44         6.02 o                         
   9   8  12        132.75        138.85        16.87 o                         
  10   8  12        827.40        814.78        24.89 o                         
 -10   9  12         99.86        119.81         9.96 o                         
  -9   9  12       2174.55       2163.05        35.47 o                         
  -8   9  12         25.27         23.58         5.22 o                         
  -7   9  12        414.25        418.94        18.35 o                         
  -6   9  12          3.02          9.29         3.18 o                         
  -5   9  12          0.11          1.27         2.62 o                         
  -4   9  12        278.03        278.26         9.59 o                         
  -3   9  12       1247.89       1278.87        17.82 o                         
  -2   9  12        424.34        435.39         9.77 o                         
  -1   9  12       4926.71       4906.80        44.68 o                         
   0   9  12          3.73         31.06         3.42 o                         
   1   9  12       2805.23       2833.18        25.56 o                         
   2   9  12        253.48        244.38         8.00 o                         
   3   9  12        146.22        167.46        10.25 o                         
   4   9  12          6.48          6.73         2.76 o                         
   5   9  12        328.48        289.87        10.04 o                         
   6   9  12         23.97         34.49         5.39 o                         
   7   9  12       1718.63       1682.01        33.53 o                         
   8   9  12          1.93         11.56         5.88 o                         
   9   9  12        804.27        816.85        24.68 o                         
  -9  10  12        164.28        155.38        11.04 o                         
  -8  10  12        237.51        235.83        12.71 o                         
  -7  10  12        295.66        289.79        19.95 o                         
  -6  10  12       1557.18       1575.56        25.41 o                         
  -5  10  12        877.99        902.19        17.74 o                         
  -4  10  12       1768.71       1794.71        24.28 o                         
  -3  10  12        531.18        543.84        12.65 o                         
  -2  10  12       1560.04       1557.90        20.45 o                         
  -1  10  12        350.88        372.12        10.84 o                         
   0  10  12        120.76        132.46         6.63 o                         
   1  10  12        959.74        945.19        15.00 o                         
   2  10  12        844.11        852.92        16.56 o                         
   3  10  12       1678.05       1696.26        21.72 o                         
   4  10  12       2873.57       2907.56        43.00 o                         
   5  10  12        749.01        720.08        20.79 o                         
   6  10  12        879.60        956.87        21.52 o                         
   7  10  12          6.02         13.51        21.98 o                         
   8  10  12        191.90        230.88        18.41 o                         
  -8  11  12       1414.54       1463.53        28.99 o                         
  -7  11  12        778.86        855.29        24.71 o                         
  -6  11  12         49.56         57.72         7.27 o                         
  -5  11  12          0.79          2.63         4.31 o                         
  -4  11  12        378.44        367.47        13.74 o                         
  -3  11  12         80.68         77.60         7.46 o                         
  -2  11  12       3809.09       3782.91        42.51 o                         
  -1  11  12         41.48         53.74         5.77 o                         
   0  11  12       3093.94       3113.40        37.04 o                         
   1  11  12         10.38         13.43         3.87 o                         
   2  11  12       1482.78       1544.64        25.88 o                         
   3  11  12         49.01         52.63         6.35 o                         
   4  11  12          1.55          6.79         4.29 o                         
   5  11  12          0.16         -4.76         3.86 o                         
   6  11  12        840.31        834.28        24.57 o                         
   7  11  12        125.78        111.69        25.74 o                         
  -7  12  12        352.46        327.40        18.60 o                         
  -6  12  12       1027.15       1032.75        24.33 o                         
  -5  12  12       1732.17       1750.08        32.08 o                         
  -4  12  12        600.44        605.88        18.05 o                         
  -3  12  12       1135.24       1149.88        26.80 o                         
  -2  12  12        221.35        219.42        14.29 o                         
  -1  12  12         25.21         29.04         6.65 o                         
   0  12  12          6.33          4.18         5.15 o                         
   1  12  12        268.64        247.20        14.84 o                         
   2  12  12        343.36        344.49        16.99 o                         
   3  12  12       1135.90       1179.15        24.93 o                         
   4  12  12        507.38        504.51        17.06 o                         
   5  12  12       1209.07       1292.99        31.76 o                         
   6  12  12        148.52        161.89        13.67 o                         
  -5  13  12         78.03         79.22        12.76 o                         
  -4  13  12          5.29         -0.25         4.61 o                         
  -3  13  12       1462.62       1459.73        28.98 o                         
  -2  13  12         15.18         10.33         9.53 o                         
  -1  13  12       2818.95       2867.44        50.43 o                         
   0  13  12         81.00        114.72        11.37 o                         
   1  13  12        714.32        732.05        28.43 o                         
   2  13  12         53.07         59.90         8.79 o                         
   3  13  12         40.20         36.92        10.02 o                         
   4  13  12         12.72         10.61         6.88 o                         
 -11   0  13       3373.74       3317.24        66.23 o                         
  -9   0  13       5072.23       5100.75        62.62 o                         
  -7   0  13        293.24        306.14        10.37 o                         
  -5   0  13       2723.12       2821.31        34.12 o                         
  -3   0  13      12014.85      12018.19        92.07 o                         
  -1   0  13      12231.65      12346.81       100.95 o                         
   1   0  13       8976.62       8825.90        68.68 o                         
   3   0  13         32.57         31.62         3.07 o                         
   5   0  13       1626.76       1518.60        21.43 o                         
   7   0  13       3869.93       3847.59        48.64 o                         
   9   0  13        792.38        862.65        39.74 o                         
  11   0  13       1286.62       1278.53        75.78 o                         
 -13   1  13        607.53        589.46        37.60 o                         
 -12   1  13         12.27         20.40         7.74 o                         
 -11   1  13         47.12         29.86         5.84 o                         
 -10   1  13        444.68        451.76        11.12 o                         
  -9   1  13        330.84        308.48        12.48 o                         
  -8   1  13       2716.59       2639.77        24.99 o                         
  -7   1  13       2936.93       2997.73        26.49 o                         
  -6   1  13       4737.94       4685.29        35.40 o                         
  -5   1  13       2217.52       2177.87        18.87 o                         
  -4   1  13       2250.02       2200.87        18.51 o                         
  -3   1  13         20.82         17.40         1.91 o                         
  -2   1  13         18.36         16.13         1.82 o                         
  -1   1  13          4.41          5.22         1.36 o                         
   0   1  13        773.33        727.87         7.71 o                         
   1   1  13       3063.55       3122.39        20.08 o                         
   2   1  13       2340.11       2297.09        16.23 o                         
   3   1  13       6475.68       6314.50        35.68 o                         
   4   1  13       2601.28       2638.58        25.73 o                         
   5   1  13       1157.77       1122.51        12.66 o                         
   6   1  13        169.03        157.07         5.77 o                         
   7   1  13         20.69         18.35         2.83 o                         
   8   1  13        139.56        130.46         6.52 o                         
   9   1  13         59.85         64.22         5.24 o                         
  10   1  13       1797.36       1812.05        31.14 o                         
  11   1  13        826.98        818.90        21.59 o                         
  12   1  13        585.73        608.13        19.51 o                         
 -13   2  13         40.01         23.72        12.15 o                         
 -12   2  13       2872.91       2921.28        93.71 o                         
 -11   2  13        124.03        130.16        10.28 o                         
 -10   2  13       3360.98       3431.92        34.67 o                         
  -9   2  13         27.63         25.25         3.45 o                         
  -8   2  13       1542.16       1568.58        18.20 o                         
  -7   2  13        179.68        163.36         6.27 o                         
  -6   2  13        243.20        240.74         6.11 o                         
  -5   2  13        175.03        149.95         4.98 o                         
  -4   2  13       5472.94       5335.69        37.10 o                         
  -3   2  13       1035.16       1003.85        11.02 o                         
  -2   2  13      10841.92      10635.43        58.32 o                         
  -1   2  13        633.92        650.79         7.28 o                         
   0   2  13       4780.94       4553.67        26.01 o                         
   1   2  13          0.90          0.07         0.99 o                         
   2   2  13        341.84        345.10         5.33 o                         
   3   2  13         19.72         22.77         1.97 o                         
   4   2  13        252.39        257.38         5.52 o                         
   5   2  13         79.44         61.39         3.56 o                         
   6   2  13       3390.38       3403.34        27.34 o                         
   7   2  13         30.88         27.81         3.23 o                         
   8   2  13       2186.65       2176.61        23.01 o                         
   9   2  13         48.29         50.71         4.82 o                         
  10   2  13        428.62        449.34        21.54 o                         
  11   2  13         32.02         29.37         7.33 o                         
  12   2  13         58.95         41.77         7.29 o                         
 -13   3  13        468.41        467.41        35.29 o                         
 -12   3  13         49.04         50.05        10.42 o                         
 -11   3  13        109.22        106.86        11.23 o                         
 -10   3  13        149.47        148.24         8.18 o                         
  -9   3  13       1101.15       1109.04        16.29 o                         
  -8   3  13        828.35        854.83        13.03 o                         
  -7   3  13       4163.70       4030.78        30.62 o                         
  -6   3  13       2141.51       2146.01        19.70 o                         
  -5   3  13       6771.22       6621.15        42.82 o                         
  -4   3  13       1244.28       1215.69        12.07 o                         
  -3   3  13        850.92        851.50        10.04 o                         
  -2   3  13        283.30        292.75         5.57 o                         
  -1   3  13        593.14        555.87         7.62 o                         
   0   3  13        463.00        442.82         6.12 o                         
   1   3  13       2343.86       2255.33        15.62 o                         
   2   3  13       1474.38       1487.22        13.49 o                         
   3   3  13       2595.77       2587.47        20.15 o                         
   4   3  13         54.03         59.59         3.47 o                         
   5   3  13       2011.21       2028.49        18.82 o                         
   6   3  13          4.39          3.33         2.06 o                         
   7   3  13         69.35         75.50         4.42 o                         
   8   3  13         28.62         26.19         3.55 o                         
   9   3  13       1088.59       1045.76        15.77 o                         
  10   3  13        535.79        544.49        14.85 o                         
  11   3  13        980.39        983.03        23.21 o                         
  12   3  13        329.56        324.81        18.54 o                         
 -13   4  13        959.10        926.06        34.70 o                         
 -12   4  13        378.25        398.04        42.23 o                         
 -11   4  13       3481.77       3549.12        98.63 o                         
 -10   4  13        233.22        224.47        13.53 o                         
  -9   4  13       2426.97       2378.41        29.65 o                         
  -8   4  13        337.49        351.94         8.62 o                         
  -7   4  13        193.51        195.18         6.70 o                         
  -6   4  13        146.80        138.66         5.12 o                         
  -5   4  13       3236.76       3081.37        25.42 o                         
  -4   4  13        311.27        279.70         6.34 o                         
  -3   4  13       7170.11       7055.97        46.41 o                         
  -2   4  13       1277.94       1414.22        14.41 o                         
  -1   4  13       7154.48       6998.02        43.16 o                         
   0   4  13        851.85        875.79        10.60 o                         
   1   4  13       1414.93       1375.71        13.35 o                         
   2   4  13       1498.32       1481.79        14.11 o                         
   3   4  13        495.35        534.29         9.03 o                         
   4   4  13        156.66        174.34         5.80 o                         
   5   4  13       1745.76       1715.02        19.65 o                         
   6   4  13        212.07        212.85         7.57 o                         
   7   4  13       3732.36       3630.89        31.73 o                         
   8   4  13        812.44        806.08        13.22 o                         
   9   4  13       1224.79       1238.35        30.15 o                         
  10   4  13         66.20         56.95         6.28 o                         
  11   4  13          0.48          8.54         5.05 o                         
 -12   5  13        432.88        409.41        35.00 o                         
 -11   5  13         29.46         43.83        12.15 o                         
 -10   5  13        127.82        112.16        12.56 o                         
  -9   5  13         56.68         61.82         5.51 o                         
  -8   5  13       1948.63       1891.26        22.54 o                         
  -7   5  13        921.67        912.55        12.83 o                         
  -6   5  13       5406.41       5374.01        39.31 o                         
  -5   5  13         85.42        103.38         4.74 o                         
  -4   5  13       2558.43       2610.20        22.69 o                         
  -3   5  13         51.77         46.16         3.16 o                         
  -2   5  13         25.18         39.76         2.93 o                         
  -1   5  13        661.23        678.23         9.02 o                         
   0   5  13       2590.11       2660.57        20.78 o                         
   1   5  13          4.26          4.15         2.33 o                         
   2   5  13       3133.34       3140.40        26.20 o                         
   3   5  13        937.25        966.90        12.01 o                         
   4   5  13       3397.41       3375.17        27.29 o                         
   5   5  13        106.98        116.97         5.79 o                         
   6   5  13        680.13        714.31        12.68 o                         
   7   5  13        124.24        106.48         6.13 o                         
   8   5  13        207.74        222.92         8.94 o                         
   9   5  13        496.12        478.20        12.52 o                         
  10   5  13        648.42        642.53        16.15 o                         
  11   5  13         29.79         25.01         5.66 o                         
 -12   6  13        907.03        896.60        54.67 o                         
 -11   6  13        553.24        574.98        26.18 o                         
 -10   6  13       1654.09       1701.83        35.24 o                         
  -9   6  13        840.79        817.49        19.44 o                         
  -8   6  13        497.66        499.97        11.96 o                         
  -7   6  13         74.64         74.39         5.38 o                         
  -6   6  13         81.94         81.82         4.77 o                         
  -5   6  13         33.03         27.28         2.92 o                         
  -4   6  13       4503.42       4281.60        32.68 o                         
  -3   6  13       1730.26       1644.28        16.86 o                         
  -2   6  13       5130.55       5127.33        36.70 o                         
  -1   6  13       2277.89       2235.38        19.03 o                         
   0   6  13       1675.15       1664.38        15.95 o                         
   1   6  13       4406.87       4355.19        43.76 o                         
   2   6  13          9.43         12.54         2.25 o                         
   3   6  13         39.21         37.84         3.28 o                         
   4   6  13        880.87        870.16        13.66 o                         
   5   6  13         38.49         39.92         3.74 o                         
   6   6  13       2418.03       2355.71        25.62 o                         
   7   6  13        229.30        235.17         8.95 o                         
   8   6  13       1830.26       1896.73        28.12 o                         
   9   6  13        401.06        406.62        14.47 o                         
  10   6  13        363.50        379.87        14.61 o                         
  11   6  13         82.78         92.61         9.28 o                         
 -11   7  13         23.58         21.71         6.88 o                         
 -10   7  13          9.57         13.31         4.91 o                         
  -9   7  13       1053.46       1075.66        20.91 o                         
  -8   7  13         19.66         18.34         3.60 o                         
  -7   7  13       3790.02       3818.54        34.37 o                         
  -6   7  13         10.41         11.43         2.74 o                         
  -5   7  13       3197.91       3202.81        29.32 o                         
  -4   7  13         44.06         53.65         3.68 o                         
  -3   7  13       1739.67       1696.06        17.60 o                         
  -2   7  13        315.54        301.23         9.11 o                         
  -1   7  13         15.21         11.69         2.22 o                         
   0   7  13        184.50        188.71         6.35 o                         
   1   7  13       2809.72       2852.55        24.90 o                         
   2   7  13         66.11         75.94         4.52 o                         
   3   7  13       4232.84       4154.74        40.42 o                         
   4   7  13         12.17          6.90         2.49 o                         
   5   7  13       2825.78       2804.51        25.36 o                         
   6   7  13         17.15         17.66         3.50 o                         
   7   7  13          6.24          1.17         3.21 o                         
   8   7  13          5.18          9.72         4.45 o                         
   9   7  13        346.99        333.18        13.58 o                         
  10   7  13          1.18         -0.49         4.48 o                         
 -11   8  13       1127.14       1105.13        25.53 o                         
 -10   8  13        965.55        989.86        23.03 o                         
  -9   8  13       1385.03       1443.07        27.59 o                         
  -8   8  13        921.82        967.63        19.55 o                         
  -7   8  13         25.14         27.90         3.89 o                         
  -6   8  13         48.50         57.67         4.59 o                         
  -5   8  13        460.56        435.13         9.84 o                         
  -4   8  13       1048.64       1017.71        14.60 o                         
  -3   8  13       2489.14       2429.17        24.31 o                         
  -2   8  13       1357.24       1336.95        16.69 o                         
  -1   8  13       1947.62       1932.35        19.48 o                         
   0   8  13       1944.10       1926.61        20.70 o                         
   1   8  13       1137.37       1170.75        14.74 o                         
   2   8  13        376.77        372.07         8.94 o                         
   3   8  13         89.32         70.50         4.90 o                         
   4   8  13         55.58         48.38         4.77 o                         
   5   8  13       1454.03       1433.81        21.55 o                         
   6   8  13        182.63        164.35         8.51 o                         
   7   8  13       1141.22       1124.49        23.05 o                         
   8   8  13        394.91        409.04        14.63 o                         
   9   8  13        881.67        921.28        22.10 o                         
 -10   9  13        213.84        194.11        12.25 o                         
  -9   9  13          2.66          2.01         4.23 o                         
  -8   9  13       2426.26       2458.86        34.40 o                         
  -7   9  13          0.05          1.99         3.51 o                         
  -6   9  13       3021.16       3018.45        31.35 o                         
  -5   9  13         22.50         18.14         3.31 o                         
  -4   9  13       1556.20       1603.90        21.06 o                         
  -3   9  13          2.52          0.56         2.61 o                         
  -2   9  13         55.80         51.02         4.88 o                         
  -1   9  13         21.94         18.83         3.12 o                         
   0   9  13       1382.84       1365.63        19.27 o                         
   1   9  13          8.46          6.74         2.51 o                         
   2   9  13       2679.52       2623.13        26.14 o                         
   3   9  13        117.72        118.90         6.67 o                         
   4   9  13       1360.84       1366.82        18.16 o                         
   5   9  13         28.23         27.12         4.84 o                         
   6   9  13        387.65        381.57        12.97 o                         
   7   9  13         55.02         66.50         8.43 o                         
   8   9  13        500.75        443.55        16.53 o                         
   9   9  13        126.01        128.22        15.59 o                         
  -9  10  13        686.76        714.24        20.46 o                         
  -8  10  13         38.40         31.73         7.10 o                         
  -7  10  13        398.69        393.07        13.34 o                         
  -6  10  13        290.02        268.55        12.03 o                         
  -5  10  13        448.40        478.00        16.56 o                         
  -4  10  13       1125.74       1094.81        19.75 o                         
  -3  10  13        955.06       1003.53        17.54 o                         
  -2  10  13        376.94        349.20        10.64 o                         
  -1  10  13       1887.38       1906.99        28.80 o                         
   0  10  13         34.39         39.25         4.23 o                         
   1  10  13        886.95        918.83        15.38 o                         
   2  10  13         24.97         25.59         4.76 o                         
   3  10  13        287.14        289.50        10.40 o                         
   4  10  13        694.16        672.72        20.64 o                         
   5  10  13        255.72        288.97        13.23 o                         
   6  10  13        710.87        695.86        18.78 o                         
   7  10  13        434.44        491.92        33.76 o                         
   8  10  13        575.83        617.12        26.99 o                         
  -8  11  13         31.39         22.88         6.06 o                         
  -7  11  13       2302.28       2315.87        46.59 o                         
  -6  11  13        310.83        324.32        14.53 o                         
  -5  11  13       1544.28       1586.38        29.58 o                         
  -4  11  13        498.30        526.76        16.44 o                         
  -3  11  13         99.21        121.18         9.16 o                         
  -2  11  13        397.87        416.02        16.93 o                         
  -1  11  13       1161.63       1134.65        23.00 o                         
   0  11  13         26.95         18.31         4.79 o                         
   1  11  13       2019.15       1961.59        36.33 o                         
   2  11  13        187.53        205.05        11.79 o                         
   3  11  13       2528.86       2456.39        37.89 o                         
   4  11  13        181.07        178.03        11.18 o                         
   5  11  13       1186.98       1214.70        25.62 o                         
   6  11  13         86.51         90.14        14.43 o                         
   7  11  13         34.85         35.87        14.46 o                         
  -6  12  13         79.01         86.33         8.93 o                         
  -5  12  13        463.72        430.59        16.02 o                         
  -4  12  13        307.06        317.47        14.36 o                         
  -3  12  13        303.10        266.94        13.13 o                         
  -2  12  13        834.21        897.27        27.39 o                         
  -1  12  13          2.70         -0.83         4.58 o                         
   0  12  13       1456.48       1440.57        32.65 o                         
   1  12  13          0.43          4.07         5.15 o                         
   2  12  13        391.22        430.91        15.52 o                         
   3  12  13        160.34        139.65        10.50 o                         
   4  12  13         17.61         13.60         5.41 o                         
   5  12  13        325.09        303.76        17.71 o                         
  -4  13  13        428.46        444.28        21.54 o                         
  -3  13  13        499.13        536.24        35.04 o                         
  -2  13  13          1.64         -0.23         5.55 o                         
  -1  13  13          5.55          4.30         5.26 o                         
   0  13  13        807.04        746.43        24.09 o                         
   1  13  13        126.73        131.38        12.22 o                         
   2  13  13        907.61        902.41        26.32 o                         
   3  13  13        220.78        252.96        31.24 o                         
 -12   0  14        172.27        145.46        15.54 o                         
 -10   0  14        462.21        460.93        17.62 o                         
  -8   0  14       5896.36       5911.12        69.24 o                         
  -6   0  14       3900.51       3903.37        44.66 o                         
  -4   0  14       8947.48       8934.19        81.54 o                         
  -2   0  14        183.51        183.47         6.05 o                         
   0   0  14       4598.80       4558.99        40.53 o                         
   2   0  14      11557.89      11463.32        87.54 o                         
   4   0  14       1613.48       1548.84        21.57 o                         
   6   0  14         53.10         52.31         5.18 o                         
   8   0  14        994.41        976.27        21.96 o                         
  10   0  14        595.86        583.01        24.91 o                         
  12   0  14       1473.51       1459.49        45.13 o                         
 -13   1  14        510.16        436.75        33.55 o                         
 -12   1  14       1064.02       1074.66        60.74 o                         
 -11   1  14       1078.00       1134.00        32.79 o                         
 -10   1  14        340.62        340.09        10.59 o                         
  -9   1  14        352.83        345.88         9.47 o                         
  -8   1  14         31.98         32.45         3.52 o                         
  -7   1  14        191.44        188.68         6.95 o                         
  -6   1  14        435.61        415.46         8.52 o                         
  -5   1  14       5438.89       5402.91        39.24 o                         
  -4   1  14       2316.18       2250.97        19.27 o                         
  -3   1  14       4416.50       4451.79        30.73 o                         
  -2   1  14       2584.90       2566.07        21.18 o                         
  -1   1  14       3143.24       3086.11        22.45 o                         
   0   1  14       1211.40       1170.96        11.00 o                         
   1   1  14         41.79         32.15         2.02 o                         
   2   1  14       1049.42       1108.25        10.34 o                         
   3   1  14        928.88        957.57        10.62 o                         
   4   1  14       2275.74       2367.95        20.20 o                         
   5   1  14       5006.20       5021.95        35.79 o                         
   6   1  14       1682.00       1720.13        18.57 o                         
   7   1  14       2448.92       2404.82        23.79 o                         
   8   1  14        358.40        341.46        12.08 o                         
   9   1  14        516.22        519.56        12.35 o                         
  10   1  14        128.01        123.73         9.47 o                         
  11   1  14        198.83        164.67        11.49 o                         
  12   1  14        335.37        330.34        26.32 o                         
 -13   2  14        410.22        429.23        33.55 o                         
 -12   2  14          0.38         -2.58         6.74 o                         
 -11   2  14          4.89         -0.53         4.99 o                         
 -10   2  14         15.77         11.98         3.44 o                         
  -9   2  14       2397.64       2357.80        25.64 o                         
  -8   2  14         69.63         68.48         4.60 o                         
  -7   2  14       6443.62       6362.65        46.16 o                         
  -6   2  14        647.03        629.31        10.54 o                         
  -5   2  14       3223.50       3168.04        25.03 o                         
  -4   2  14         31.46         39.52         2.99 o                         
  -3   2  14          8.98          6.02         1.72 o                         
  -2   2  14         11.43         15.02         2.10 o                         
  -1   2  14       5253.89       5331.61        34.57 o                         
   0   2  14        800.21        800.34         8.40 o                         
   1   2  14       8211.41       8139.31        44.34 o                         
   2   2  14        998.28       1008.99         9.87 o                         
   3   2  14       9160.36       9200.44        54.25 o                         
   4   2  14        327.60        315.27         6.98 o                         
   5   2  14       2012.15       1985.08        19.75 o                         
   6   2  14          0.11          1.94         1.98 o                         
   7   2  14        387.78        403.49         9.02 o                         
   8   2  14         30.71         28.02         3.60 o                         
   9   2  14       1450.75       1477.78        24.89 o                         
  10   2  14         13.45         19.12         5.13 o                         
  11   2  14        715.10        722.25        24.06 o                         
 -13   3  14        220.49        199.48        18.53 o                         
 -12   3  14        509.52        508.01        25.15 o                         
 -11   3  14         62.60         63.60        15.62 o                         
 -10   3  14       1923.64       1895.81        30.85 o                         
  -9   3  14         44.98         48.49         4.71 o                         
  -8   3  14        130.75        115.02         5.80 o                         
  -7   3  14         42.18         39.33         4.16 o                         
  -6   3  14       1095.00       1111.08        13.36 o                         
  -5   3  14       2934.76       2913.78        23.93 o                         
  -4   3  14       5933.00       5953.64        41.56 o                         
  -3   3  14       2734.54       2703.12        21.45 o                         
  -2   3  14       7616.79       7408.65        45.79 o                         
  -1   3  14        672.38        714.80         9.07 o                         
   0   3  14       4877.53       4865.54        29.60 o                         
   1   3  14          0.69         -0.06         1.20 o                         
   2   3  14          1.76          2.05         1.45 o                         
   3   3  14       1359.94       1446.23        14.12 o                         
   4   3  14       4329.93       4277.06        32.07 o                         
   5   3  14       1801.52       1826.89        19.18 o                         
   6   3  14       4000.44       3942.94        33.21 o                         
   7   3  14        775.34        779.01        12.60 o                         
   8   3  14       1939.84       2002.63        22.38 o                         
   9   3  14          1.73          5.54         3.68 o                         
  10   3  14         58.58         61.08         7.36 o                         
  11   3  14        113.10        102.93        10.52 o                         
 -12   4  14        314.85        324.78        23.22 o                         
 -11   4  14        147.50        132.22        15.12 o                         
 -10   4  14       1016.35       1021.99        24.21 o                         
  -9   4  14        210.08        202.42         9.60 o                         
  -8   4  14       5130.87       5063.93        39.45 o                         
  -7   4  14        593.91        558.96        10.72 o                         
  -6   4  14       5403.53       5296.25        41.66 o                         
  -5   4  14         11.65         13.86         2.35 o                         
  -4   4  14       1073.18       1027.73        12.63 o                         
  -3   4  14          0.96          3.28         1.64 o                         
  -2   4  14          2.98          6.77         1.77 o                         
  -1   4  14        136.27        155.35         5.09 o                         
   0   4  14       5125.25       4979.55        33.22 o                         
   1   4  14       1293.88       1266.62        13.03 o                         
   2   4  14       8087.19       7961.21        48.84 o                         
   3   4  14        362.34        357.74         7.74 o                         
   4   4  14       4946.73       4913.13        38.01 o                         
   5   4  14          4.16          4.98         2.40 o                         
   6   4  14         10.74          9.32         2.88 o                         
   7   4  14          4.36          2.26         2.71 o                         
   8   4  14        940.28        917.43        18.62 o                         
   9   4  14        128.61        125.46         8.21 o                         
  10   4  14       1437.89       1451.95        28.34 o                         
  11   4  14        404.26        394.77        15.62 o                         
 -12   5  14        407.94        417.32        23.71 o                         
 -11   5  14       1967.80       2036.47        92.84 o                         
 -10   5  14        262.60        264.76        16.57 o                         
  -9   5  14       1226.11       1224.91        22.25 o                         
  -8   5  14         62.60         73.66         5.75 o                         
  -7   5  14         46.05         39.90         4.00 o                         
  -6   5  14        728.24        718.25        11.24 o                         
  -5   5  14       1471.89       1441.78        16.18 o                         
  -4   5  14        370.18        367.06         7.61 o                         
  -3   5  14       5266.75       5173.01        37.31 o                         
  -2   5  14        182.31        201.52         5.76 o                         
  -1   5  14       5411.86       5356.49        37.66 o                         
   0   5  14        560.94        564.98         8.35 o                         
   1   5  14        171.26        167.52         5.72 o                         
   2   5  14          1.83         -1.84         1.64 o                         
   3   5  14       2130.17       2129.80        20.03 o                         
   4   5  14       1028.95       1000.43        12.99 o                         
   5   5  14       3615.27       3600.86        33.16 o                         
   6   5  14        475.49        478.53        10.63 o                         
   7   5  14       1868.67       1949.37        23.62 o                         
   8   5  14         76.76         71.73         6.67 o                         
   9   5  14        598.71        630.83        17.70 o                         
  10   5  14         43.12         25.64         5.92 o                         
  11   5  14          5.72          8.73         5.22 o                         
 -11   6  14         82.98         74.29        25.74 o                         
 -10   6  14        129.40        117.36        12.39 o                         
  -9   6  14       2076.72       2114.21        32.83 o                         
  -8   6  14        529.93        539.14        11.88 o                         
  -7   6  14       2578.34       2573.04        26.34 o                         
  -6   6  14        916.31        899.58        12.92 o                         
  -5   6  14       1600.50       1560.78        17.31 o                         
  -4   6  14        205.95        201.48         6.43 o                         
  -3   6  14          3.44          5.45         2.05 o                         
  -2   6  14        326.67        329.30         7.40 o                         
  -1   6  14       1962.44       2004.23        20.32 o                         
   0   6  14        713.77        731.22        11.40 o                         
   1   6  14       6428.30       6298.52        46.56 o                         
   2   6  14       1319.53       1322.23        16.01 o                         
   3   6  14       1923.69       1958.85        21.90 o                         
   4   6  14        129.71        123.79         5.86 o                         
   5   6  14         22.82         17.85         3.28 o                         
   6   6  14        179.05        171.18         9.72 o                         
   7   6  14        600.37        574.07        12.52 o                         
   8   6  14         67.75         56.68         6.90 o                         
   9   6  14       1210.26       1182.13        24.66 o                         
  10   6  14        271.81        257.41        13.70 o                         
 -11   7  14        101.58         77.99        10.02 o                         
 -10   7  14       1358.97       1411.31        32.69 o                         
  -9   7  14         28.60         24.87         4.89 o                         
  -8   7  14        140.93        161.78         8.56 o                         
  -7   7  14         21.11         15.31         3.26 o                         
  -6   7  14        829.89        813.29        13.51 o                         
  -5   7  14         29.83         28.25         4.12 o                         
  -4   7  14       3384.35       3385.37        28.60 o                         
  -3   7  14          9.00         11.42         2.38 o                         
  -2   7  14       6662.23       6602.61        48.73 o                         
  -1   7  14          1.04          0.98         1.97 o                         
   0   7  14       1757.10       1786.78        19.69 o                         
   1   7  14         75.66         78.92         4.50 o                         
   2   7  14         10.48         11.41         2.61 o                         
   3   7  14        557.49        538.21        10.76 o                         
   4   7  14       1200.19       1214.89        16.29 o                         
   5   7  14          4.10         12.56         3.12 o                         
   6   7  14       2987.12       2942.82        31.06 o                         
   7   7  14         22.19         19.92         4.93 o                         
   8   7  14       1501.21       1533.65        28.17 o                         
   9   7  14         13.48          9.90         6.18 o                         
  10   7  14        233.51        234.60        13.26 o                         
 -10   8  14        490.75        492.68        22.91 o                         
  -9   8  14        151.23        128.17         9.38 o                         
  -8   8  14       1293.25       1290.81        23.21 o                         
  -7   8  14       1220.15       1270.36        20.90 o                         
  -6   8  14       1464.89       1443.21        18.97 o                         
  -5   8  14       1281.47       1282.63        17.84 o                         
  -4   8  14        129.51        131.39         6.55 o                         
  -3   8  14          8.32          6.39         2.47 o                         
  -2   8  14        251.57        250.04         7.99 o                         
  -1   8  14        561.26        522.58        11.05 o                         
   0   8  14       2562.63       2536.65        25.26 o                         
   1   8  14       2236.90       2249.07        23.89 o                         
   2   8  14       2480.16       2483.52        25.63 o                         
   3   8  14       2042.13       2073.74        23.80 o                         
   4   8  14        484.22        481.03        10.50 o                         
   5   8  14        495.15        508.71        14.24 o                         
   6   8  14         35.55         27.46         5.64 o                         
   7   8  14         47.69         47.29         9.10 o                         
   8   8  14        347.15        345.34        17.62 o                         
   9   8  14        121.14        112.28        10.34 o                         
  -9   9  14       1215.69       1264.16        26.65 o                         
  -8   9  14          1.30          3.55         4.02 o                         
  -7   9  14        105.34        108.13         7.86 o                         
  -6   9  14         24.31         26.28         4.37 o                         
  -5   9  14       1365.29       1333.66        18.95 o                         
  -4   9  14         18.99         19.94         3.60 o                         
  -3   9  14       6030.59       5956.77        55.31 o                         
  -2   9  14          1.15          1.74         2.49 o                         
  -1   9  14       1655.56       1645.99        22.28 o                         
   0   9  14          0.87          1.74         2.37 o                         
   1   9  14        554.98        584.68        15.08 o                         
   2   9  14         38.11         36.32         3.90 o                         
   3   9  14        700.26        694.12        12.81 o                         
   4   9  14          2.37          4.84         3.07 o                         
   5   9  14       2893.84       2930.36        35.28 o                         
   6   9  14        149.76        135.21        11.13 o                         
   7   9  14       2771.38       2745.16        59.24 o                         
   8   9  14        171.02        167.26        16.75 o                         
  -8  10  14        972.88        987.11        23.20 o                         
  -7  10  14       1480.47       1486.65        34.30 o                         
  -6  10  14       2261.31       2297.84        37.05 o                         
  -5  10  14        247.48        242.18        12.62 o                         
  -4  10  14        363.55        361.24        13.61 o                         
  -3  10  14        518.81        502.39        15.34 o                         
  -2  10  14         87.20         92.40         6.67 o                         
  -1  10  14        498.56        491.86        12.74 o                         
   0  10  14        776.07        769.39        16.86 o                         
   1  10  14        834.06        800.76        22.98 o                         
   2  10  14        894.15        981.40        18.56 o                         
   3  10  14        736.80        771.99        22.13 o                         
   4  10  14        905.34        982.19        24.55 o                         
   5  10  14         44.70         54.20         7.10 o                         
   6  10  14         18.08         14.67         5.76 o                         
   7  10  14        869.21        858.20        28.44 o                         
  -7  11  14          0.71         -5.09         4.43 o                         
  -6  11  14        211.56        188.92        16.37 o                         
  -5  11  14          3.63          4.55         4.57 o                         
  -4  11  14       1581.50       1569.98        36.65 o                         
  -3  11  14         77.56         91.07         9.10 o                         
  -2  11  14       3385.84       3394.80        54.89 o                         
  -1  11  14        516.28        563.26        28.86 o                         
   0  11  14        962.77        959.77        25.78 o                         
   1  11  14         34.30         31.03         6.68 o                         
   2  11  14         27.75         11.81         4.78 o                         
   3  11  14         97.24         99.72         8.90 o                         
   4  11  14       1576.71       1568.16        29.67 o                         
   5  11  14          6.45          3.91         4.99 o                         
   6  11  14       1613.33       1690.81        35.78 o                         
  -5  12  14        483.89        526.78        17.77 o                         
  -4  12  14          1.27          0.77         4.61 o                         
  -3  12  14         85.38         93.91        11.91 o                         
  -2  12  14         11.53          1.56         5.54 o                         
  -1  12  14        310.69        306.60        17.20 o                         
   0  12  14        399.93        389.50        19.81 o                         
   1  12  14       1555.44       1565.29        34.73 o                         
   2  12  14        726.13        750.50        20.54 o                         
   3  12  14       1020.98       1109.31        25.11 o                         
   4  12  14          0.65         -0.71         4.85 o                         
  -2  13  14        263.54        305.21        17.98 o                         
  -1  13  14       1239.37       1270.19        32.17 o                         
   0  13  14         98.28        103.68        11.18 o                         
   1  13  14          6.00          0.00         9.54 o                         
 -13   0  15       4031.33       4059.72       123.79 o                         
 -11   0  15       2193.64       2181.65        52.69 o                         
  -9   0  15         60.22         73.62         7.21 o                         
  -7   0  15        541.83        549.93        15.95 o                         
  -5   0  15        670.29        732.02        15.98 o                         
  -3   0  15      10273.79      10074.79        90.12 o                         
  -1   0  15       3352.11       3322.24        35.19 o                         
   1   0  15        517.15        460.38         9.54 o                         
   3   0  15       3402.10       3368.85        38.39 o                         
   5   0  15       2116.15       2081.05        27.27 o                         
   7   0  15       1758.32       1846.53        31.05 o                         
   9   0  15        142.48        146.74        13.29 o                         
  11   0  15         50.77         41.53        10.13 o                         
 -12   1  15        184.49        186.51        14.73 o                         
 -11   1  15       2249.89       2298.73        55.11 o                         
 -10   1  15       2462.16       2479.20        32.92 o                         
  -9   1  15       1815.60       1737.59        21.77 o                         
  -8   1  15       3027.97       3017.10        28.35 o                         
  -7   1  15        570.66        555.17        10.47 o                         
  -6   1  15        940.88        928.43        13.26 o                         
  -5   1  15        188.79        178.32         6.48 o                         
  -4   1  15        685.75        686.63        10.64 o                         
  -3   1  15        352.31        367.60         6.81 o                         
  -2   1  15       2570.67       2578.86        21.95 o                         
  -1   1  15       5525.37       5389.49        35.13 o                         
   0   1  15       4570.72       4624.01        30.93 o                         
   1   1  15       6133.30       6233.07        36.05 o                         
   2   1  15       2277.25       2202.10        17.23 o                         
   3   1  15        203.19        202.03         5.55 o                         
   4   1  15        172.69        158.82         5.85 o                         
   5   1  15         98.12         97.29         4.86 o                         
   6   1  15        345.28        356.77         8.17 o                         
   7   1  15        136.41        132.44         6.05 o                         
   8   1  15       1454.85       1477.52        19.99 o                         
   9   1  15       1208.99       1195.66        24.26 o                         
  10   1  15       1672.85       1657.48        30.47 o                         
  11   1  15        457.25        483.84        17.39 o                         
 -12   2  15       3287.80       3294.30        73.47 o                         
 -11   2  15         45.70         30.33         7.73 o                         
 -10   2  15       1438.79       1466.03        24.08 o                         
  -9   2  15        361.61        397.12        10.37 o                         
  -8   2  15        163.52        174.52         7.20 o                         
  -7   2  15          9.08         12.82         2.69 o                         
  -6   2  15       3048.37       3077.38        27.39 o                         
  -5   2  15        149.64        154.13         5.43 o                         
  -4   2  15       3773.56       3767.19        29.73 o                         
  -3   2  15         70.97         66.48         3.73 o                         
  -2   2  15       2591.44       2567.62        22.01 o                         
  -1   2  15        203.45        206.26         5.64 o                         
   0   2  15          7.88          4.67         1.41 o                         
   1   2  15          9.25          5.66         1.49 o                         
   2   2  15       1431.45       1437.00        12.63 o                         
   3   2  15        344.14        348.80         7.03 o                         
   4   2  15       3080.23       3042.53        30.82 o                         
   5   2  15        501.59        509.73        10.12 o                         
   6   2  15       3450.64       3454.70        32.23 o                         
   7   2  15         43.32         40.92         3.87 o                         
   8   2  15        258.18        266.58         9.93 o                         
   9   2  15         15.20          4.34         4.37 o                         
  10   2  15          1.72          1.96         4.38 o                         
  11   2  15         18.95         13.73         6.86 o                         
 -12   3  15        376.00        395.62        24.27 o                         
 -11   3  15        287.60        274.68        17.32 o                         
 -10   3  15        717.38        683.14        20.01 o                         
  -9   3  15       2490.58       2502.06        28.83 o                         
  -8   3  15       1236.00       1195.81        16.43 o                         
  -7   3  15       2720.66       2790.65        26.42 o                         
  -6   3  15          1.87          3.44         2.06 o                         
  -5   3  15        431.19        440.72         9.03 o                         
  -4   3  15        394.86        383.96         7.79 o                         
  -3   3  15        874.21        887.46        11.76 o                         
  -2   3  15       1814.20       1815.94        17.70 o                         
  -1   3  15       2823.18       2841.17        22.15 o                         
   0   3  15       1511.44       1503.76        15.29 o                         
   1   3  15       3220.49       3236.44        24.15 o                         
   2   3  15       1741.16       1731.17        15.70 o                         
   3   3  15       2832.48       2744.12        21.91 o                         
   4   3  15        289.05        314.54         7.51 o                         
   5   3  15         19.62         21.55         2.99 o                         
   6   3  15        451.14        446.69        11.28 o                         
   7   3  15        428.83        457.71        11.36 o                         
   8   3  15       1203.00       1172.91        19.21 o                         
   9   3  15       1415.82       1437.83        24.16 o                         
  10   3  15        372.39        375.56        24.55 o                         
  11   3  15        544.39        580.03        18.63 o                         
 -12   4  15        316.65        316.19        44.54 o                         
 -11   4  15       2116.37       2255.47        55.01 o                         
 -10   4  15         35.98         26.85         6.79 o                         
  -9   4  15        253.96        258.71        12.11 o                         
  -8   4  15         12.55          8.80         3.23 o                         
  -7   4  15        331.05        344.49         9.07 o                         
  -6   4  15        499.60        485.57        10.60 o                         
  -5   4  15       3616.48       3571.35        31.40 o                         
  -4   4  15       1451.60       1431.71        17.02 o                         
  -3   4  15       1750.20       1792.62        17.87 o                         
  -2   4  15        273.99        283.23         7.07 o                         
  -1   4  15        361.29        351.57         7.13 o                         
   0   4  15         38.00         40.47         2.90 o                         
   1   4  15        417.91        443.74         9.41 o                         
   2   4  15        376.36        371.38         7.60 o                         
   3   4  15        640.62        687.46        10.66 o                         
   4   4  15        395.19        411.34         9.84 o                         
   5   4  15       3066.26       3098.08        31.46 o                         
   6   4  15        240.44        229.72         8.63 o                         
   7   4  15       1062.02       1057.40        18.69 o                         
   8   4  15        140.10        130.48         9.36 o                         
   9   4  15        232.44        242.53        12.81 o                         
  10   4  15         46.73         37.93         7.77 o                         
  11   4  15        161.09        178.66        16.79 o                         
 -12   5  15        432.33        437.33        34.13 o                         
 -11   5  15         83.42         79.84        12.47 o                         
 -10   5  15       2685.92       2608.84        48.85 o                         
  -9   5  15        369.76        346.75        15.64 o                         
  -8   5  15       2558.26       2444.90        29.99 o                         
  -7   5  15        386.35        377.66         9.56 o                         
  -6   5  15       1861.76       1862.03        22.88 o                         
  -5   5  15         33.04         23.54         2.89 o                         
  -4   5  15          4.06          5.71         2.06 o                         
  -3   5  15       1094.02       1010.58        12.96 o                         
  -2   5  15       2030.21       1938.34        18.89 o                         
  -1   5  15        177.05        170.52         5.68 o                         
   0   5  15       6708.68       6566.26        47.66 o                         
   1   5  15        160.52        169.39         6.04 o                         
   2   5  15       3399.33       3479.32        28.56 o                         
   3   5  15          4.61          2.74         2.22 o                         
   4   5  15       1025.06       1057.57        14.54 o                         
   5   5  15          4.44          7.30         2.71 o                         
   6   5  15        318.13        338.12         9.70 o                         
   7   5  15         37.98         37.98         4.50 o                         
   8   5  15        858.81        891.21        20.80 o                         
   9   5  15        267.93        270.12        13.18 o                         
  10   5  15       1129.14       1169.29        25.55 o                         
 -11   6  15        566.81        591.19        58.14 o                         
 -10   6  15         18.70         23.29         6.79 o                         
  -9   6  15        230.87        231.59        12.68 o                         
  -8   6  15       1032.58       1062.93        21.26 o                         
  -7   6  15        167.74        169.14         7.99 o                         
  -6   6  15       2522.57       2547.32        31.49 o                         
  -5   6  15        241.56        251.44         7.41 o                         
  -4   6  15       4307.44       4318.65        34.02 o                         
  -3   6  15       1149.73       1177.43        15.45 o                         
  -2   6  15       2330.69       2341.50        25.30 o                         
  -1   6  15         63.38         67.37         4.31 o                         
   0   6  15          7.95         20.22         2.84 o                         
   1   6  15         77.67         85.39         4.89 o                         
   2   6  15       1274.02       1239.65        15.83 o                         
   3   6  15       2803.52       2785.98        26.41 o                         
   4   6  15       3126.22       3150.32        29.25 o                         
   5   6  15        499.10        496.31        10.98 o                         
   6   6  15        828.46        853.01        14.86 o                         
   7   6  15        861.56        876.02        18.52 o                         
   8   6  15         99.13         94.57         8.41 o                         
   9   6  15         18.98         16.92         5.40 o                         
  10   6  15        289.50        281.56        22.04 o                         
 -11   7  15       1198.84       1198.02        59.58 o                         
 -10   7  15        261.64        265.99        16.41 o                         
  -9   7  15       2449.51       2442.99        39.41 o                         
  -8   7  15         84.25         89.64         8.01 o                         
  -7   7  15       1830.51       1921.57        24.00 o                         
  -6   7  15          0.18         -1.11         2.43 o                         
  -5   7  15        447.12        479.25         9.69 o                         
  -4   7  15        220.20        212.82         7.21 o                         
  -3   7  15         86.09         95.19         4.92 o                         
  -2   7  15        413.68        387.14         8.93 o                         
  -1   7  15       3890.01       3847.86        35.54 o                         
   0   7  15        196.70        180.38         7.11 o                         
   1   7  15       4173.16       4199.32        35.40 o                         
   2   7  15         66.94         63.10         4.58 o                         
   3   7  15       1078.83       1072.60        15.23 o                         
   4   7  15         48.74         48.73         4.30 o                         
   5   7  15        218.80        225.66         9.58 o                         
   6   7  15         68.23         64.03         7.02 o                         
   7   7  15        474.32        488.61        21.12 o                         
   8   7  15         37.20         34.50         7.71 o                         
   9   7  15        666.90        669.56        18.98 o                         
 -10   8  15        465.79        489.59        19.68 o                         
  -9   8  15        136.47        132.90         9.11 o                         
  -8   8  15         19.72         22.37         4.92 o                         
  -7   8  15        822.61        819.70        17.99 o                         
  -6   8  15        433.66        447.86        12.17 o
[truncated: 126,118 more chars]
